# Supplementary material for: Mouse Ovarian Cancer Models Recapitulate the Human Tumor Microenvironment and Patient Response to Treatment
Source: Cell Rep. 2020 Jan 14;30(2):525–540.e7. doi: 10.1016/j.celrep.2019.12.034 (PMC6963791; doi:10.1016/j.celrep.2019.12.034)
Supplement: Table S1. Genomic Features of HGS Mouse Models, Related to Figure 1 [file mmc2.xlsx]

## Sheet: STable1A
Supplementary Table S1A: Features of HGS mouse models, related to Figure 1.
Model	Type	Genetic lesion	Sites of spread	Median survival time§	Treatment start†
60577	Orthotopic	Adeno-Cre p53-/-	Omentum; splenoportal fat, lesser omentum involved to a lesser extent; ascites	32-40 days (4.5-5.7 weeks)	Week 3
		Brca1-/-
		K18 - Rb TS inactivation2
30200	Orthotopic	Adeno-Cre p53-/-	Omentum; splenoportal fat, lesser omentum involved to a lesser extent; ascites	18-21 weeks	Week 11
		Brca1-/-
		K18 - Rb TS inactivation*
GEMM	GEMM	Pax8-Cre p53-/-	Peritoneal sites (mesentery, omentum, uterine fat)	13 weeks	N/A
		PTEN-/-
		BrCa2-/- or +/-
HGS1	Orthotopic from peritoneal tumour^	Pax8-Cre p53-/-	Omentum, splenoportal fat, lesser omentum and mesentery; ascites in some mice¥	11-15 weeks	Week 7
		PTEN-/-
		BrCa2-/-
HGS2	Orthotopic from ovaries/fallopian tube	Pax8-Cre p53-/-	Omentum, splenoportal fat, lesser omentum and mesentery; ascites in some mice¥	11-12 weeks	Week 7
		PTEN-/-
		BrCa2-/-
HGS3	Orthotopic from fallopian tube	Pax8-Cre p53-/-	Omentum, splenoportal fat, lesser omentum and mesentery; ascites in some mice¥	12-13 weeks	Week 7
		PTEN-/-
		BrCa2+/-
HGS4	Orthotopic from mesenteric tumour	Pax8-Cre p53-/-	Omentum, splenoportal fat, lesser omentum and mesentery; ascites in some mice¥	10-13 weeks	N/A
		PTEN-/-
		BrCa2+/-
*Through TAg121 expression
¥Occasionally, metastases to the ovary, uterine fat pad, liver and diaphragm are also observed.
^Perioneal tumour was loosely attached to the colon
§Range from four individual experiments over the course of 18 months for 60577, 30200, HGS1 and HGS2 model. Range from two experiments is shown for HGS3 and HGS4, while median survival time for 11 individual mice is shown for the GEMM.
†Based on the appearance of solid tumours in time course experiments

## Sheet: STable1B
Supplemental Table S1B: List of Gene Ontology terms and KEGG pathways enriched in the 1,292 common DE genes across mouse models, related to Figure 1. Highlighted are the selected pathways shown in Figure 1D.
Category	Term	Count	%	PValue	Genes	List Total	Pop Hits	Pop Total	Fold Enrichment	Bonferroni	Benjamini	FDR
GOTERM_BP_DIRECT	GO:0007155~cell adhesion	79	0.0464116	9.41e-15	CADM4, POSTN, CUZD1, VTN, L1CAM, CXADR, MEGF10, NOV, CGREF1, WISP2, WISP1, FAP, COL12A1, SPON2, BOC, NEGR1, CDH24, TYRO3, NECTIN1, FBLIM1, NECTIN4, CTNNA3, FARP2, NCAM1, TNFAIP6, CD36, CD34, LAMC3, LSAMP, CNTN4, LAMC2, ADAM12, CD226, AOC3, ITGAL, SIGLECE, TNC, PCDHGC5, CDH1, CDH2, ITGB3, CDH3, CDH4, PLPP3, DCHS1, SRC, CDH6, APLP1, FAT3, KLRA8, COL6A4, MSLN, FAT2, TTYH1, ACAN, KLRA4, KLRA7, CD4, C…	1132	485	18082	2.60187	3.96e-11	3.96e-11	1.76e-11
GOTERM_BP_DIRECT	GO:0050731~positive regulation of peptidyl-tyrosine phosphorylation	25	0.0146872	1.01e-08	FGFR3, FGF7, ENPP2, FGF10, VTN, ITGB3, PLPP3, SRC, MIF, LIF, NOD2, SH2D1B1, CD4, ANGPT4, GHR, THBS4, FCER1A, NTF3, PTPRZ1, CD3E, IGF1, ADIPOQ, CD36, HBEGF, EFNA5	1132	101	18082	3.95384	4.25e-05	2.12e-05	1.89e-05
GOTERM_BP_DIRECT	GO:0009612~response to mechanical stimulus	19	0.0111623	3.29e-08	CAV1, CCL2, ACTA1, TNC, PPARG, ASIC2, ASIC3, BDKRB1, POSTN, DCN, KCNA5, GLI2, KCNK2, CXCL12, SRC, RETN, CD36, CHIL1, FOSL1	1132	63	18082	4.8174	0.000138	3.46e-05	6.15e-05
GOTERM_BP_DIRECT	GO:0008284~positive regulation of cell proliferation	64	0.0375993	1.42e-06	FGF5, CLDN7, FGF7, PTGS2, FGF9, PGF, EDN2, ARNT2, BTC, EDN1, FGF10, PAX3, GLI2, CXCL12, WNT2, EDNRB, NOD2, AGTR2, HSF4, PDGFD, FGF1, KIF14, AR, CAMP, CHP2, MLXIPL, HMGA2, EREG, F2, LAMC2, TSHR, GLP1R, FGFR2, FGFR3, ERBB4, ENPP2, FOXM1, TNC, PTH1R, CRLF1, GREM1, TIMP1, ALDH3A1, LIF, FOLR2, TFF2, RUNX2, KLB, NTF3, FLT4, CENPF, IGF1, CDC20, ISL1, LEP, NTRK3, WNT7B, S100B, NTRK2, FABP4, HBEGF, SP6, I…	1132	542	18082	1.88617	0.00595583	0.000664	0.00265981
KEGG_PATHWAY	mmu04512:ECM-receptor interaction	21	0.0123373	1.6e-06	COL4A4, TNXB, TNC, VTN, ITGB3, COL5A1, LAMA2, SDC1, CD36, LAMA5, ITGB8, LAMC3, COL6A4, TNN, LAMC2, SV2A, COL11A2, COL11A1, SV2C, THBS4, SPP1	535	88	7720	3.4435	0.000421	0.00021	0.00209602
GOTERM_BP_DIRECT	GO:0050715~positive regulation of cytokine secretion	12	0.00704987	4.11e-06	AGTR2, CD36, FGR, C1QTNF3, CLEC9A, RGCC, HTR2B, CLEC5A, SRC, CD209D, IL10, MIF	1132	34	18082	5.63771	0.0170763	0.00172089	0.00766882
GOTERM_MF_DIRECT	GO:0008201~heparin binding	35	0.0205621	4.32e-11	FGFR2, FGF7, SERPINA10, CCL2, FGF9, FGF14, NELL2, ADAMTSL5, FGF10, VTN, POSTN, TPBGL, GREM2, APLP1, NOV, WISP2, WISP1, TPSB2, FGF1, PCSK6, THBS4, COL23A1, TNXB, ECM2, AGER, COL5A1, NCAM1, ADAMTS8, CLEC3B, NAV2, HBEGF, LIPH, LAMC2, AOC1, ADAMTS5	1092	151	17446	3.70309	5.25e-08	5.25e-08	7e-08
GOTERM_BP_DIRECT	GO:0071456~cellular response to hypoxia	21	0.0123373	5.05e-06	E2F1, SLC8A3, KCND2, PTGS2, EDN1, ANKRD1, KCNK2, SRC, KCNK3, SUV39H2, PCK1, S100B, SLC2A4, FNDC1, RGCC, NDRG1, ADAM8, MGARP, ANGPT4, VLDLR, MT3	1132	103	18082	3.25673	0.0209662	0.00192443	0.00943432
GOTERM_BP_DIRECT	GO:0001525~angiogenesis	33	0.0193871	3.86e-05	FGFR2, CAV1, EMCN, CCL2, PTGS2, FGF9, PGF, FGF10, ENPEP, GREM1, EPHB3, GJA5, MEIS1, NOV, ARHGAP22, TSPAN12, UNC5B, FAP, TEK, SERPINE1, TMEM100, ADAM8, FGF1, COL8A1, COL8A2, ANGPT4, FLT4, TBX4, LEP, CXCL17, WNT7B, EREG, HBEGF	1132	239	18082	2.20555	0.149402	0.0107297	0.0720249
GOTERM_BP_DIRECT	GO:0071560~cellular response to transforming growth factor beta stimulus	14	0.00822484	8.23e-05	WNT2, ARG1, WNT10A, CAV1, PENK, CLEC3B, EDN1, SERPINE1, POSTN, PDGFD, ANKRD1, RUNX1, XCL1, SRC	1132	61	18082	3.66605	0.291969	0.020105	0.153617
GOTERM_CC_DIRECT	GO:0031012~extracellular matrix	42	0.0246745	6.77e-07	FGFR2, RARRES2, ADAMTS19, ADAMTSL1, MMP9, TNC, LUM, FGF10, VTN, POSTN, DCN, AHSG, TIMP1, NOV, WNT2, COL26A1, LEFTY2, SERPINE1, COL12A1, FBN2, TPSB2, PCSK6, COL8A1, TFPI2, COL11A1, COL8A2, THBS4, TNXB, CPXM2, PAPLN, TINAGL1, MMP13, MMP12, COL5A1, MMP10, ADAMTS8, LAMA5, F2, CMA1, ADAMTS5, ADAMTS4, DMBT1	1204	294	19662	2.33294	0.000366	3.66e-05	0.000986
GOTERM_BP_DIRECT	GO:0006955~immune response	35	0.0205621	8.99e-05	CXCL1, CCL3, CCL2, CXCL5, ENPP1, ENPP2, C6, CXCL3, VTN, CXCL12, IL10, LIF, CXCR5, OASL1, CD4, TLR11, IL2RA, TNFSF4, IL7, MCPT4, TNFSF9, TINAGL1, SECTM1B, TNFRSF9, TNFSF11, CCR6, CD36, CXCL14, RELT, PPBP, CCR4, CMA1, TGTP1, TGTP2, XCL1	1132	272	18082	2.05541	0.314044	0.0207235	0.167698
GOTERM_BP_DIRECT	GO:0006954~inflammatory response	41	0.024087	0.000114	CXCL1, RARRES2, CCL3, CCL2, ELF3, PTGS2, CXCL5, CXCL3, PPARG, BDKRB1, IL17RE, CXCL12, IL10, MIF, IL17D, NOD2, AGTR2, CHIL1, VNN1, REG3G, NOS2, TPSB2, ADAM8, TNIP1, SPP1, TLR11, TNFSF4, OLR1, IL1RL2, EPHX2, CD5L, CHST4, AGER, CD163, TNFRSF9, SDC1, RELT, CAMK4, CCR4, XCL1, SELE	1132	344	18082	1.90382	0.381017	0.0236986	0.213355
GOTERM_MF_DIRECT	GO:0030246~carbohydrate binding	39	0.0229121	3.08e-08	SIGLECE, EMCN, CD209A, FCNA, GALNT5, KLRK1, CD209G, CD72, CD209B, CLEC10A, CD209D, KLRA8, CLEC9A, GALNT15, ACAN, KLRA4, KLRA7, REG3G, GALNT18, CLEC2L, OLR1, LGALS2, FBXO2, NECTIN1, LGALS12, CHODL, COLEC11, KLRG1, CD207, CLEC3B, CD34, KLRI2, KLRE1, CLEC4B1, REG2, CLEC5A, KLRB1C, SELE, REG1	1092	229	17446	2.72084	3.74e-05	1.87e-05	4.99e-05
GOTERM_BP_DIRECT	GO:0051781~positive regulation of cell division	11	0.00646238	0.000376	FGFR2, FGF5, FGF7, EREG, FGF9, PGF, BTC, PDGFD, FGF1, HTR2B, THBS4	1132	45	18082	3.90463	0.793503	0.0496132	0.699931
GOTERM_BP_DIRECT	GO:0007411~axon guidance	22	0.0129248	0.000393	FLRT2, CDK5R1, PLXNA4, NTF3, NECTIN1, DPYSL5, L1CAM, EPHB3, GLI2, CDH4, SRC, LAMA2, NCAM1, UNC5B, ROBO1, LHX2, NTRK1, ETV1, CNTN4, ROBO2, EFNA5, BOC	1132	149	18082	2.3585	0.807942	0.0502545	0.731976
GOTERM_MF_DIRECT	GO:0005509~calcium ion binding	82	0.0481741	4.85e-08	PDP1, SYT1, TNNC1, NELL2, SYT3, SYT9, MMP28, TTN, ITSN1, KCNIP1, EFHD1, CGREF1, GSN, SLC24A2, ADAM8, CIB2, PLCB2, CDH24, AMY1, MATN4, PCDHB8, SPARCL1, VIL1, CHP2, CHP1, TRY5, ACTN3, MMP13, MMP12, MMP10, THBD, ADGRV1, F2, DOC2B, AOC1, CASQ1, MELK, AOC3, CDK5R1, NKD1, ENPP1, ENPP2, MYL1, PCDHGC5, CDH1, CDH2, ASTN2, CDH3, PCDHB11, CDH4, DCHS1, CDH6, DGKB, CALML4, FAT3, CRB2, PRSS2, DGKG, SMOC1, FAT2…	1092	699	17446	1.87417	5.89e-05	1.96e-05	7.85e-05
GOTERM_BP_DIRECT	GO:0042060~wound healing	16	0.00939982	0.000702	CAV1, FGF7, TNC, ARHGEF19, FGF10, GRHL3, DCN, MUSTN1, CDH3, MMP12, TIMP1, SDC1, SERPINE1, TFF2, LOX, REG1	1132	94	18082	2.71889	0.947462	0.0710083	1.30328
GOTERM_MF_DIRECT	GO:0008083~growth factor activity	29	0.0170372	7.8e-08	CXCL1, FGF5, GDF3, NRG4, FGF7, FGF9, PGF, FGF14, GDF6, BTC, FGF10, OSGIN1, CXCL12, TIMP1, NOV, LIF, WISP2, LEFTY2, PDGFD, FGF1, THBS4, BMP3, NTF3, IL7, IGF1, LEP, EREG, HBEGF, REG1	1092	145	17446	3.19524	9.48e-05	2.37e-05	0.000126
GOTERM_CC_DIRECT	GO:0005576~extracellular region	232	0.136297	6.96e-31	GDF3, CTHRC1, RARRES2, GLDN, PGF, EDN2, GDF6, NELL2, EDN1, BTC, POSTN, NOV, APOD, FAP, SERPINE1, COL12A1, CFI, HTRA3, TPSB2, CFD, FAM150B, PI15, WNT10A, MATN4, COLEC11, WFDC17, RETN, ADAMTS8, CD34, LAMC3, F2, LAMC2, ADAMTS5, ADAMTS4, IL1R2, SERPINA10, ENPP1, ENPP2, AHSG, LIF, IL17D, CHIL1, SERPINA1B, WFDC21, OLFM2, SPP1, BMP3, NTF3, IL1RN, CD5L, PCDH15, TINAGL1, SECTM1B, ECM2, AGER, SERPINI2, EPH…	1204	1753	19662	2.16126	3.76e-28	3.76e-28	1.01e-27
GOTERM_CC_DIRECT	GO:0005615~extracellular space	189	0.111035	2.87e-22	RETNLA, GDF3, CTHRC1, GLDN, PGF, GDF6, EDN2, MMP9, NELL2, EDN1, BTC, FGF10, POSTN, VTN, CXCL12, IL10, WNT2, APOD, PPP1R1A, FAP, SERPINE1, MS4A1, CPA2, CES1F, VNN1, LGI4, CPA3, COL12A1, CES1D, PDGFD, LOX, CFI, CPA1, TPSB2, SPON2, CFD, WNT6, AMY1, WNT10A, CELA3B, NGP, SPARCL1, CTRB1, TRY10, RETN, TNFAIP6, THBD, CD36, PPBP, TACSTD2, F2, LAMC2, ADAMTS5, ADAMTS4, CCL3, CCL2, SERPINA10, ENPP1, ENPP2, T…	1204	1504	19662	2.05218	1.56e-19	7.78e-20	4.19e-19
GOTERM_MF_DIRECT	GO:0005102~receptor binding	54	0.0317244	4.56e-07	ACOX2, NXPH3, FGF5, DMTN, RARRES2, NRG4, FGF7, CADM4, FGF9, GRIP1, FGF14, EDN1, FGF10, KCNJ10, WNT2, SERPINE1, NOS2, WNT6, FGF1, SPON2, WNT10A, AR, GRIN2A, NECTIN1, NECTIN4, HNF4A, F2, WNT11, CD226, CAV1, KCNA5, SRC, MIF, LIF, ITGB8, C1QTNF2, IDH1, ANGPTL1, H2-Q10, H2-M9, NTF3, CD276, EPHX2, TNFSF9, ADIPOQ, WNT2B, LAMA2, LEP, WNT7B, SYNE1, S100B, GLA, LAMA5, REG1	1092	412	17446	2.09397	0.000553	0.000111	0.000738
GOTERM_CC_DIRECT	GO:0005578~proteinaceous extracellular matrix	69	0.0405367	2.74e-20	CTHRC1, GLDN, MMP9, GPLD1, POSTN, VTN, MMP28, TPBGL, WNT2, NOV, WISP2, GPC3, WISP1, COL12A1, LOX, PRSS36, WNT6, COL11A2, FGF1, SPON2, GPC1, COL11A1, WNT10A, SPARCL1, MMP13, MMP12, MMP10, ADAMTS8, NAV2, LAMC3, WNT11, LAMC2, MFAP5, ADAMTS5, ADAMTS4, ADAMTS17, ADAMTSL1, ADAMTS19, LUM, TNC, ADAMTSL5, TIMP4, DCN, TIMP1, COL26A1, COL6A4, SMOC1, ACAN, TNN, FBN2, COL8A1, COL8A2, THBS4, COL4A4, MUC2, FLRT…	1204	316	19662	3.56585	1.48e-17	4.94e-18	3.99e-17
GOTERM_CC_DIRECT	GO:0016020~membrane	569	0.334281	3.5e-18	KIFC1, PTGS2, PGF, SLC9A4, SCN3B, BTC, L1CAM, ITSN1, AGTR2, DIRAS2, FAP, TMEM52B, OSCAR, SLC9B2, VNN1, ADAM8, CDH24, HIGD1B, TYRO3, GBP6, CYP3A13, GRIN2A, TMEM132A, CYP2E1, PTPRN, PDCD1LG2, ERMAP, PTPRQ, SSTR4, ARFGEF3, SYCN, MC2R, DOC2B, CD226, SH3GL2, FAM163A, IL1R2, EMCN, RTP4, ERBB4, PTH1R, SORCS1, RIC3, ADRB3, UPK1B, NUF2, SPTSSB, PCDH15, UPK3B, SECTM1B, KCNK2, DCSTAMP, PCDH19, KCNK3, CYP7B1…	1204	6998	19662	1.32782	1.89e-15	4.73e-16	5.09e-15
GOTERM_CC_DIRECT	GO:0005887~integral component of plasma membrane	129	0.0757861	4.55e-12	SLC8A3, MPZL1, PLXNA4, ADCY2, SLC22A18, CADM4, GABRB3, IL17RE, AQP7, 5330417C22RIK, SLC2A4, SLC2A1, MS4A1, SLC4A1, ADAM8, KCND3, KCND2, MRGPRB1, HTR4, MRGPRF, SSTR4, THBD, RELT, TACSTD2, CD34, SLITRK6, CD226, GLP1R, FXYD1, SLC2A12, AU018091, FGFR2, CLCN1, FXYD2, CAV1, FGFR3, ENPP1, ENPP2, PTH1R, KCNA4, KCNA6, KCNA5, EPHB3, CD72, ADRB3, ICOS, TEK, UPK1B, FCER1A, TRPC4, GABRA1, KLB, SECTM1B, KCNK2,…	1204	1126	19662	1.87091	2.46e-09	4.93e-10	6.63e-09
GOTERM_CC_DIRECT	GO:0009986~cell surface	83	0.0487616	6.05e-11	MPZL1, CD209A, CORIN, TACR1, FGF10, L1CAM, CD1D1, CXADR, ACVR1C, NOD2, WISP2, SLC1A2, KCNQ3, SLC2A4, ROBO1, FAP, ROBO2, SLC4A1, ADAM8, WNT6, BOC, GHR, COL23A1, GRIN2A, SLC7A11, NCAM1, FOLH1, SDC1, CD36, THBD, CCR6, CD34, ADGRV1, SLC26A9, CAR4, SLITRK6, CD226, CLEC5A, AOC3, FGFR2, ITGAL, CAV1, FGFR3, ENPP1, IFITM3, KLRK1, CDH1, ITGB3, GREM1, MIF, FOLR2, ITGB8, MSLN, TEK, CLEC9A, TNN, CD4, PCSK6, L…	1204	629	19662	2.15491	3.27e-08	5.46e-09	8.81e-08
GOTERM_CC_DIRECT	GO:0070062~extracellular exosome	234	0.137472	5.68e-09	FHIT, SNCG, RARRES2, SLC36A2, CADM4, RARRES1, APOD, TMEM52B, OSCAR, SERPINE1, VNN1, COL12A1, H2AFX, CFI, CFD, DDAH1, PI15, GBP6, CRYAA, TMEM132A, SCEL, PDCD1LG2, RETN, CAMK4, TACSTD2, KRT15, F2, KRT14, VSIG4, SH3GL2, TPPP3, GCNT3, SERPINA10, ALDOB, PTH1R, DAAM2, AHSG, SERINC2, ARG1, CHIL1, HNMT, SERPINA1B, UPK1B, IDH1, UBASH3A, SPP1, BMP3, GPD1, FBXO2, IL1RN, ACACA, CD5L, PCDH15, UPK3B, TINAGL1, …	1204	2674	19662	1.42908	3.08e-06	4.39e-07	8.28e-06
GOTERM_MF_DIRECT	GO:0042803~protein homodimerization activity	85	0.0499366	1.65e-06	IMPA2, CADM4, PTGS2, TNNC1, PGF, GDF6, SYT3, GYPA, TTK, PRKG1, DMRTA1, CD209D, FAP, SULT1A1, MGLL, GSTZ1, SLC4A1, NOS2, CREB3L3, CIB2, THRSP, GHR, COL23A1, GZMA, DMRT3, VIL1, NECTIN1, DMRT2, ACTN3, NECTIN4, STOM, DGAT2, HNF4A, CD226, AOC1, AOC3, FGFR2, CLCN1, ERBB4, ENPP1, JCHAIN, NR3C2, KLRK1, ADH7, PAH, ZBTB16, GREM2, ADRB3, ALDH1A3, ABCD2, FASN, CDA, IDH1, CD4, MTCL1, CEBPA, GPD1, SHMT1, ABCB9…	1092	798	17446	1.70172	0.00200346	0.000334	0.00267255
GOTERM_CC_DIRECT	GO:0005886~plasma membrane	383	0.225008	1.07e-08	SNCG, FHIT, SYT1, SLC36A2, ADCY2, GLDN, SLC9A5, SCN3B, SLC9A4, BTC, SYT3, SYT9, L1CAM, AQP7, PRKG1, ITSN1, ADORA1, MEGF10, AGTR2, DIRAS2, FAP, S1PR5, OSCAR, GRID2, VNN1, ADAM8, CDCA5, HCAR1, CDH24, MFSD4B3, RECK, TYRO3, CD3E, POLE, HTR4, GRIN2A, PTPRN, FARP1, PDCD1LG2, ERMAP, SSTR4, UHRF1, CCR6, CD36, VSIG1, COLQ, TACSTD2, CD34, CCR4, MC2R, EFNA5, DOC2B, CLEC5A, CLCN1, IL1R2, CDK5R1, EMCN, ERBB4,…	1204	4874	19662	1.28326	5.79e-06	7.24e-07	1.56e-05
GOTERM_CC_DIRECT	GO:0005581~collagen trimer	22	0.0129248	1.78e-08	COL4A4, CTHRC1, COL23A1, GLDN, FCNA, COLEC11, ADIPOQ, COL5A1, MARCO, COL26A1, C1QTNF6, COLQ, P4HA2, C1QTNF3, COL6A4, C1QTNF2, COL12A1, LOX, COL8A1, COL11A2, COL8A2, COL11A1	1204	83	19662	4.32858	9.6e-06	1.07e-06	2.58e-05
GOTERM_CC_DIRECT	GO:0043197~dendritic spine	27	0.0158622	1.02e-06	SLC8A3, CDK5R1, PALMD, ADORA1, PRKAR2B, SLC1A2, NR1D1, GPM6A, GRID2, NEURL1A, MT3, SYNPO, DNM3, KCND2, SLC8A2, PTPRZ1, FBXO2, ASIC2, GRIN2A, DGKI, ATP1A2, FARP1, LAMA2, SYNE1, PPP1R9A, CNIH2, NTRK2	1204	148	19662	2.97922	0.000553	5.02e-05	0.00148747
GOTERM_CC_DIRECT	GO:0043235~receptor complex	25	0.0146872	1.84e-06	GPR84, CR2, OLR1, ERBB4, GPR62, GPR63, FLT4, PTPRN2, PTH1R, NR3C2, NPR1, ITGB3, VIPR1, NTRK3, VDR, ADRB3, NTRK1, ADGRV1, NTRK2, KCTD12B, TSHR, KLRC1, NR1H3, VLDLR, GHR	1204	134	19662	3.04675	0.000998	8.32e-05	0.0026862
GOTERM_MF_DIRECT	GO:0030414~peptidase inhibitor activity	23	0.0135122	7.02e-06	RECK, SERPINA10, NGP, FETUB, SPINT1, SERPINA3F, SPINK1, SERPINA3C, TIMP4, PAPLN, BIRC5, TIMP1, SERPINI2, SERPINA3K, GPC3, SERPINA1B, SERPINA3G, WFDC21, SERPINE1, ITIH5, NAIP1, TFPI2, PI15	1092	123	17446	2.98742	0.00849553	0.00121809	0.0113693
GOTERM_CC_DIRECT	GO:0005604~basement membrane	20	0.0117498	5.55e-06	COL4A4, FGF9, TNC, VTN, PAPLN, COL5A1, TIMP1, LAMA2, ALB, FREM2, LAMC3, LAMA5, SMOC1, ACAN, LAMC2, EFNA5, COL8A1, RUNX1, COL8A2, THBS4	1204	97	19662	3.36713	0.00299973	0.000231	0.00808496
GOTERM_BP_DIRECT	GO:0008217~regulation of blood pressure	19	0.0111623	2.5e-08	TRHDE, PTGS2, CORIN, EDN2, TACR1, PPARG, EDN1, NPR1, NPR3, ENPEP, ATP1A2, LEP, EDNRB, CYP4F18, P2RX1, CD34, SULT1A1, LVRN, AOC3	1132	62	18082	4.8951	0.000105	3.49e-05	4.67e-05
GOTERM_CC_DIRECT	GO:0043025~neuronal cell body	59	0.0346618	1.56e-05	SLC8A3, SNCG, PRPH, KCNAB1, GRIP1, TRPV1, UCHL1, L1CAM, ADORA1, KCNIP1, KCNJ14, NOV, PRKAR2B, BRINP1, KCNQ3, APOD, ROBO1, NEGR1, BOC, GPC1, GHR, KCND3, KCND2, KCND1, SLC7A10, PALLD, PTPRN, NCAM1, CHRM2, CCR4, CALCR, CPLX2, CDK5R1, CCL2, RIC3, ARG1, GPM6A, NR1D1, NAIP1, SLC8A2, PTPRZ1, DPYSL5, ASIC2, IGF1, GRIA4, DGKI, KCNK2, HOMER2, AGER, MYO10, PPP1R9A, PENK, S100B, PNOC, NTRK1, NTRK2, SPTBN2, S…	1204	534	19662	1.80431	0.00840883	0.000603	0.0227238
GOTERM_BP_DIRECT	GO:0016337~single organismal cell-cell adhesion	25	0.0146872	4.09e-08	ITGAL, EMCN, LIMS2, CDH1, CDH2, CDH3, CXADR, PLPP3, SRC, KIRREL, ICOS, TEK, TTYH1, VNN1, ADAM8, NEGR1, BOC, CDH24, TNXB, NECTIN1, FBLIM1, NECTIN4, CTNNA3, CD34, ADGRV1	1132	108	18082	3.69757	0.000171	3.43e-05	7.63e-05
GOTERM_MF_DIRECT	GO:0008237~metallopeptidase activity	26	0.0152747	2.01e-05	ADAMTS19, ADAMTSL1, MMP9, ADAMTSL5, ENPEP, CPA2, CPA3, CPA1, ADAM8, AGBL1, TRHDE, PEPD, MMEL1, PAPLN, MMP13, MMP12, MMP10, FOLH1, ADAMTS8, ACE2, LVRN, PHEX, ADAM12, ADAMTS5, ADAMDEC1, ADAMTS4	1092	160	17446	2.59613	0.0241171	0.00304693	0.0325282
GOTERM_BP_DIRECT	GO:0007267~cell-cell signaling	24	0.0140997	7.09e-08	FGFR2, WNT10A, CCL3, FGFR3, TRHDE, FGF9, IL7, EDN1, FGF10, GREM1, TNFSF9, WNT2B, WNT2, ADRB3, BARX1, WISP2, WISP1, EREG, CXCL14, LVRN, WNT11, WNT6, XCL1, ADRA1D	1132	103	18082	3.72198	0.000297	4.96e-05	0.000132
GOTERM_CC_DIRECT	GO:0048471~perinuclear region of cytoplasm	71	0.0417117	2.36e-05	SLC8A3, DMTN, SNCG, PPARG, MRVI1, AURKA, NOCT, PRKAR2B, AGTR2, APOD, SLC2A4, GSN, PTGES, MT2, TMEM100, NOS2, NEURL1A, MT3, EPN3, LDB3, CHODL, RAD51, STOM, PNPLA8, MYRIP, DGAT2, CD34, TPPP, ADGRV1, BUB1B, LAMC2, CAR4, RASD1, GBP3, GBP2, CDK5R1, CAV1, FGFR3, CCL2, ALDOB, CDH1, KCNA5, SRC, RAB40B, APLP1, VDR, KIRREL, TEK, NDRG1, HHATL, SPP1, DNM3, PLA2G16, RASEF, MYO1B, CIDEB, CENPF, CDC20, DGKI, PA…	1204	692	19662	1.67553	0.012706	0.000852	0.0344089
GOTERM_MF_DIRECT	GO:0050839~cell adhesion molecule binding	16	0.00939982	2.65e-05	ITGAL, CLDN7, CADM4, NECTIN1, GRIN2A, POSTN, CDH1, NECTIN4, ITGB3, CXADR, CD1D1, SRC, TENM4, DSG2, ADAM8, CD226	1092	71	17446	3.60027	0.0316711	0.00356956	0.0428801
GOTERM_MF_DIRECT	GO:0005044~scavenger receptor activity	13	0.00763736	2.87e-05	ENPP1, CORIN, ENPP2, VTN, CD5L, TINAGL1, MEGF10, CD163, MARCO, CFI, CD6, PRSS12, DMBT1	1092	48	17446	4.32688	0.034263	0.0034803	0.0464503
KEGG_PATHWAY	mmu04974:Protein digestion and absorption	23	0.0135122	7.94e-08	COL4A4, SLC8A3, FXYD2, CELA3B, SLC8A2, TRY10, TRY5, ATP1A2, COL5A1, XPNPEP2, SLC1A5, COL6A4, PRSS2, ACE2, CPA2, COL12A1, CPA3, 2210010C04RIK, CELA2A, CPA1, CPB1, COL11A2, COL11A1	535	88	7720	3.77145	2.09e-05	2.09e-05	0.000104
GOTERM_BP_DIRECT	GO:0008285~negative regulation of cell proliferation	52	0.0305494	2.79e-07	PTGS2, PPARG, GPLD1, FGF10, ADORA1, IL10, WISP2, CDKN2A, GPC3, ROBO1, PTGES, MTBP, NEURL1A, FOSL1, AR, SSTR4, TNFRSF9, EREG, HNF4A, RGCC, NRK, FGFR2, HIST1H2AB, HIST1H2AC, CAV1, FGFR3, IFITM1, ERBB4, HIST1H2AG, IFITM3, HIST1H2AE, PTH1R, SOX7, ZBTB16, LIF, VDR, BCHE, NDRG1, RUNX1, TES, CEBPA, MUC2, PTPRZ1, FBXO2, IGF1, FRZB, RPS6KA2, NTRK1, HIST1H2AI, MYO16, REG1, HIST1H2AN	1132	384	18082	2.16308	0.00117039	0.000167	0.000521
GOTERM_MF_DIRECT	GO:0005515~protein binding	312	0.183297	3.9e-05	KIFC1, CTHRC1, SYT1, GDF3, SNCG, RARRES2, GLDN, SYT3, EDN1, RORC, SYT9, L1CAM, AURKA, PRKG1, ITSN1, ADORA1, CDCA8, RAVER2, PPP1R1A, SERPINE1, GRID2, H2AFX, HTRA3, RAB26, TPSB2, ADAM8, CDCA5, CRYAA, RCOR2, CD3E, HTR4, SKP2, GRIN2A, CTNNA3, PDCD1LG2, UHRF1, CCR6, CD36, HNF4A, CAMK4, COLQ, CGN, F2, KRT14, RGCC, FOXG1, EFNA5, LAMC2, DOC2B, CD226, CLEC5A, SH3GL2, ADAMTS4, SLC2A12, CDK5R1, MILL2, NEK2,…	1092	4092	17446	1.21813	0.0462819	0.00429866	0.0631305
GOTERM_CC_DIRECT	GO:0000775~chromosome, centromeric region	23	0.0135122	4.62e-05	CENPL, NEK2, SGOL1, NUF2, CENPF, CENPE, BIRC5, SPDL1, CENPI, SUV39H2, SGOL2A, KIF2C, CDCA8, SYCP3, CENPA, SPAG5, PLK1, INCENP, BUB1, SKA3, BUB1B, HELLS, DSCC1	1204	141	19662	2.66385	0.0246824	0.00156079	0.0672386
GOTERM_MF_DIRECT	GO:0017046~peptide hormone binding	11	0.00646238	5e-05	EDNRB, AGTR2, PRLR, PTH1R, OXTR, NPR1, NPR2, NPR3, GCGR, GLP1R, GHR	1092	36	17446	4.88161	0.0588936	0.00504549	0.0808578
GOTERM_BP_DIRECT	GO:0050873~brown fat cell differentiation	13	0.00763736	5.12e-07	CEBPA, SCD1, RARRES2, PTGS2, MRAP, PPARG, ADIPOQ, ADRB3, SLC2A4, ADIG, EBF2, FABP4, ARL4A	1132	34	18082	6.10751	0.00214629	0.000269	0.000957
GOTERM_CC_DIRECT	GO:0009897~external side of plasma membrane	39	0.0229121	5.66e-05	ITGAL, SIGLECE, KLRC2, TRPV1, GYPA, KLRK1, L1CAM, ITGB3, ENPEP, CD209B, CD1D1, CXCL12, PDCD1, RAET1D, SLC2A4, CXCR5, ICOS, MS4A1, KLRA4, CD4, KLRA7, FCER1A, LY6C1, IL2RA, PLET1, CR2, CD3E, CD276, AGER, NCAM1, TNFRSF9, SDC1, CD36, CCR4, CD34, KLRE1, KLRB1C, CD226, KLRC1	1204	317	19662	2.00912	0.0301328	0.00179815	0.0823094
GOTERM_BP_DIRECT	GO:0010466~negative regulation of peptidase activity	22	0.0129248	1.07e-05	RECK, SERPINA10, NGP, FETUB, SPINT1, SERPINA3F, SPINK1, SERPINA3C, TIMP4, PAPLN, BIRC5, TIMP1, SERPINI2, SERPINA3K, GPC3, SERPINA1B, SERPINA3G, SERPINE1, ITIH5, NAIP1, TFPI2, PI15	1132	117	18082	3.00356	0.0440014	0.00374288	0.0200344
GOTERM_CC_DIRECT	GO:0045121~membrane raft	34	0.0199746	6.59e-05	CAV1, ADCY2, MAL2, ERBB4, GRIP1, L1CAM, KCNA5, CXADR, PRKAR2B, EDNRB, KCNQ3, SLC2A4, SORBS1, UNC5B, KIRREL, SDPR, CNR1, SLC2A1, TEK, CD4, GPC1, FCER1A, TRPC4, OLR1, PARK2, ABCB4, STOM, CEL, PROM2, CD36, P2RX1, SULF1, TSHR, SELE	1204	262	19662	2.11923	0.0350014	0.00197741	0.0958414
GOTERM_BP_DIRECT	GO:0007157~heterophilic cell-cell adhesion via plasma membrane cell adhesion molecules	14	0.00822484	1.35e-05	ITGAL, CADM4, NECTIN1, L1CAM, NECTIN4, CDH2, CXADR, CDH4, DCHS1, TENM4, GRID2, CD6, CD226, SELE	1132	52	18082	4.30056	0.0548849	0.00433279	0.0251314
GOTERM_CC_DIRECT	GO:0045202~synapse	54	0.0317244	8.79e-05	SYT1, GABRB3, GRIP1, TRPV1, SYT9, ITSN1, ADORA1, SLC1A2, SH2D5, GRID2, DNAJC6, MGLL, NEURL1A, SV2A, SV2C, KCND2, SPARCL1, PTPRN2, NECTIN1, GRIN2A, PTPRN, FARP1, MYRIP, COLQ, CHRM2, ADGRV1, DOC2B, SH3GL2, CPLX2, CCL2, CDH2, RIMS4, NETO1, SHISA8, OLFM2, PRSS12, SYNPO, FLRT2, DNM3, GABRA1, ASIC2, PCDH15, GRIA4, PARK2, DGKI, ATP1A2, HOMER2, LIN7A, CEL, PPP1R9A, CADPS2, CNIH2, DRP2, HTR2B	1204	505	19662	1.74624	0.0464374	0.00249951	0.12789
GOTERM_BP_DIRECT	GO:0002062~chondrocyte differentiation	13	0.00763736	1.81e-05	FGF9, PTH1R, CYTL1, GPLD1, MUSTN1, GLI2, HMGA2, WNT2B, NOV, OSR1, RUNX1, COL11A2, RUNX2	1132	46	18082	4.51425	0.0729633	0.00539696	0.0337285
KEGG_PATHWAY	mmu04923:Regulation of lipolysis in adipocytes	15	0.00881233	2.33e-05	PLA2G16, ADCY2, IRS3, PTGS2, NPR1, AQP7, PNPLA2, PRKG1, ADORA1, ADRB3, PLIN1, FABP4, MGLL, TSHR, LIPE	535	57	7720	3.79734	0.00609651	0.00203631	0.0304422
KEGG_PATHWAY	mmu00561:Glycerolipid metabolism	15	0.00881233	2.87e-05	MOGAT1, PNLIPRP1, PNLIPRP2, PNPLA2, DGKI, PNPLA3, PLPP3, CEL, DGKB, DGAT2, GLA, DGKG, ALDH2, MGLL, AGPAT2	535	58	7720	3.73187	0.0075299	0.00188781	0.0376255
GOTERM_CC_DIRECT	GO:0031225~anchored component of membrane	22	0.0129248	0.000135	RECK, LY6C1, PLET1, TNFRSF23, LY6K, LY6C2, NCAM1, RAET1D, RAET1E, GPC3, FOLR2, LSAMP, MSLN, GP2, VNN1, CNTN4, EFNA5, SVIP, CAR4, NEGR1, GPC1, GFRA2	1204	141	19662	2.54803	0.0703481	0.00364061	0.196124
GOTERM_BP_DIRECT	GO:0051384~response to glucocorticoid	16	0.00939982	5.24e-05	CALCR, PTGS2, CRYAA, IL1RN, CDO1, ADIPOQ, IL10, ALDH3A1, WNT7B, SDC1, S100B, HNMT, UCP3, BCHE, SULT1A1, GHR	1132	75	18082	3.40768	0.197351	0.0136459	0.0978381
GOTERM_MF_DIRECT	GO:0004252~serine-type endopeptidase activity	29	0.0170372	0.000144	CORIN, MMP9, FAP, CTRC, PRSS2, HTRA3, C2, CFI, TPSB2, PRSS36, CFD, PCSK6, PRSS35, PRSS12, CELA3B, GZMA, CTRB1, TRY10, MCPT4, TRY5, GZMB, KLK1, MMP13, MMP12, F2, 2210010C04RIK, CMA1, RHBDL2, CELA2A	1092	212	17446	2.18542	0.160911	0.0134046	0.233524
KEGG_PATHWAY	mmu04080:Neuroactive ligand-receptor interaction	39	0.0229121	6.16e-05	CALCR, CCKAR, GABRB3, TRPV1, TACR1, PTH1R, OXTR, BDKRB1, VIPR1, GCGR, ADORA1, SCTR, ADRB3, EDNRB, AGTR2, PRSS2, CNR1, S1PR5, GRID2, GHR, GABRA1, GZMA, TRY10, HTR4, GRIN2A, TRY5, GRIA4, SSTR4, LEP, P2RX1, PRLR, CHRM2, F2, MC2R, 2210010C04RIK, HTR2B, TSHR, ADRA1D, GLP1R	535	285	7720	1.97462	0.0160632	0.00323349	0.0805941
GOTERM_CC_DIRECT	GO:0030658~transport vesicle membrane	9	0.0052874	0.000149	ARFGEF3, SYCN, SYT3, SCG3, CUZD1, RAB26, CAR4, PTPRN, DMBT1	1204	27	19662	5.44352	0.0776751	0.00384297	0.217376
GOTERM_BP_DIRECT	GO:0006629~lipid metabolic process	51	0.0299619	9.13e-05	ACOX2, PTGS2, TRPV1, FAR2, APOD, PTGES, SULT1A1, ASPG, MGLL, CES1D, THRSP, PLCB2, AGPAT2, PNPLA2, CHPT1, PNPLA3, PNPLA8, HNF4A, DGAT2, ACAP1, OSBPL10, PLCXD3, ENPP2, ACSL1, PLIN1, APOC3, PLCH1, FASN, PRKAA2, SCD1, PNLIPRP1, MOGAT1, PLA2G16, CUBN, PNLIPRP2, TNXB, IL1RN, ACACA, EPHX2, SPTSSB, BRCA1, PCK1, LEP, CEL, CYP7B1, PCX, LIPH, SMPD3, LIPE, PLCXD1, VLDLR	1132	459	18082	1.77483	0.318116	0.0199507	0.170345
GOTERM_CC_DIRECT	GO:0005901~caveola	16	0.00939982	0.000208	FXYD1, CAV1, KCND3, TRPC4, KCND2, ERBB4, PTGS2, ATP1A2, SRC, VDR, CD36, SDPR, SLC2A1, EFNA5, SELE, LIPE	1204	86	19662	3.03824	0.106265	0.00509363	0.301901
GOTERM_BP_DIRECT	GO:0016042~lipid catabolic process	19	0.0111623	0.000138	PLA2G16, PLCXD3, PNLIPRP2, ENPP2, PNPLA2, ADORA1, PNPLA3, PNPLA8, CEL, PLIN1, ACAP1, APOC3, PLCH1, ASPG, LIPH, MGLL, CES1D, PLCB2, LIPE	1132	109	18082	2.78437	0.43878	0.0271319	0.256873
KEGG_PATHWAY	mmu04972:Pancreatic secretion	19	0.0111623	0.000146	FXYD2, CCKAR, PNLIPRP1, CELA3B, PNLIPRP2, ADCY2, TRY10, TRY5, ATP1A2, SCTR, CEL, PRSS2, CPA2, 2210010C04RIK, CPA3, CELA2A, CPA1, CPB1, PLCB2	535	100	7720	2.74168	0.0375726	0.00636244	0.190493
GOTERM_BP_DIRECT	GO:0035458~cellular response to interferon-beta	11	0.00646238	0.000166	GBP6, IRGM2, IGTP, GM4841, IIGP1, TGTP1, TGTP2, GBP2B, GM4951, GBP3, GBP2	1132	41	18082	4.28557	0.50159	0.0311558	0.309572
GOTERM_BP_DIRECT	GO:0030282~bone mineralization	10	0.00587489	0.000228	FGFR2, GPC3, FGFR3, PTGS2, GLA, CLEC3B, PTH1R, WNT11, PHEX, MMP13	1132	35	18082	4.56386	0.61546	0.040701	0.424638
GOTERM_BP_DIRECT	GO:0032496~response to lipopolysaccharide	27	0.0158622	0.00025	CXCL1, PTGS2, CXCL5, CXCL3, EDN1, FGF10, BDKRB1, TIMP4, DCN, NOCT, EDNRB, NOD2, NLRC3, WFDC21, FMO1, PTGES, CNR1, NOS2, SPON2, CD6, CPS1, PCK1, TNFRSF9, THBD, RELT, PPBP, PENK	1132	197	18082	2.18926	0.649692	0.0427646	0.465968
GOTERM_BP_DIRECT	GO:0007611~learning or memory	12	0.00704987	0.000256	NCAM1, S100B, PTPRZ1, KCNAB1, TACR1, NTRK1, CNR1, GRIN2A, AFF2, LHX8, DBI, GLP1R	1132	51	18082	3.75847	0.658843	0.0421044	0.477699
GOTERM_BP_DIRECT	GO:0019233~sensory perception of pain	15	0.00881233	0.000267	KCND2, PTGS2, TRPV1, SCN3B, TACR1, IL1RN, UCHL1, EDN1, EPHX2, GRIN2A, BDKRB1, EDNRB, PENK, NTRK1, CNR1	1132	77	18082	3.11172	0.673454	0.0421322	0.497093
GOTERM_BP_DIRECT	GO:0050872~white fat cell differentiation	7	0.00411242	0.000275	CEBPA, SCD1, ADIG, WFDC21, PPARG, FGF10, FABP4	1132	16	18082	6.98841	0.683945	0.0417636	0.511561
GOTERM_BP_DIRECT	GO:0007275~multicellular organism development	93	0.0546365	0.000309	STIL, PRR15, GLDN, ELF3, FGF9, PGF, GDF6, TBX20, RORC, L1CAM, PAX3, ZIC1, GLI2, HOXC6, WNT2, ARHGAP22, CCHCR1, HOXC9, UNC5B, ROBO1, PAK3, MKX, ROBO2, PDGFD, TMEM100, PIWIL4, FGF1, WNT6, WNT10A, DMRT3, EMX2, VAX2, COLEC11, MORC1, FARP1, TNFRSF9, CHRDL2, SEMA4G, RELT, EREG, GTF2IRD1, ADGRV1, FOXG1, EFNA5, WNT11, GADD45B, IRX3, TSHZ2, NKD1, ERBB4, FHL1, NNAT, EPHB3, GREM2, MEIS1, PLPP3, VDR, FAT3, H…	1132	1029	18082	1.44367	0.726728	0.0452748	0.575972
GOTERM_CC_DIRECT	GO:0000776~kinetochore	19	0.0111623	0.000362	NEK2, SGOL1, NUF2, TTK, CENPF, BIRC5, SPDL1, CENPE, CENPI, SGOL2A, KIF2C, SPAG5, PLK1, CENPA, INCENP, MTBP, BUB1, SKA3, BUB1B	1204	120	19662	2.58567	0.17772	0.00847147	0.525232
KEGG_PATHWAY	mmu05200:Pathways in cancer	47	0.027612	0.000327	FGFR2, E2F1, FGF5, FGF7, FGFR3, ADCY2, PTGS2, FGF9, PGF, FGF14, MMP9, PPARG, ARNT2, FGF10, CDH1, BDKRB1, ZBTB16, GLI2, CXCL12, WNT2, EDNRB, CDKN2A, RASGRP4, SLC2A1, NOS2, FGF1, WNT6, RUNX1, PLCB2, COL4A4, CEBPA, WNT10A, AR, SKP2, IGF1, BIRC5, MAPK10, CTNNA3, WNT2B, RAD51, LAMA2, WNT7B, LAMC3, LAMA5, NTRK1, LAMC2, WNT11	535	397	7720	1.70833	0.0824524	0.0122177	0.427522
GOTERM_BP_DIRECT	GO:0006813~potassium ion transport	20	0.0117498	0.000341	FXYD2, KCNJ15, KCND3, KCND2, SLC12A1, KCND1, KCNAB1, KCNA4, KCNJ10, KCNA6, KCNA5, ATP1A2, GJA5, KCNK2, KCNIP1, KCNJ14, KCNK3, KCNQ3, KCNG4, KCNH3	1132	127	18082	2.51551	0.761324	0.0482012	0.635877
GOTERM_MF_DIRECT	GO:0005125~cytokine activity	28	0.0164497	0.000397	CXCL1, GDF3, CCL3, CCL2, CXCL5, CXCL3, GDF6, EDN1, CRLF1, GREM1, GREM2, CXCL12, IL10, MIF, TIMP1, WNT2, LIF, LEFTY2, SPP1, BMP3, TNFSF4, IL7, IL1RN, SECTM1B, TNFSF9, TNFSF11, CXCL14, XCL1	1092	214	17446	2.09034	0.382731	0.0338738	0.640875
GOTERM_MF_DIRECT	GO:0004806~triglyceride lipase activity	7	0.00411242	0.000401	CEL, PNLIPRP1, PNLIPRP2, PNPLA2, CES1D, PNPLA3, LIPE	1092	17	17446	6.57843	0.385981	0.0319923	0.647863
GOTERM_MF_DIRECT	GO:0005178~integrin binding	17	0.00998731	0.000457	IGF1, VTN, L1CAM, ITGB3, CXADR, PLPP3, NOV, WISP2, WISP1, LAMA5, FAP, TNN, ADAM8, CIB2, FGF1, CD226, THBS4	1092	100	17446	2.71595	0.425877	0.0340874	0.736773
GOTERM_BP_DIRECT	GO:0010628~positive regulation of gene expression	44	0.0258495	0.000347	FGFR2, E2F1, CCL3, CAV1, FGF9, TNC, IQGAP3, ITGB3, CDH3, SRC, LIF, VDR, OSR1, GSN, ITGB8, SERPINE1, MKX, POU3F1, WNT6, RUNX2, ETV4, MT3, WNT10A, AR, CYP3A13, ACTA1, CD3E, EPHX2, GRHL3, PARK2, MUSTN1, HMGA2, AGER, BRCA1, NTRK3, WNT7B, CD34, RPS6KA2, SLC26A9, RGCC, NTRK2, ID4, WNT11, REG1	1132	399	18082	1.76149	0.766336	0.0473068	0.645266
GOTERM_MF_DIRECT	GO:0004872~receptor activity	24	0.0140997	0.000457	AMHR2, CALCR, SIGLECE, CUBN, CR2, CADM4, GRIN2A, NECTIN1, SLAMF8, GRIA4, NECTIN4, ITGB3, TNFRSF9, CEL, ITGB8, TEK, GRID2, TREML2, SV2A, KLRB1C, AOC1, CD226, GLP1R, GFRA2	1092	172	17446	2.22924	0.426489	0.0321756	0.738185
GOTERM_MF_DIRECT	GO:0004181~metallocarboxypeptidase activity	8	0.00469991	0.000495	FOLH1, AGBL1, ACE2, CPA2, CPA3, CPXM2, CPA1, CPB1	1092	24	17446	5.3254	0.451937	0.0328572	0.798204
GOTERM_BP_DIRECT	GO:0060501~positive regulation of epithelial cell proliferation involved in lung morphogenesis	5	0.00293744	0.000457	WNT2, FGFR2, FGF7, HMGA2, FOXP2	1132	7	18082	11.4096	0.853259	0.0564954	0.850859
GOTERM_CC_DIRECT	GO:0000780~condensed nuclear chromosome, centromeric region	7	0.00411242	0.000508	SGOL2A, SYCP3, PLK1, CENPA, SGOL1, BUB1, AURKA	1204	18	19662	6.35078	0.240331	0.0113877	0.737036
GOTERM_BP_DIRECT	GO:0007568~aging	24	0.0140997	0.0005	CCL2, PTH1R, DCN, IL10, TIMP1, ALDH3A1, PCK1, NCAM1, ARG1, RETN, EDNRB, ADRB3, PPP1R9A, CDKN2A, APOD, PENK, UCP3, GSN, NTRK1, CNR1, IFI27L2A, KRT14, SLC18A2, ADRA1D	1132	173	18082	2.21598	0.877202	0.0598189	0.929469
GOTERM_BP_DIRECT	GO:0007156~homophilic cell adhesion via plasma membrane adhesion molecules	23	0.0135122	0.000532	PCDHB8, CADM4, NECTIN1, PCDHGC5, CDH1, L1CAM, PCDH15, CDH2, NECTIN4, PCDHB11, CDH3, CDH4, PCDH19, DCHS1, CDH6, CDH12, DSG2, FAT3, ROBO1, FAT2, ROBO2, CD226, CDH24	1132	163	18082	2.25393	0.892864	0.0618249	0.989637
GOTERM_BP_DIRECT	GO:0043434~response to peptide hormone	14	0.00822484	0.000539	TRPV1, ALDOB, SERPINA3F, OXTR, TIMP4, SERPINA3C, CXCL12, TIMP1, SERPINA3K, EREG, SERPINA1B, SERPINA3G, TEK, APOC3	1132	73	18082	3.06341	0.895628	0.0608424	1.00116
GOTERM_BP_DIRECT	GO:0043065~positive regulation of apoptotic process	38	0.0223246	0.000549	PTGS2, ERBB4, TRPV1, C6, MMP9, PPARG, KLRK1, GPLD1, OSGIN1, ANKRD1, ZBTB16, PDCD1, SRC, ACVR1C, ALDH1A1, CDKN2A, HOXA5, CNR1, ALDH1A3, NEURL1A, FOSL1, MUC2, NTF3, GZMA, CTRB1, GRIN2A, HMGA2, FRZB, AGER, NTRK3, FOLH1, RASSF6, S100B, RPS6KA2, UBD, WNT11, GADD45B, MELK	1132	335	18082	1.81192	0.900051	0.0603481	1.02025
KEGG_PATHWAY	mmu04151:PI3K-Akt signaling pathway	42	0.0246745	0.000583	FGFR2, FGF5, FGF7, FGFR3, FGF9, PGF, FGF14, TNC, FGF10, VTN, ITGB3, ITGB8, COL6A4, TEK, TNN, CREB3L3, PDGFD, PRKAA2, FGF1, COL11A2, COL11A1, THBS4, SPP1, GHR, ANGPT4, COL4A4, IL2RA, TNXB, IL7, FLT4, IGF1, BRCA1, COL5A1, PCK1, DDIT4, LAMA2, PRLR, CHRM2, LAMC3, LAMA5, EFNA5, LAMC2	535	351	7720	1.72666	0.142082	0.0189736	0.7601
GOTERM_CC_DIRECT	GO:0016323~basolateral plasma membrane	26	0.0152747	0.000674	CLDN7, FXYD2, TRPC4, SLC8A2, ENPP1, ERBB4, SLC9A4, PTH1R, CDH1, KCNJ10, CDH2, CXADR, ADORA1, MEGF10, LIN7A, NOD2, PROM2, VSIG1, SLC2A1, TEK, CD300LG, CAR9, HEPH, NAIP1, SLC39A5, SLC4A1	1204	203	19662	2.0916	0.305801	0.0144938	0.977505
GOTERM_BP_DIRECT	GO:0007613~memory	15	0.00881233	0.000592	SLC8A3, SLC8A2, PTGS2, IL1RN, GRIN2A, IGF1, OXTR, KCNK2, FOXO6, NETO1, CYP7B1, S100B, CNR1, SLC24A2, GLP1R	1132	83	18082	2.88678	0.91667	0.0633011	1.10036
GOTERM_BP_DIRECT	GO:0030324~lung development	19	0.0111623	0.000699	FGFR2, CEBPA, FGF7, FGF9, TBX4, FGF10, IGF1, GLI2, FOXP2, WNT2, LIF, ARG1, WNT7B, GPC3, CHIL1, LAMA5, HOXA5, LOX, FGF1	1132	124	18082	2.44755	0.946745	0.0724389	1.29732
GOTERM_BP_DIRECT	GO:0043410~positive regulation of MAPK cascade	17	0.00998731	0.000715	FGFR2, AR, FGFR3, FGF9, FLT4, FGF10, IGF1, CDH2, ITGB3, LIF, SSTR4, LEP, ADRB3, NOD2, CD36, RELT, NTRK2	1132	104	18082	2.61105	0.950221	0.0705613	1.32698
KEGG_PATHWAY	mmu04514:Cell adhesion molecules (CAMs)	24	0.0140997	0.000723	ITGAL, CLDN7, MPZL1, H2-Q10, H2-M9, NECTIN1, CD276, CDH1, L1CAM, CDH2, CDH3, CDH4, PDCD1, PDCD1LG2, NCAM1, SDC1, ITGB8, CD34, ICOS, CD4, CD6, SELE, NEGR1, CD226	535	162	7720	2.13776	0.173225	0.020914	0.942629
GOTERM_BP_DIRECT	GO:0014823~response to activity	11	0.00646238	0.000771	LEP, CCL2, UCP3, NTRK1, SULT1A1, EDN1, PRKAA2, SLC4A1, ADIPOQ, IL10, PCK1	1132	49	18082	3.58589	0.960727	0.0741811	1.43108
GOTERM_BP_DIRECT	GO:0045600~positive regulation of fat cell differentiation	11	0.00646238	0.000771	CEBPA, RARRES2, CCDC3, ADIG, CMKLR1, PPARG, IGF1, WIF1, ZBTB16, FRZB, NOCT	1132	49	18082	3.58589	0.960727	0.0741811	1.43108
GOTERM_CC_DIRECT	GO:0020005~symbiont-containing vacuole membrane	5	0.00293744	0.0008	GBP6, IIGP1, GBP2B, GBP3, GBP2	1204	8	19662	10.2066	0.35136	0.0165113	1.15824
GOTERM_BP_DIRECT	GO:0051930~regulation of sensory perception of pain	10	0.00587489	0.000806	NCAM1, EDNRB, CCL3, EDN1, GRIN2A, MGLL, KCNJ10, TMEM100, ADORA1, IL10	1132	41	18082	3.89598	0.965985	0.0756149	1.49414
GOTERM_BP_DIRECT	GO:0070371~ERK1 and ERK2 cascade	8	0.00469991	0.000844	FGFR3, TNFSF11, IQGAP3, FGF10, OXTR, IGF1, HTR2B, MT3	1132	26	18082	4.91492	0.971035	0.0773381	1.56461
GOTERM_BP_DIRECT	GO:0051549~positive regulation of keratinocyte migration	5	0.00293744	0.000869	FGF7, MMP9, SERPINE1, FGF10, HBEGF	1132	8	18082	9.98344	0.973976	0.077883	1.61153
GOTERM_BP_DIRECT	GO:0034109~homotypic cell-cell adhesion	5	0.00293744	0.000869	NCAM1, L1CAM, CXADR, MEGF10, PLPP3	1132	8	18082	9.98344	0.973976	0.077883	1.61153
GOTERM_BP_DIRECT	GO:0006508~proteolysis	57	0.0334869	0.000876	CORIN, MMP9, UCHL1, ENPEP, FAP, CPA2, CPA3, CFI, CPA1, HTRA3, TPSB2, ADAM8, CFD, PRSS36, PRSS35, TNIP1, CELA3B, PEPD, MMEL1, GZMA, CTRB1, TRY10, MCPT4, CPXM2, TRY5, GZMB, MMP13, MMP12, MMP10, CTSK, FOLH1, ADAMTS8, F2, ADAM12, ADAMTS5, ADAMTS4, ADAMTS19, PRSS2, CTRC, C2, PRSS12, TRHDE, AGBL1, SCRN1, KY, KLK1, TINAGL1, LVRN, ACE2, 2210010C04RIK, CMA1, RHBDL2, CELA2A, USP43, CPB1, PHEX, ADAMDEC1	1132	582	18082	1.56441	0.97472	0.0768381	1.62423
GOTERM_BP_DIRECT	GO:0050728~negative regulation of inflammatory response	15	0.00881233	0.00096	TYRO3, SIGLECE, IL2RA, FFAR4, SOCS3, CD276, ISL1, ADORA1, ADIPOQ, IL10, NOV, TNFAIP6, C1QTNF3, TFF2, NR1H3	1132	87	18082	2.75405	0.982197	0.0821397	1.7777
GOTERM_BP_DIRECT	GO:0007080~mitotic metaphase plate congression	9	0.0052874	0.000962	KIFC5B, KIF14, KIF22, KIF2C, KIFC1, CDCA8, SPDL1, CENPE, CDCA5	1132	34	18082	4.22828	0.982369	0.0806859	1.78196
GOTERM_BP_DIRECT	GO:0001501~skeletal system development	17	0.00998731	0.00098	GDF3, HAPLN4, MMP9, PTH1R, EDN1, ZBTB16, NPR3, ZIC1, GLI2, GJA5, VDR, HOXA5, CLEC3B, HOXA10, COL11A2, RUNX1, RUNX2	1132	107	18082	2.53785	0.98364	0.0805103	1.81466
KEGG_PATHWAY	mmu03320:PPAR signaling pathway	15	0.00881233	0.00104278	ACOX2, SCD1, OLR1, PPARG, AQP7, DBI, ADIPOQ, PCK1, ACSL1, CD36, SORBS1, PLIN1, APOC3, FABP4, NR1H3	535	80	7720	2.70561	0.239968	0.0270665	1.3569
GOTERM_CC_DIRECT	GO:0005865~striated muscle thin filament	6	0.00352493	0.00106858	TNNT2, ACTA1, NEB, FHOD3, ACTN3, TTN	1204	14	19662	6.99881	0.43921	0.0211947	1.54462
GOTERM_BP_DIRECT	GO:0019433~triglyceride catabolic process	7	0.00411242	0.00107046	PLIN1, APOC3, MGLL, PNPLA2, CPS1, PNPLA3, LIPE	1132	20	18082	5.59072	0.988813	0.0859403	1.98068
GOTERM_MF_DIRECT	GO:0005104~fibroblast growth factor receptor binding	8	0.00469991	0.00107668	FLRT2, FGF5, FGF7, KLB, FGF9, FGF14, FGF10, FGF1	1092	27	17446	4.73369	0.729874	0.0665686	1.72914
GOTERM_BP_DIRECT	GO:0006885~regulation of pH	8	0.00469991	0.0010784	EDNRB, SLC9A5, SLC9A4, CAR12, EDN1, SLC26A9, CHP2, CAR4	1132	27	18082	4.73289	0.98918	0.0849271	1.99524
GOTERM_BP_DIRECT	GO:0008543~fibroblast growth factor receptor signaling pathway	10	0.00587489	0.00115874	FGFR2, FLRT2, FGF5, FGF7, FGFR3, KLB, FGF9, FGF14, FGF10, FGF1	1132	43	18082	3.71477	0.992279	0.0892926	2.14237
GOTERM_BP_DIRECT	GO:0007067~mitotic nuclear division	32	0.0187996	0.00119918	NEK2, BORA, AURKA, KIF2C, CDCA8, NCAPH, INCENP, TTYH1, CDCA2, BUB1, SKA3, CDCA5, HELLS, SGOL1, CCNF, TPX2, NUF2, KIF18B, CENPE, SPDL1, CDC20, BIRC5, HMGA2, CDC25C, UBE2C, SYCP3, PLK1, SPAG5, KLHL13, BUB1B, MAP9, NEK6	1132	277	18082	1.84531	0.993485	0.0906028	2.21635
GOTERM_MF_DIRECT	GO:0005267~potassium channel activity	14	0.00822484	0.00130851	KCNJ15, KCND3, KCND2, KCND1, KCNA4, KCNJ10, KCNA6, KCNA5, KCNK2, KCNIP1, KCNK3, KCNQ3, KCNG4, KCNH3	1092	80	17446	2.79583	0.796255	0.0764629	2.09778
GOTERM_BP_DIRECT	GO:0048661~positive regulation of smooth muscle cell proliferation	14	0.00822484	0.00131225	FGFR2, PTGS2, EDN1, SKP2, IGF1, ITGB3, AGER, RETN, WISP1, EREG, SULF1, HBEGF, PDGFD, ORC1	1132	80	18082	2.79536	0.995948	0.0969792	2.42291
GOTERM_BP_DIRECT	GO:0071356~cellular response to tumor necrosis factor	17	0.00998731	0.00132394	CEBPA, GPD1, CCL3, CCL2, TRPV1, CAMP, EDN1, POSTN, ANKRD1, BRCA1, DCSTAMP, PCK1, OCSTAMP, CHIL1, SLC2A4, FABP4, XCL1	1132	110	18082	2.46863	0.996142	0.0961101	2.44425
GOTERM_BP_DIRECT	GO:0071805~potassium ion transmembrane transport	15	0.00881233	0.00134767	KCND3, KCND2, KCND1, SLC9A5, SLC9A4, KCNA4, KCNJ10, KCNA6, KCNA5, KCNK2, KCNIP1, KCNK3, KCNQ3, KCNG4, KCNH3	1132	90	18082	2.66225	0.996508	0.0960877	2.48753
GOTERM_CC_DIRECT	GO:0000940~condensed chromosome outer kinetochore	5	0.00293744	0.00137003	CENPF, BUB1B, SKA3, SPDL1, CENPE	1204	9	19662	9.07254	0.523694	0.0261414	1.97633
GOTERM_BP_DIRECT	GO:0034097~response to cytokine	14	0.00822484	0.00147544	PTGS2, CTRB1, OXTR, SERPINA3F, SERPINA3C, TIMP4, TIMP1, SERPINA3K, IFI27, SERPINA1B, SERPINA3G, PTGES, XCR1, FOSL1	1132	81	18082	2.76085	0.997958	0.102972	2.72031
GOTERM_BP_DIRECT	GO:0070374~positive regulation of ERK1 and ERK2 cascade	24	0.0140997	0.00157531	FGFR2, CCL3, FGFR3, CCL2, ERBB4, FFAR4, FLT4, FGF10, ITGB3, SRC, MIF, NOD2, BMPER, CD36, CHIL1, C1QTNF3, NTRK1, TEK, TFF2, PDGFD, HTR2B, XCL1, FAM150B, MT3	1132	188	18082	2.03917	0.998658	0.107767	2.90187
GOTERM_CC_DIRECT	GO:0005737~cytoplasm	454	0.26672	0.00167132	CTHRC1, FHIT, RP1, PTGS2, CDCA8, 6430573F11RIK, INCENP, PPP1R1A, SERPINE1, CDCA2, ADAM8, CDCA5, MYH1, CYP2D22, CRYAA, SKP2, CTNNA3, ERMAP, SSTR4, HNF4A, SPAG5, MC2R, DOC2B, SH3GL2, IL1R2, TPPP3, RTP4, ERBB4, PTH1R, ARG1, SPATS2, UBASH3A, SPP1, GPD1, RASEF, EME1, IL1RN, ACACA, NXF2, NXF3, PCDH15, SPDL1, TINAGL1, SYNE1, RGS1, RGS7, MAP9, ELF3, KCNAB1, FGF9, GPLD1, LRRC18, PDE11A, MMP28, RNF182, NOC…	1204	6631	19662	1.11809	0.595434	0.030723	2.40604
GOTERM_MF_DIRECT	GO:0004222~metalloendopeptidase activity	18	0.0105748	0.00167861	ADAMTS17, ADAMTSL1, ADAMTS19, MMEL1, MMP9, ADAMTSL5, PAPLN, MMP28, MMP13, MMP12, MMP10, ADAMTS8, ADAM8, PHEX, ADAM12, ADAMDEC1, ADAMTS5, ADAMTS4	1092	123	17446	2.33798	0.87013	0.0926264	2.68356
GOTERM_MF_DIRECT	GO:0004714~transmembrane receptor protein tyrosine kinase activity	11	0.00646238	0.00168802	NTRK3, FGFR2, TYRO3, FGFR3, ERBB4, NTRK1, FLT4, NTRK2, TEK, EPHB3, EPHA3	1092	54	17446	3.25441	0.87161	0.0890831	2.69842
GOTERM_BP_DIRECT	GO:0090102~cochlea development	8	0.00469991	0.00169856	NTRK3, FGFR3, GABRB3, CDH1, SLITRK6, KCNK2, DCHS1, KCNK3	1132	29	18082	4.40648	0.9992	0.113854	3.12552
GOTERM_MF_DIRECT	GO:0008270~zinc ion binding	92	0.054049	0.00175844	APOBEC2, ZBTB32, LMO1, MMP9, DBF4, PPARG, PDLIM3, RORC, MMP28, ENPEP, CAR5B, GLI2, RNF182, RNF141, SMPDL3A, MT2, CPA2, CPA3, NEURL1A, CPA1, ADAM8, DDAH1, MT3, ZCCHC12, AR, MMEL1, CAR12, POLE, LDB3, GRIN2A, FBLIM1, CPXM2, MORC1, MMP13, MMP12, SCEL, MMP10, UHRF1, ADAMTS8, HNF4A, CAR9, ST18, CAR4, AOC1, ADAMTS5, ADAMTS4, ADAMTS17, ABLIM2, ZFAND4, LIMS2, ADAMTS19, ADAMTSL1, ENPP1, ENPP2, FHL1, ADAMTS…	1092	1075	17446	1.36726	0.882155	0.0887823	2.8095
GOTERM_BP_DIRECT	GO:0001964~startle response	7	0.00411242	0.0018503	NPAS3, PENK, GRIN2A, PCDH15, PARK2, SLITRK6, CSMD1	1132	22	18082	5.08248	0.999577	0.121454	3.4002
GOTERM_BP_DIRECT	GO:0002687~positive regulation of leukocyte migration	7	0.00411242	0.0018503	CCL2, MMP9, TACR1, BDKRB1, ITGB3, SELE, AOC3	1132	22	18082	5.08248	0.999577	0.121454	3.4002
GOTERM_BP_DIRECT	GO:0042102~positive regulation of T cell proliferation	12	0.00704987	0.00190212	LEP, ITGAL, IL2RA, CD3E, CARMIL2, CD276, CD4, SPTA1, SLC4A1, CD1D1, CD6, PDCD1LG2	1132	64	18082	2.99503	0.99966	0.122724	3.49382
GOTERM_BP_DIRECT	GO:0042832~defense response to protozoan	8	0.00469991	0.00209753	GBP6, IRGM2, GBP10, IIGP1, GBP2B, GBP3, GBP2, IL10	1132	30	18082	4.2596	0.999851	0.13244	3.84613
GOTERM_CC_DIRECT	GO:0043005~neuron projection	42	0.0246745	0.00213529	CALCR, SYT1, PTGS2, GRIP1, TRPV1, BDKRB1, ITSN1, CXADR, RIC3, SRC, ARG1, SLC1A2, NPTX1, KCNQ3, GPM6A, HNMT, NAIP1, SV2A, SV2C, FOSL1, MICALL2, FLRT2, KCND3, KCND2, RAB39B, GRIN2A, ASIC2, NECTIN1, PARK2, MAPK10, ATP1A2, KCNK2, FARP1, LIN7A, TENM4, SSTR4, PPP1R9A, MYO10, P2RX1, SLC18A2, NGB, HTR2B	1204	420	19662	1.63306	0.685391	0.037814	3.06435
GOTERM_BP_DIRECT	GO:0048146~positive regulation of fibroblast proliferation	12	0.00704987	0.00216278	WNT2, E2F1, EREG, PTPRZ1, BTC, SERPINE1, FGF10, IGF1, PDGFD, ITGB3, AGER, MIF	1132	65	18082	2.94895	0.999886	0.134259	3.96351
GOTERM_MF_DIRECT	GO:0005216~ion channel activity	22	0.0129248	0.00217724	CLCN1, FXYD1, FXYD2, TRPC4, KCND3, KCND2, GABRA1, KCND1, GABRB3, TRPV1, GRIN2A, ASIC2, KCNA4, KCNA6, GRIA4, KCNA5, KCNK3, KCNQ3, P2RX1, GRID2, KCNG4, KCNH3	1092	170	17446	2.06751	0.929224	0.104473	3.46762
GOTERM_BP_DIRECT	GO:0071377~cellular response to glucagon stimulus	4	0.00234995	0.00221825	ARG1, CPS1, GCGR, PCK1	1132	5	18082	12.7788	0.99991	0.135462	4.06317
GOTERM_BP_DIRECT	GO:0007204~positive regulation of cytosolic calcium ion concentration	20	0.0117498	0.00223522	CALCR, CXCL1, CCKAR, CCL3, TRPV1, EDN2, CXCL3, TACR1, PTH1R, EDN1, OXTR, RIC3, PRKG1, EDNRB, CXCL17, CCR6, CD36, CIB2, GLP1R, ADRA1D	1132	148	18082	2.15858	0.999916	0.134475	4.09366
GOTERM_BP_DIRECT	GO:0034220~ion transmembrane transport	10	0.00587489	0.00223692	FAM26E, SLC12A1, KCNQ3, TRPV1, SLC24A2, ASIC2, ASIC3, AQP7, HTR2B, KCNK3	1132	47	18082	3.39862	0.999917	0.132673	4.09671
GOTERM_MF_DIRECT	GO:0043565~sequence-specific DNA binding	59	0.0346618	0.00224214	E2F1, ELF3, PPARG, RORC, PAX3, GLI2, DMRTA1, FOXO6, ZKSCAN4, HOXC6, BARX1, HOXC9, FOXF2, MKX, HSF4, CREB3L3, SPIC, FOSL1, SATB1, AR, DMRT3, EMX2, MLXIPL, DMRT2, VAX2, GRHL3, HNF4A, FOXG1, NFE2L3, ZFP711, IRX3, IRX5, FOXM1, TFCP2L1, NR3C2, SOX7, MYBL2, MEIS1, VDR, FOXQ1, NR1D1, HOXA5, LHX2, HOXA10, ETV1, POU3F1, LHX8, NR1H5, ETV4, NR1H3, CEBPA, EN1, ISL1, FOXP4, FOXP2, PKNOX2, DBP, DLX4, HOXB6	1092	633	17446	1.48909	0.934602	0.103351	3.56922
GOTERM_CC_DIRECT	GO:0030863~cortical cytoskeleton	8	0.00469991	0.00226521	DMTN, TRPC4, SPTBN5, NOS2, SPTA1, SLC4A1, SELE, SPTB	1204	31	19662	4.21434	0.70679	0.0388034	3.24795
GOTERM_BP_DIRECT	GO:0001516~prostaglandin biosynthetic process	6	0.00352493	0.00231829	PNPLA8, PTGS2, PTGES, EDN2, EDN1, MIF	1132	16	18082	5.99006	0.999941	0.135256	4.2427
GOTERM_MF_DIRECT	GO:0003779~actin binding	36	0.0211496	0.00234134	ABLIM2, DMTN, WASF3, ACTR3B, DIAPH3, FHL3, GCSAM, DAAM2, VILL, NOD2, GSN, WIPF3, NOS2, SLC4A1, SYNPO, PSTPIP2, MYH1, MYO1B, BAIAP2L1, VIL1, ACTN3, PARK2, PALLD, HOMER2, TNNI1, TNNT2, SYNE1, MYO10, MYRIP, CGN, MYH11, MYO16, FHOD3, SPTA1, MYH14, SPTB	1092	338	17446	1.70161	0.942043	0.103754	3.72434
GOTERM_BP_DIRECT	GO:0042493~response to drug	36	0.0211496	0.00245384	CCL3, PTGS2, PGF, MMP9, PPARG, OXTR, TIMP4, CDH1, AQP7, CDH3, IL10, SRC, ALDH3A1, ALDH1A1, ARG1, SLC1A2, CDKN2A, ACSL1, APOD, BCHE, LOX, FOSL1, COX8B, CRYAA, EMX2, GRIN2A, AK4, CYP2E1, CPS1, KCNK3, RAD51, NCAM1, NTRK1, CAR9, HTR2B, AOC1	1132	339	18082	1.6963	0.999967	0.140639	4.48541
GOTERM_BP_DIRECT	GO:0030199~collagen fibril organization	9	0.0052874	0.00246986	TNXB, LUM, ACAN, MKX, LOX, GREM1, COL11A2, COL11A1, COL5A1	1132	39	18082	3.68619	0.999969	0.13959	4.51406
GOTERM_BP_DIRECT	GO:0045471~response to ethanol	17	0.00998731	0.00253731	CCL2, TNC, TACR1, GRIN2A, ADH7, CYP2E1, CDO1, ADIPOQ, NTRK3, ALDH1A1, LEP, PENK, SLC2A4, GSN, NTRK1, CNR1, CAR3	1132	117	18082	2.32094	0.999976	0.141227	4.6346
GOTERM_BP_DIRECT	GO:0009636~response to toxic substance	14	0.00822484	0.00256439	CCL3, ARNT2, EPHX2, TTPA, EPHX1, CDH1, CPS1, SLC7A11, INMT, RAD51, SDC1, PENK, SLC18A2, CES1D	1132	86	18082	2.60034	0.999979	0.140763	4.68294
GOTERM_MF_DIRECT	GO:0008009~chemokine activity	10	0.00587489	0.00259819	CXCL1, CXCL17, CCL3, CCL2, CXCL14, PPBP, CXCL5, CXCL3, XCL1, CXCL12	1092	48	17446	3.32837	0.957613	0.110478	4.12488
GOTERM_BP_DIRECT	GO:0048286~lung alveolus development	10	0.00587489	0.00260317	FGFR2, LIF, TCF21, HOXA5, FLT4, EDN2, FGF10, IGF1, ERRFI1, FOXP2	1132	48	18082	3.32781	0.999982	0.140899	4.75213
GOTERM_BP_DIRECT	GO:0007166~cell surface receptor signaling pathway	26	0.0152747	0.00265304	CALCR, ITGAL, ADGRD1, TACR1, PTH1R, EDN1, L1CAM, VIPR1, GCGR, MIF, SCTR, TSPAN12, AGTR2, UPK1B, CD4, FCER1A, CD3E, NPR1, ADGRG7, NCAM1, KLRG1, CD36, ADGRV1, F2, GLP1R, ADGRL4	1132	219	18082	1.8964	0.999986	0.14158	4.84105
GOTERM_BP_DIRECT	GO:0006935~chemotaxis	17	0.00998731	0.00276918	CCL3, RARRES2, CCL2, CXCL5, ENPP2, CMKLR1, CXCL3, FGF10, CXCL12, CXCL17, CCR6, CXCR5, CCR4, ROBO1, ROBO2, XCR1, XCL1	1132	118	18082	2.30127	0.999991	0.145467	5.04782
GOTERM_BP_DIRECT	GO:0001938~positive regulation of endothelial cell proliferation	12	0.00704987	0.00277102	WNT2, ARG1, CAV1, CCL2, FGFR3, PGF, FLT4, ITGB3, HTR2B, CXCL12, IL10, THBS4	1132	67	18082	2.86093	0.999991	0.143762	5.05109
GOTERM_BP_DIRECT	GO:0051259~protein oligomerization	12	0.00704987	0.00277102	NOD2, AR, CAV1, C1QTNF6, C1QTNF3, MMP9, TEK, CHP1, QPRT, KCNA5, SLC4A1, GJA5	1132	67	18082	2.86093	0.999991	0.143762	5.05109
GOTERM_BP_DIRECT	GO:0051260~protein homooligomerization	24	0.0140997	0.00289508	SYT1, CAV1, KCND3, KCND2, KCND1, CRYAA, SPTBN5, KCTD1, KCNA4, CDH1, KCNA6, KCNA5, ADIPOQ, RAD51, STOM, TNFSF11, P2RX1, C1QTNF2, KCTD12B, HSF4, POLQ, KCNG4, REG1, THBS4	1132	197	18082	1.94601	0.999995	0.147884	5.27149
GOTERM_BP_DIRECT	GO:0030574~collagen catabolic process	7	0.00411242	0.00299801	MMP10, CTSK, COL23A1, PEPD, MMP9, PRSS2, MMP13	1132	24	18082	4.65894	0.999997	0.1509	5.45398
GOTERM_BP_DIRECT	GO:0050850~positive regulation of calcium-mediated signaling	7	0.00411242	0.00299801	NCAM1, FCER1A, ITGAL, CCL3, CD3E, L1CAM, CD4	1132	24	18082	4.65894	0.999997	0.1509	5.45398
GOTERM_BP_DIRECT	GO:0050732~negative regulation of peptidyl-tyrosine phosphorylation	6	0.00352493	0.00311678	DMTN, SH2D1B1, NTF3, IGF1, SPINK1, ERRFI1	1132	17	18082	5.63771	0.999998	0.154552	5.66414
GOTERM_CC_DIRECT	GO:0034705~potassium channel complex	5	0.00293744	0.00325049	KCND2, KCNAB1, KCNA6, KCNA5, KCNIP1	1204	11	19662	7.42298	0.828193	0.0535557	4.6298
GOTERM_BP_DIRECT	GO:0032956~regulation of actin cytoskeleton organization	10	0.00587489	0.00347724	DMTN, CDK5R1, FGR, PAK3, ARHGEF19, EFNA5, GRHL3, ITGB3, SIGLEC15, EPHA3	1132	50	18082	3.1947	1	0.168869	6.29925
GOTERM_CC_DIRECT	GO:0016324~apical plasma membrane	34	0.0199746	0.0034774	SLC22A18, MAL2, SLC9A4, PTH1R, OXTR, KCNJ10, CDH2, ENPEP, ITGB3, UPK1B, SLC2A1, GP2, TEK, MTCL1, PRKAA2, ATP6V0D2, MFSD4B3, CUBN, PLET1, SLC12A1, BIRC5, KCNK2, ABCB4, SLC34A2, MYRIP, PROM2, CD36, CYP4F18, DSG2, CD34, SLC26A9, SPTBN2, CD300LG, CAR4	1204	328	19662	1.6928	0.848103	0.0555076	4.94542
GOTERM_BP_DIRECT	GO:0007059~chromosome segregation	14	0.00822484	0.00348598	NEK2, SGOL1, CENPF, CENPE, BIRC5, BRCA1, SGOL2A, KIF2C, SPAG5, INCENP, CDCA2, BUB1, SKA3, NEK6	1132	89	18082	2.51269	1	0.167328	6.31459
GOTERM_MF_DIRECT	GO:0045236~CXCR chemokine receptor binding	5	0.00293744	0.00351848	CXCL1, PPBP, CXCL5, CXCL3, CXCL12	1092	11	17446	7.2619	0.986192	0.141824	5.54725
GOTERM_BP_DIRECT	GO:0031953~negative regulation of protein autophosphorylation	5	0.00293744	0.00352155	ENPP1, CHP1, ADIPOQ, ERRFI1, GFRA2	1132	11	18082	7.26068	1	0.166985	6.37704
GOTERM_BP_DIRECT	GO:0060484~lung-associated mesenchyme development	5	0.00293744	0.00352155	FGFR2, WNT7B, FGF9, HOXA5, WNT11	1132	11	18082	7.26068	1	0.166985	6.37704
GOTERM_BP_DIRECT	GO:0045766~positive regulation of angiogenesis	17	0.00998731	0.00357231	PGF, CAMP, MMP9, C6, ITGB3, GREM1, ISL1, BRCA1, CHIL1, CD34, SERPINE1, TEK, CMA1, FGF1, RUNX1, DDAH1, ANGPT4	1132	121	18082	2.24421	1	0.167299	6.46608
GOTERM_CC_DIRECT	GO:0043195~terminal bouton	16	0.00939982	0.00370242	CCKAR, SYT1, CPLX2, GABRB3, PTPRN2, GRIN2A, L1CAM, GRIA4, PARK2, ITSN1, ADORA1, NTRK2, SLC18A2, SV2A, SLC18A1, PRSS12	1204	113	19662	2.31229	0.865572	0.0573133	5.25745
GOTERM_BP_DIRECT	GO:0008152~metabolic process	45	0.026437	0.00371337	ACOX2, ALDH18A1, HSD3B1, BCAT2, ENPP1, ENPP2, PDE11A, PAH, ACSS2, PRKG1, ACSS3, UGT3A2, ALDH3A1, ALDH1A1, MTHFD2, ASPA, ACSL1, PAK3, 6430573F11RIK, ALDH1A3, FASN, GSTZ1, ALDH1A7, UCK2, AGPAT2, DCTD, AMY1, LYZ2, LYZ1, GSTA4, ACACA, EPHX2, PNPLA2, CPS1, PNPLA3, ECI3, PNPLA8, PCX, FOLH1, GLA, SULF1, CEMIP, ALDH2, GLB1L2, LIPE	1132	463	18082	1.5525	1	0.171411	6.71311
GOTERM_BP_DIRECT	GO:0046326~positive regulation of glucose import	8	0.00469991	0.00373657	SLC1A2, GPC3, SORBS1, ERBB4, C1QTNF2, IGF1, ADIPOQ, MIF	1132	33	18082	3.87236	1	0.170519	6.75367
GOTERM_BP_DIRECT	GO:0007586~digestion	8	0.00469991	0.00373657	CCKAR, CYP7B1, PNLIPRP2, CTRB1, PRSS2, TRY10, TRY5, 2210010C04RIK	1132	33	18082	3.87236	1	0.170519	6.75367
GOTERM_BP_DIRECT	GO:0002009~morphogenesis of an epithelium	7	0.00411242	0.003739	FGFR3, FREM2, HOXA5, TBX4, CAR9, PCDH15, GLI2	1132	25	18082	4.47258	1	0.168793	6.75792
GOTERM_MF_DIRECT	GO:0008233~peptidase activity	49	0.028787	0.0038459	ADAMTS19, ADAMTSL1, CORIN, MMP9, UCHL1, ENPEP, PRSS2, CTRC, FAP, CPA2, CPA3, C2, CPA1, HTRA3, CFI, TPSB2, ADAM8, CFD, PRSS12, CELA3B, PEPD, AGBL1, TRHDE, GZMA, MMEL1, CTRB1, MCPT4, KY, PAPLN, GZMB, KLK1, MMP13, MMP12, MMP10, FOLH1, CTSK, ADAMTS8, F2, ACE2, LVRN, CMA1, RHBDL2, CELA2A, ADAM12, PHEX, USP43, ADAMDEC1, ADAMTS5, ADAMTS4	1092	516	17446	1.51712	0.990737	0.149083	6.04851
GOTERM_BP_DIRECT	GO:0042593~glucose homeostasis	18	0.0105748	0.00388387	CEBPA, PPARG, FFAR1, MLXIPL, GCGR, ADIPOQ, CSMD1, PCK1, LEP, CD36, CDKN2A, SLC2A4, HNF4A, C1QTNF3, GPR39, CNR1, SLC18A2, PRKAA2	1132	133	18082	2.16183	1	0.172892	7.01086
GOTERM_BP_DIRECT	GO:0051693~actin filament capping	6	0.00352493	0.00409588	DMTN, GSN, VIL1, SPTA1, VILL, SPTB	1132	18	18082	5.3245	1	0.17955	7.37984
GOTERM_BP_DIRECT	GO:0045598~regulation of fat cell differentiation	6	0.00352493	0.00409588	LEP, NR1D1, PPARG, LGALS12, RORC, PTPRQ	1132	18	18082	5.3245	1	0.17955	7.37984
GOTERM_MF_DIRECT	GO:0008144~drug binding	16	0.00939982	0.0041504	GSTA4, GABRA1, IL2RA, PPARG, ATP1A2, CYP4B1, P2RX1, FOLR2, CHRM2, ALB, CNR1, SLC18A2, FASN, HTR2B, AOC1, MT3	1092	112	17446	2.28231	0.993611	0.155019	6.51244
GOTERM_MF_DIRECT	GO:0046872~metal ion binding	245	0.143935	0.00422209	PDP1, SYT1, CD209A, ADCY2, PTGS2, SYT3, PDLIM3, RORC, SYT9, POSTN, ITSN1, CD209B, CD209D, STAC, CFI, ADAM8, DDAH1, CDH24, CRYAA, CYP3A13, POLE, GRIN2A, CYP2E1, SCEL, UHRF1, ADAMTS8, HNF4A, ACAP1, ZIM1, ST18, ADAMTS5, NEK6, ADAMTS4, ENPP1, ENPP2, NEK2, TK1, ARG1, LHX2, ARG2, CDA, IDH1, LHX8, NR1H3, SCD1, ASXL3, AGBL1, EME1, ACACA, SMYD1, KLF15, CSRP2, TNNI1, CYP4B1, CYP7B1, SYTL5, HEPH, ZBTB32, TR…	1092	3355	17446	1.16667	0.994146	0.152809	6.62135
KEGG_PATHWAY	mmu04510:Focal adhesion	26	0.0152747	0.0043222	CAV1, PGF, TNC, VTN, ITGB3, SRC, ITGB8, PAK3, COL6A4, TNN, PDGFD, COL11A2, COL11A1, THBS4, SPP1, COL4A4, TNXB, FLT4, IGF1, MAPK10, ACTN3, COL5A1, LAMA2, LAMC3, LAMA5, LAMC2	535	207	7720	1.81245	0.679926	0.0983816	5.51413
GOTERM_BP_DIRECT	GO:0034765~regulation of ion transmembrane transport	18	0.0105748	0.00452868	CLCN1, KCNJ15, KCND3, KCND2, KCND1, SCN3B, KCNAB1, ASIC2, KCNA4, KCNJ10, KCNA6, KCNA5, KCNIP1, KCNJ14, STOM, KCNQ3, KCNG4, KCNH3	1132	135	18082	2.1298	1	0.194567	8.12881
GOTERM_CC_DIRECT	GO:0043231~intracellular membrane-bounded organelle	65	0.0381868	0.00457293	ACOX2, PTGS2, PPARG, TDRP, GPLD1, RORC, LTC4S, ACSS2, ANKRD6, NOV, P4HA2, SLC2A4, PTGES, CISD3, PCBP1, FOSL1, EPN3, IRS3, CYP2D22, CYP3A13, DTL, MCPT4, NECTIN1, DHRS9, CYP2E1, SLC7A11, CD36, DGAT2, CASQ1, RAB11FIP1, NEK6, AOC3, FGFR2, FXYD2, CDK5R1, ALDOB, UGT3A2, ABCA6, ALDH3A1, VDR, PPP1R3C, ACSL1, FMO1, PLIN4, CNR1, PLCH1, ABCD2, UCK2, RUNX1, COL8A1, SCD1, FLRT2, OLR1, FBXO2, EPHX1, ATP1A2, CY…	1204	751	19662	1.41343	0.916226	0.0683952	6.45563
GOTERM_BP_DIRECT	GO:0070207~protein homotrimerization	7	0.00411242	0.00460753	ARG1, TNFRSF9, COL23A1, CUBN, NELL2, HSF4, MIF	1132	26	18082	4.30056	1	0.195615	8.26463
KEGG_PATHWAY	mmu00910:Nitrogen metabolism	6	0.00352493	0.00478508	CAR12, CAR9, CAR5B, CAR4, CPS1, CAR3	535	17	7720	5.09291	0.71677	0.0997877	6.08768
GOTERM_BP_DIRECT	GO:0051216~cartilage development	13	0.00763736	0.00483049	BMP3, CHRDL2, FGFR3, ITGB8, LUM, CHST11, EDN1, SULF1, ZBTB16, COL11A2, COL11A1, MMP13, TIMP1	1132	82	18082	2.53238	1	0.202043	8.64769
KEGG_PATHWAY	mmu00340:Histidine metabolism	7	0.00411242	0.00489565	ASPA, HNMT, ALDH1A3, ALDH2, HAL, AOC1, ALDH3A1	535	24	7720	4.20872	0.724927	0.0945164	6.22423
GOTERM_BP_DIRECT	GO:0016525~negative regulation of angiogenesis	12	0.00704987	0.00490605	LIF, CCL2, CD36, NGP, HOXA5, TNMD, RGCC, SULF1, TEK, DCN, ANGPT4, THBS4	1132	72	18082	2.66225	1	0.202856	8.77716
GOTERM_BP_DIRECT	GO:0030198~extracellular matrix organization	16	0.00939982	0.00492249	RECK, TNXB, ELF3, MMP9, SPINT1, VTN, POSTN, ECM2, APLP1, LAMA2, LAMC3, LAMA5, COL6A4, SMOC1, FOXF2, LAMC2	1132	114	18082	2.24189	1	0.201491	8.80532
GOTERM_BP_DIRECT	GO:0030308~negative regulation of cell growth	17	0.00998731	0.00493185	ENPP1, FHL1, PPARG, OSGIN1, BDKRB1, GREM1, FRZB, DCSTAMP, AHSG, NOV, CGREF1, CDKN2A, HNF4A, CDA, WNT11, EAF2, MT3	1132	125	18082	2.1724	1	0.199896	8.82132
GOTERM_BP_DIRECT	GO:0060740~prostate gland epithelium morphogenesis	5	0.00293744	0.00502296	CYP7B1, AR, TNC, IGF1, ID4	1132	12	18082	6.65562	1	0.201266	8.97715
GOTERM_BP_DIRECT	GO:0050830~defense response to Gram-positive bacterium	14	0.00822484	0.00511489	SCD1, LYZ2, NOD2, GBP6, LYZ1, CD36, FGR, CAMP, KLRK1, GBP10, REG3G, GBP2B, GBP3, GBP2	1132	93	18082	2.40461	1	0.202635	9.13411
GOTERM_MF_DIRECT	GO:0004180~carboxypeptidase activity	8	0.00469991	0.00526734	FOLH1, AGBL1, ACE2, CPA2, CPA3, CPXM2, CPA1, CPB1	1092	35	17446	3.6517	0.998366	0.181697	8.19583
GOTERM_BP_DIRECT	GO:0090307~mitotic spindle assembly	8	0.00469991	0.0052749	KIFC5B, KIFC1, NEK2, TPX2, BIRC5, CDC20, MYBL2, MAP9	1132	35	18082	3.65109	1	0.20635	9.4067
GOTERM_BP_DIRECT	GO:0042310~vasoconstriction	6	0.00352493	0.00527625	EDNRB, CAV1, P2RX1, EDN2, EDN1, HTR2B	1132	19	18082	5.04426	1	0.204503	9.40898
GOTERM_BP_DIRECT	GO:0007584~response to nutrient	12	0.00704987	0.0054582	NOD2, ACSL1, CUBN, UCP3, BCHE, CD3E, CNR1, PRSS2, TTPA, C2, ADIPOQ, ALDH3A1	1132	73	18082	2.62578	1	0.208863	9.718
GOTERM_BP_DIRECT	GO:0035094~response to nicotine	9	0.0052874	0.00621237	GSTA4, PENK, TACR1, NTRK1, CNR1, PRSS2, EDN1, ATP1A2, SLC7A11	1132	45	18082	3.1947	1	0.232074	10.9883
GOTERM_MF_DIRECT	GO:0008236~serine-type peptidase activity	20	0.0117498	0.00649283	CELA3B, CORIN, GZMA, CTRB1, MCPT4, GZMB, KLK1, FAP, PRSS2, CTRC, F2, CMA1, RHBDL2, CELA2A, CFI, HTRA3, C2, TPSB2, CFD, PRSS12	1092	163	17446	1.96027	0.999635	0.213241	10.0101
GOTERM_CC_DIRECT	GO:0005811~lipid particle	11	0.00646238	0.00653301	CAV1, DGAT2, PLIN1, PLIN4, CIDEB, CES1F, PNPLA2, CES1D, PNPLA3, LIPE, CIDEC	1204	66	19662	2.72176	0.971159	0.0938031	9.102
GOTERM_CC_DIRECT	GO:0048237~rough endoplasmic reticulum lumen	4	0.00234995	0.00663674	LYZ2, LYZ1, EDN1, VTN	1204	7	19662	9.33175	0.972743	0.0927737	9.24009
GOTERM_BP_DIRECT	GO:0070098~chemokine-mediated signaling pathway	10	0.00587489	0.00667717	CXCL1, CXCL17, CCL3, CCL2, PPBP, CXCL5, CXCL3, TFF2, XCL1, CXCL12	1132	55	18082	2.90427	1	0.245007	11.7627
GOTERM_BP_DIRECT	GO:0045780~positive regulation of bone resorption	6	0.00352493	0.00667818	TNFSF11, ITGB3, ADAM8, DCSTAMP, SPP1, AHSG	1132	20	18082	4.79205	1	0.242935	11.7643
GOTERM_BP_DIRECT	GO:0019229~regulation of vasoconstriction	6	0.00352493	0.00667818	P2RX1, EDN2, EDN1, ASIC2, KCNA5, ATP1A2	1132	20	18082	4.79205	1	0.242935	11.7643
GOTERM_BP_DIRECT	GO:0001503~ossification	14	0.00822484	0.00669764	BMP3, IFITM1, MMP9, PTH1R, GPLD1, NPR2, AHSG, CHRDL2, TNFSF11, CLEC3B, COL11A2, RUNX1, COL11A1, SPP1	1132	96	18082	2.32947	1	0.241478	11.7966
GOTERM_BP_DIRECT	GO:0035690~cellular response to drug	12	0.00704987	0.0067088	CCL2, EDN1, SERPINE1, SLC18A2, GPLD1, ASIC2, SLAMF8, NOS2, PRKAA2, ANKRD1, ADIPOQ, MT3	1132	75	18082	2.55576	1	0.239788	11.8151
GOTERM_MF_DIRECT	GO:0050840~extracellular matrix binding	7	0.00411242	0.00676796	SPARCL1, SMOC1, VTN, DCN, ITGB3, ADAMTS5, SPP1	1092	28	17446	3.99405	0.999739	0.215475	10.4127
GOTERM_BP_DIRECT	GO:0007205~protein kinase C-activating G-protein coupled receptor signaling pathway	7	0.00411242	0.00677623	DGKB, DGKG, EDN2, EDN1, BDKRB1, DGKI, HTR2B	1132	28	18082	3.99337	1	0.239866	11.9269
GOTERM_BP_DIRECT	GO:0002523~leukocyte migration involved in inflammatory response	5	0.00293744	0.0069	CCL2, CCR6, PPBP, ADAM8, AOC3	1132	13	18082	6.14365	1	0.241662	12.1317
GOTERM_BP_DIRECT	GO:0022407~regulation of cell-cell adhesion	5	0.00293744	0.0069	ITGAL, EFNA5, EPHB3, ADAM8, SRC	1132	13	18082	6.14365	1	0.241662	12.1317
GOTERM_BP_DIRECT	GO:0042490~mechanoreceptor differentiation	4	0.00234995	0.00705989	NTRK3, NTF3, NTRK1, NTRK2	1132	7	18082	9.12771	1	0.24451	12.3955
GOTERM_BP_DIRECT	GO:0007049~cell cycle	55	0.0323119	0.00707966	E2F1, DBF4, BORA, CUZD1, AURKA, CDT1, KIF2C, CGREF1, CDCA8, BRINP1, CDKN2A, INCENP, CDCA2, MTBP, H2AFX, CDCA5, CCNF, SGOL1, TPX2, HMGA2, UBE2C, UHRF1, SYCP3, SPAG5, RGCC, KLHL13, BUB1B, MELK, NEK6, DSCC1, NEK2, FOXM1, MYBL2, SRC, NCAPH, BUB1, SKA3, HELLS, DLGAP5, NUF2, KIF18B, CENPE, SPDL1, BIRC5, CDC20, CDC25C, GSG2, BRCA1, SUV39H2, SGOL2A, PLK1, CHTF18, CHAF1A, MAP9, SMPD3	1132	614	18082	1.43085	1	0.243119	12.4281
GOTERM_CC_DIRECT	GO:0072562~blood microparticle	17	0.00998731	0.00730175	ACTA1, TRY10, JCHAIN, VTN, SERPINA3C, CD5L, AHSG, STOM, SERPINA3K, GSN, ALB, BCHE, SLC2A1, F2, CP, SLC4A1, CIB2	1204	133	19662	2.08737	0.981027	0.0990768	10.1207
GOTERM_BP_DIRECT	GO:0055085~transmembrane transport	36	0.0211496	0.00739976	SLC2A12, SLC5A3, CLCN1, SLC8A3, SLC22A18, SLC9A4, TRPV1, KCNAB1, KCNA4, KCNA6, KCNA5, KCNQ3, SLC2A4, MFSD7C, SLC2A1, ABCD2, SLC9B2, SLC30A2, SLC39A5, SV2A, KCNG4, SV2C, TRPC4, KCND3, ABCB9, KCND2, SLC8A2, SLC12A1, KCND1, ABCA8A, ABCB4, SLC16A3, SLC26A9, SLC18A2, SLC18A1, KCNH3	1132	364	18082	1.5798	1	0.250609	12.954
GOTERM_BP_DIRECT	GO:0050679~positive regulation of epithelial cell proliferation	12	0.00704987	0.0074128	FGFR2, CYP7B1, NOD2, FGF7, OSR1, ERBB4, FGF9, TACR1, FGF10, IGF1, FGF1, FOXP2	1132	76	18082	2.52213	1	0.249003	12.9753
GOTERM_BP_DIRECT	GO:0030334~regulation of cell migration	12	0.00704987	0.00817305	LAMA2, KIF14, MMP10, PLXNA4, ERBB4, LAMA5, ENPP2, TEK, TFF2, ITGB3, CXCL12, EPHA3	1132	77	18082	2.48938	1	0.268729	14.2119
GOTERM_BP_DIRECT	GO:0042755~eating behavior	8	0.00469991	0.00841223	LEP, ADRB3, CCKAR, CD36, TACR1, UCHL1, OXTR, AOC3	1132	38	18082	3.36284	1	0.273318	14.5975
GOTERM_BP_DIRECT	GO:0009408~response to heat	10	0.00587489	0.00845327	CCKAR, MILL2, CCL2, CKM, TRPV1, TACR1, ASIC3, IGF1, CXCL12, CASQ1	1132	57	18082	2.80237	1	0.272373	14.6635
GOTERM_BP_DIRECT	GO:0030335~positive regulation of cell migration	23	0.0135122	0.00845465	CCL3, PLET1, FGR, ERBB4, NTF3, PTPRZ1, EDN1, VIL1, IGF1, ITGB3, CXCL12, AGER, NTRK3, TNFAIP6, SEMA4G, CARMIL2, CEMIP, HBEGF, WNT11, LAMC2, RHOD, PDGFD, FGF1	1132	203	18082	1.80981	1	0.27036	14.6658
GOTERM_BP_DIRECT	GO:0016477~cell migration	22	0.0129248	0.00848616	CTHRC1, ERBB4, BDKRB1, CDH2, PAX3, ENPEP, ITGB3, EPHB3, PALLD, SRC, COL5A1, DCHS1, EPHA3, SSTR4, SDC1, CARMIL2, LAMA5, HOXA5, HBEGF, TNN, BC067074, PSTPIP2	1132	191	18082	1.83988	1	0.269195	14.7164
GOTERM_CC_DIRECT	GO:0030018~Z disc	16	0.00939982	0.00876048	SCN3B, LDB3, FHL3, PDLIM3, FHL2, KY, ACTN3, KCNA5, TTN, PALLD, NEB, KRT8, FHOD3, SYNM, SLC4A1, SYNPO	1204	124	19662	2.10717	0.991437	0.114904	12.0247
GOTERM_BP_DIRECT	GO:0007420~brain development	24	0.0140997	0.0088455	SYT1, CDK5R1, NTF3, KCNAB1, NNAT, EMX2, ARNT2, AK4, ZIC1, CXCL12, SLC7A11, KCNK3, PCDH19, DDIT4, APOD, HNMT, LHX2, ID4, CNTN4, EFNA5, ROBO2, POU3F1, NEURL1A, MT3	1132	216	18082	1.77483	1	0.276825	15.2919
GOTERM_BP_DIRECT	GO:0001666~response to hypoxia	22	0.0129248	0.00898504	CAV1, CCL2, CRYAA, PGF, EDN1, ARNT2, POSTN, KCNA5, ADORA1, CXCL12, AGER, ADIPOQ, ALDH3A1, DDIT4, LEP, UCP3, PENK, TEK, CAR9, NOS2, REG1, MT3	1132	192	18082	1.8303	1	0.278485	15.5144
GOTERM_BP_DIRECT	GO:0060326~cell chemotaxis	12	0.00704987	0.00899242	CXCL1, NOV, CCL3, CCL2, CCR6, CXCL14, CXCL5, ENPP2, HBEGF, XCL1, BIN2, CXCL12	1132	78	18082	2.45746	1	0.276662	15.5261
GOTERM_MF_DIRECT	GO:0019901~protein kinase binding	41	0.024087	0.00906704	E2F1, GDF3, CDK5R1, CAV1, FGR, FOXM1, BORA, GCSAM, AURKA, CDH2, KCNA5, TTN, SRC, PRKAR2B, NOD2, CDKN2A, KCNQ3, OSR1, SORBS1, CD4, RHOD, NOS2, SV2A, CD6, ERRFI1, GHR, KIF14, GRIN2A, MLXIPL, TPX2, NPR1, CENPE, PARK2, CDC25C, PPP1R9A, PRLR, PLK1, RGCC, CD226, NEK6, LIPE	1092	434	17446	1.50927	0.999984	0.27108	13.712
GOTERM_BP_DIRECT	GO:0046888~negative regulation of hormone secretion	5	0.00293744	0.00918794	LIF, EDN2, EDN1, ADIPOQ, ADORA1	1132	14	18082	5.70482	1	0.279744	15.8369
GOTERM_BP_DIRECT	GO:0048246~macrophage chemotaxis	5	0.00293744	0.00918794	EDNRB, CXCL17, CCL3, CCL2, EDN2	1132	14	18082	5.70482	1	0.279744	15.8369
GOTERM_BP_DIRECT	GO:0045821~positive regulation of glycolytic process	5	0.00293744	0.00918794	GPD1, MLXIPL, IGF1, PRKAA2, MIF	1132	14	18082	5.70482	1	0.279744	15.8369
GOTERM_BP_DIRECT	GO:0006874~cellular calcium ion homeostasis	14	0.00822484	0.00938622	SLC8A3, VDR, CCL3, CAV1, CCL2, SLC8A2, S100B, SLC24A2, CTRC, PTH1R, SV2A, ITGB3, HTR2B, DMPK	1132	100	18082	2.23629	1	0.282833	16.1509
GOTERM_CC_DIRECT	GO:0045211~postsynaptic membrane	24	0.0140997	0.00947928	KCND2, GABRA1, GABRB3, PTPRZ1, GRIP1, TRPV1, GRIN2A, GRIA4, PARK2, ADORA1, HOMER2, NETO1, LIN7A, SYNE1, CADPS2, SH2D5, CNIH2, P2RX1, CHRM2, DRP2, NTRK2, GRID2, NEURL1A, SYNPO	1204	222	19662	1.76547	0.994217	0.120867	12.949
GOTERM_BP_DIRECT	GO:0006641~triglyceride metabolic process	8	0.00469991	0.00971212	SCD1, CAV1, ACSL1, CD36, TNXB, APOC3, CYP2E1, DBI	1132	39	18082	3.27662	1	0.289068	16.6647
GOTERM_BP_DIRECT	GO:0014911~positive regulation of smooth muscle cell migration	8	0.00469991	0.00971212	RETN, IGF1, VTN, POSTN, ITGB3, AGER, SRC, MIF	1132	39	18082	3.27662	1	0.289068	16.6647
GOTERM_MF_DIRECT	GO:0016787~hydrolase activity	119	0.0699112	0.00986607	APOBEC2, PDP1, FHIT, MMP9, ENPEP, DNASE1L3, ASPA, FAP, CES1F, CPA2, ASPG, CPA3, DNAJC6, VNN1, CES1D, CPA1, CFI, HTRA3, TPSB2, ADAM8, CFD, DDAH1, RPP25, AMY1, CELA3B, PTPRN2, CTRB1, PNPLA2, PNPLA3, PTPRQ, PNPLA8, ADAMTS8, ACAP1, F2, GBP3, GBP2, ADAMTS5, ADAMTS4, PLCXD3, ENPP1, ENPP2, GBP2B, ARG1, BCHE, ARG2, CTRC, PLCH1, IIGP1, CDA, HELLS, AGBL1, PIF1, EPHX3, EME1, EPHX2, EPHX1, ABCB4, CEL, LVRN, …	1092	1533	17446	1.24016	0.999994	0.2844	14.8317
GOTERM_CC_DIRECT	GO:0030016~myofibril	8	0.00469991	0.00995197	TNNT2, ABLIM2, NEB, MYL1, MYH11, ANKRD1, TTN, CASQ1	1204	40	19662	3.26611	0.995533	0.123637	13.5519
GOTERM_MF_DIRECT	GO:0042802~identical protein binding	55	0.0323119	0.00998326	CLDN7, FHIT, TRPV1, MMP9, PPARG, NELL2, KCNJ10, VTN, L1CAM, MCM10, TTN, ROBO1, SLC2A1, ROBO2, CRYAA, VIL1, SKP2, RAD51, STOM, UHRF1, SH3GL2, CAV1, ALDH18A1, ALDOB, FHL2, ITGB3, ZBTB16, APLP1, TK1, ALDH1A1, C1QTNF6, SERPINA1B, C1QTNF3, BCHE, ALB, C1QTNF2, FASN, IIGP1, CDA, TNN, SHMT1, LYZ2, LYZ1, CUBN, CIDEB, BIRC5, SLAMF8, NPR2, PARK2, ADIPOQ, AGER, S100B, ALDH2, CHAF1A, REG1	1092	625	17446	1.4059	0.999995	0.2807	14.9948
GOTERM_BP_DIRECT	GO:0032148~activation of protein kinase B activity	6	0.00352493	0.0102246	NTRK3, NTF3, IGF1, FGF1, SRC, MT3	1132	22	18082	4.35641	1	0.299741	17.4666
GOTERM_MF_DIRECT	GO:0033691~sialic acid binding	4	0.00234995	0.0107675	SIGLECE, L1CAM, SELE, ADIPOQ	1092	8	17446	7.9881	0.999998	0.292588	16.0785
GOTERM_BP_DIRECT	GO:0045199~maintenance of epithelial cell apical/basal polarity	4	0.00234995	0.0107742	CRB2, LHX2, WNT11, LIN7A	1132	8	18082	7.98675	1	0.310979	18.3184
GOTERM_BP_DIRECT	GO:0060428~lung epithelium development	4	0.00234995	0.0107742	WNT7B, FGF10, HMGA2, ERRFI1	1132	8	18082	7.98675	1	0.310979	18.3184
GOTERM_BP_DIRECT	GO:1902533~positive regulation of intracellular signal transduction	4	0.00234995	0.0107742	TNFSF11, TEK, FGF1, SRC	1132	8	18082	7.98675	1	0.310979	18.3184
GOTERM_BP_DIRECT	GO:0019934~cGMP-mediated signaling	4	0.00234995	0.0107742	EDNRB, CD36, MRVI1, PRKG1	1132	8	18082	7.98675	1	0.310979	18.3184
GOTERM_CC_DIRECT	GO:0071944~cell periphery	11	0.00646238	0.0108705	LYVE1, MYO1B, SPRR1A, CD34, TACR1, KRT14, KRT8, CDH1, EFNA5, SLITRK6, ADIPOQ	1204	71	19662	2.53009	0.997296	0.131328	14.7123
GOTERM_BP_DIRECT	GO:0051301~cell division	36	0.0211496	0.0110917	KIFC1, NEK2, BORA, CUZD1, AURKA, KIF2C, NCAPH, CDCA8, INCENP, CDCA2, BUB1, SKA3, CDCA5, HELLS, KIFC5B, KIF14, SGOL1, CCNF, TPX2, NUF2, KIF18B, CENPE, SPDL1, CDC20, BIRC5, HMGA2, UBE2C, CDC25C, SGOL2A, SYCP3, PLK1, SPAG5, KLHL13, BUB1B, MAP9, NEK6	1132	374	18082	1.53756	1	0.316415	18.8067
GOTERM_BP_DIRECT	GO:0034446~substrate adhesion-dependent cell spreading	8	0.00469991	0.0111527	MICALL2, KIF14, TYRO3, LAMA5, TEK, ITGB3, EPHB3, SRC	1132	40	18082	3.1947	1	0.315743	18.9002
GOTERM_MF_DIRECT	GO:0016941~natriuretic peptide receptor activity	3	0.00176247	0.0112342	NPR1, NPR2, NPR3	1092	3	17446	15.9762	0.999999	0.296699	16.7174
GOTERM_MF_DIRECT	GO:0018479~benzaldehyde dehydrogenase (NAD+) activity	3	0.00176247	0.0112342	ALDH1A1, ALDH1A7, ALDH3A1	1092	3	17446	15.9762	0.999999	0.296699	16.7174
GOTERM_MF_DIRECT	GO:0005030~neurotrophin receptor activity	3	0.00176247	0.0112342	NTRK3, NTRK1, NTRK2	1092	3	17446	15.9762	0.999999	0.296699	16.7174
GOTERM_BP_DIRECT	GO:0060585~positive regulation of prostaglandin-endoperoxide synthase activity	3	0.00176247	0.011239	NOD2, EDN2, EDN1	1132	3	18082	15.9735	1	0.31567	19.0323
GOTERM_BP_DIRECT	GO:0009991~response to extracellular stimulus	3	0.00176247	0.011239	ACTA1, RASGRP4, NOCT	1132	3	18082	15.9735	1	0.31567	19.0323
GOTERM_BP_DIRECT	GO:0045214~sarcomere organization	7	0.00411242	0.0112904	TNNT2, NEB, KRT8, LDB3, FHOD3, TTN, CASQ1	1132	31	18082	3.60692	1	0.314795	19.1109
GOTERM_BP_DIRECT	GO:0006730~one-carbon metabolic process	7	0.00411242	0.0112904	SHMT1, MTHFD2, CAR12, CAR9, CAR5B, CAR4, CAR3	1132	31	18082	3.60692	1	0.314795	19.1109
GOTERM_BP_DIRECT	GO:0045777~positive regulation of blood pressure	7	0.00411242	0.0112904	TACR1, CNR1, EPHX2, OXTR, ADIPOQ, ADORA1, GLP1R	1132	31	18082	3.60692	1	0.314795	19.1109
GOTERM_MF_DIRECT	GO:0005249~voltage-gated potassium channel activity	11	0.00646238	0.0113768	KCND3, KCND2, KCNQ3, KCND1, KCNAB1, KCNA4, KCNA6, KCNA5, KCNG4, KCNH3, KCNK2	1092	70	17446	2.51054	0.999999	0.293585	16.9116
GOTERM_BP_DIRECT	GO:0051965~positive regulation of synapse assembly	11	0.00646238	0.0113975	NTRK3, FLRT2, SLITRK4, NTRK1, NTRK2, ASIC2, LRRN1, OXTR, EFNA5, SLITRK6, EPHB3	1132	70	18082	2.51012	1	0.315207	19.2744
GOTERM_BP_DIRECT	GO:0006936~muscle contraction	9	0.0052874	0.0117577	CLCN1, TNNT2, STAC, MYH1, MYL1, TBX20, SCN7A, ACTN3, TTN	1132	50	18082	2.87523	1	0.321332	19.822
GOTERM_BP_DIRECT	GO:0001890~placenta development	9	0.0052874	0.0117577	LEP, PEG10, PLAC1, PPARG, CCNF, SERPINE1, MC2R, TTPA, DCN	1132	50	18082	2.87523	1	0.321332	19.822
GOTERM_CC_DIRECT	GO:0014069~postsynaptic density	25	0.0146872	0.0117706	DMTN, DNM3, CDK5R1, KCND2, ERBB4, GRIN2A, GRIA4, PARK2, MAPK10, DGKI, HOMER2, ADORA1, SRC, NETO1, LIN7A, PPP1R9A, SH2D5, CNIH2, DRP2, NTRK2, GRID2, DNAJC6, NEURL1A, SYNPO, MT3	1204	239	19662	1.70822	0.998348	0.138404	15.8354
GOTERM_CC_DIRECT	GO:0030424~axon	35	0.0205621	0.0118433	CALCR, IRX3, SYT1, PRPH, SNCG, CDK5R1, KCNAB1, UCHL1, KCNA4, CDH1, L1CAM, KCNA6, NOV, SLC1A2, ROBO1, CNR1, TTYH1, MGLL, BOC, PRSS12, SYNPO, MT3, DNM3, AR, PTPRZ1, NECTIN1, PALLD, KCNK2, AGER, NCAM1, PENK, NTRK1, NTRK2, SPTA1, MYH14	1204	370	19662	1.54478	0.998412	0.136264	15.9255
GOTERM_MF_DIRECT	GO:0030247~polysaccharide binding	5	0.00293744	0.0119086	ENPP1, ENPP2, VTN, TINAGL1, CD209B	1092	15	17446	5.3254	1	0.29884	17.6324
GOTERM_MF_DIRECT	GO:0004089~carbonate dehydratase activity	5	0.00293744	0.0119086	CAR12, CAR9, CAR5B, CAR4, CAR3	1092	15	17446	5.3254	1	0.29884	17.6324
GOTERM_BP_DIRECT	GO:0042573~retinoic acid metabolic process	5	0.00293744	0.0119182	ALDH1A1, ALDH1A3, CRABP2, ALDH1A7, ADH7	1132	15	18082	5.3245	1	0.322877	20.065
GOTERM_BP_DIRECT	GO:0045893~positive regulation of transcription, DNA-templated	51	0.0299619	0.0120614	E2F1, FGF7, ELF3, FGF9, GDF6, PPARG, TBX20, ARNT2, FGF10, RORC, PAX3, ZIC1, GLI2, IL10, AGTR2, CDKN2A, FOXF2, WNT6, FGF1, RBPJL, MT3, AR, MLXIPL, GRHL3, HNF4A, CAMK4, WNT11, NFE2L3, ZFP711, ERBB4, FOXM1, SOX7, CDH1, ZBTB16, GREM1, SRC, NPAS3, NR1D1, LHX2, ETV1, POU3F1, RUNX1, RUNX2, ETV4, NR1H3, CEBPA, IGF1, KLF15, BRCA1, EBF2, EAF2	1132	576	18082	1.41432	1	0.324012	20.2811
GOTERM_BP_DIRECT	GO:0060045~positive regulation of cardiac muscle cell proliferation	6	0.00352493	0.0124058	WNT2, FGFR2, NCAM1, ERBB4, FGF9, TBX20	1132	23	18082	4.167	1	0.329514	20.7985
GOTERM_BP_DIRECT	GO:0000070~mitotic sister chromatid segregation	6	0.00352493	0.0124058	CDCA8, PLK1, NEK2, CENPA, SPAG5, KIF18B	1132	23	18082	4.167	1	0.329514	20.7985
GOTERM_CC_DIRECT	GO:0031410~cytoplasmic vesicle	55	0.0323119	0.0124127	SYT1, DMTN, CORIN, GRIP1, SYT3, SYT9, CUZD1, ENPEP, GBP10, CPA3, RAB6B, RAB26, SV2A, SV2C, EPN3, GBP6, NGP, PTPRN2, PTPRN, ERMAP, STOM, UHRF1, MYRIP, ARFGEF3, FNBP1L, SYCN, RAB11FIP1, GBP3, GBP2, FGFR2, CAV1, FGFR3, IFITM3, 1500015O10RIK, ASTN2, GBP2B, CAMKV, NPTX1, SCG3, SLC30A2, PRSS12, RILP, OVGP1, NTF3, PARK2, DENND1C, ABCB4, PROM2, CADPS2, RAB37, NTRK1, SLC18A2, SLC18A1, ADGRL4, DMBT1	1204	646	19662	1.39037	0.998838	0.139432	16.6281
GOTERM_BP_DIRECT	GO:0007507~heart development	27	0.0158622	0.0126385	ERBB4, KCNAB1, MMP9, PPARG, EDN1, PDLIM3, OXTR, PAX3, GLI2, TTN, CXADR, OSR1, ROBO1, TEK, ACAN, ROBO2, LOX, CENPF, SMYD1, ISL1, MMP13, FOXP4, TNNT2, NTRK3, RPS6KA2, FREM2, HTR2B	1132	261	18082	1.65243	1	0.332499	21.1463
GOTERM_BP_DIRECT	GO:0055088~lipid homeostasis	8	0.00469991	0.0127418	ACOX2, CEBPA, HNF4A, ACACA, PNPLA2, PNPLA3, ABCB4, NR1H3	1132	41	18082	3.11678	1	0.332674	21.3004
GOTERM_BP_DIRECT	GO:0030182~neuron differentiation	16	0.00939982	0.0130163	WNT10A, CDK5R1, CORIN, BHLHE22, EMX2, EN1, ISL1, WNT2B, DDIT4, WNT2, LHX2, NTRK2, WNT11, WNT6, RUNX1, RUNX2	1132	127	18082	2.01241	1	0.336458	21.7081
GOTERM_CC_DIRECT	GO:0042383~sarcolemma	15	0.00881233	0.013028	SLC8A3, CLCN1, FXYD1, KCND3, KCND2, ATP1A2, LAMA2, CD36, SLC2A4, KRT8, SGCD, SYNM, CAR4, CIB2, CASQ1	1204	118	19662	2.07592	0.99917	0.142923	17.3812
GOTERM_CC_DIRECT	GO:0005871~kinesin complex	9	0.0052874	0.0130767	KIFC5B, KIF14, KIF22, KIF2C, KIFC1, KIF17, KIF4, KIF18B, CENPE	1204	52	19662	2.82644	0.999192	0.140594	17.4405
GOTERM_CC_DIRECT	GO:0016459~myosin complex	9	0.0052874	0.0130767	CGNL1, MYO10, MYH1, CGN, MYO1B, MYL1, MYH11, MYO16, MYH14	1204	52	19662	2.82644	0.999192	0.140594	17.4405
GOTERM_BP_DIRECT	GO:0048678~response to axon injury	7	0.00411242	0.0131785	NTRK3, ARG1, MATN4, FGFR3, APOD, NTRK1, KCNK2	1132	32	18082	3.4942	1	0.337828	21.948
GOTERM_BP_DIRECT	GO:0008544~epidermis development	10	0.00587489	0.0144486	SATB1, EVPL, CDKN2A, NTF3, KRT76, FGF10, GRHL3, POU3F1, SCEL, AGPAT2	1132	62	18082	2.57637	1	0.361687	23.8033
KEGG_PATHWAY	mmu05146:Amoebiasis	16	0.00939982	0.0145501	COL4A4, IL1R2, MUC2, ACTN3, IL10, COL5A1, LAMA2, ARG1, LAMC3, LAMA5, ARG2, LAMC2, NOS2, COL11A2, COL11A1, PLCB2	535	117	7720	1.97332	0.978822	0.240687	17.4632
GOTERM_BP_DIRECT	GO:0032729~positive regulation of interferon-gamma production	9	0.0052874	0.0147724	TNFSF4, CD3E, CARMIL2, KLRK1, KLRE1, RUNX1, ISL1, TNFSF9, CD226	1132	52	18082	2.76464	1	0.366004	24.2696
GOTERM_MF_DIRECT	GO:0005540~hyaluronic acid binding	6	0.00352493	0.0148671	TNFAIP6, HAPLN4, LYVE1, CEMIP, ACAN, CHODL	1092	24	17446	3.99405	1	0.351642	21.536
GOTERM_MF_DIRECT	GO:0042562~hormone binding	6	0.00352493	0.0148671	AMHR2, NR3C2, NPR1, NPR2, NPR3, CRYM	1092	24	17446	3.99405	1	0.351642	21.536
GOTERM_BP_DIRECT	GO:0006811~ion transport	51	0.0299619	0.0150025	SLC8A3, LRRC8E, SLC5A3, KCNJ15, SLC22A18, GABRB3, SLC9A4, TRPV1, KCNAB1, SCN3B, KCNJ10, KCNIP1, KCNJ14, KCNQ3, GRID2, SLC9B2, SLC4A1, SLCO5A1, KCNG4, ATP6V0D2, MFSD4B3, KCND3, KCND2, KCND1, GRIN2A, SLC34A2, SLC26A9, KCNH3, CLCN1, FXYD1, FXYD2, KCNA4, KCNA6, KCNA5, TTYH1, SLC30A2, SLC39A5, FAM26E, TRPC4, SLC8A2, SLC12A1, GABRA1, ASIC2, ASIC3, GRIA4, ATP1A2, KCNK2, KCNK3, P2RX1, HEPH, CP	1132	584	18082	1.39495	1	0.368407	24.5992
GOTERM_BP_DIRECT	GO:0019216~regulation of lipid metabolic process	7	0.00411242	0.0152766	IRS3, NR1D1, HNF4A, CNR1, GPR39, PPARG, PRKAA2	1132	33	18082	3.38832	1	0.371617	24.9903
GOTERM_BP_DIRECT	GO:0051281~positive regulation of release of sequestered calcium ion into cytosol	7	0.00411242	0.0152766	GPR39, F2, CEMIP, CLEC4B1, BDKRB1, XCL1, DBI	1132	33	18082	3.38832	1	0.371617	24.9903
GOTERM_BP_DIRECT	GO:0044406~adhesion of symbiont to host	4	0.00234995	0.0154175	GBP6, GBP2B, GBP3, GBP2	1132	9	18082	7.09933	1	0.372224	25.1904
GOTERM_BP_DIRECT	GO:0051001~negative regulation of nitric-oxide synthase activity	4	0.00234995	0.0154175	CAV1, GLA, ARG2, CNR1	1132	9	18082	7.09933	1	0.372224	25.1904
GOTERM_BP_DIRECT	GO:0060426~lung vasculature development	4	0.00234995	0.0154175	LIF, TCF21, IGF1, ERRFI1	1132	9	18082	7.09933	1	0.372224	25.1904
GOTERM_BP_DIRECT	GO:0031915~positive regulation of synaptic plasticity	4	0.00234995	0.0154175	CPLX2, PTGS2, MMP9, CDC20	1132	9	18082	7.09933	1	0.372224	25.1904
GOTERM_BP_DIRECT	GO:0030071~regulation of mitotic metaphase/anaphase transition	4	0.00234995	0.0154175	PLK1, CENPE, UBE2C, NEK6	1132	9	18082	7.09933	1	0.372224	25.1904
GOTERM_BP_DIRECT	GO:0042127~regulation of cell proliferation	24	0.0140997	0.0154247	FGFR2, CEBPA, FXYD2, PTGS2, CXCL5, FGR, TNC, FOXM1, CXCL3, NR3C2, IGF1, TNFSF9, SRC, BRCA1, MIF, TNFRSF9, PPBP, RELT, LAMA5, CHST11, SERPINE1, NDRG1, NOS2, TES	1132	227	18082	1.68883	1	0.370285	25.2006
GOTERM_BP_DIRECT	GO:0002376~immune system process	36	0.0211496	0.0154368	FGR, IFITM1, IFITM3, FCNA, KLRK1, GBP2B, CD1D1, PDCD1, SRC, MIF, MARCO, NOD2, SH2D1B1, OASL1, IIGP1, CD4, C2, CFI, SPON2, CFD, EXO1, TLR11, H2-Q10, IL2RA, CR2, OLR1, CD3E, IL1RL2, CD5L, DCSTAMP, KLRG1, CAMK4, SERPINA3G, CD300LG, CLEC5A, NLRP10	1132	383	18082	1.50143	1	0.36846	25.2178
GOTERM_CC_DIRECT	GO:0043679~axon terminus	12	0.00704987	0.0155587	SNCG, CCL2, PNOC, PENK, CHRM2, NTRK2, SLC18A2, KCNA6, CDH1, DGKI, PTPRN, KCNK2	1204	86	19662	2.27868	0.999793	0.162001	20.4126
GOTERM_CC_DIRECT	GO:0016021~integral component of membrane	457	0.268482	0.0158215	KLRC2, B430306N03RIK, SLC9A5, SCN3B, SLC9A4, BTC, L1CAM, AGTR2, TMEM52B, FAP, OSCAR, SLC9B2, VNN1, ADAM8, CDH24, HIGD1B, TYRO3, CYP2D22, GRIN2A, TMEM132A, CYP2E1, PTPRN, PDCD1LG2, ERMAP, PTPRQ, SSTR4, ARFGEF3, MC2R, CD226, KLRC1, FAM163A, IL1R2, EMCN, RTP4, ERBB4, PTH1R, SORCS1, RIC3, ADRB3, UPK1B, NTF3, SPTSSB, PCDH15, UPK3B, SECTM1B, KCNK2, DCSTAMP, PCDH19, KCNK3, CYP7B1, SYNE1, CD207, NXPE5, T…	1204	6878	19662	1.08506	0.999821	0.161448	20.7213
GOTERM_BP_DIRECT	GO:0006342~chromatin silencing	10	0.00587489	0.0159505	HIST1H2AB, HIST1H2AC, HIST1H2AG, HIST1H2AE, HIST1H2AI, HIST1H2AH, HIST1H2AK, H2AFX, HELLS, HIST1H2AN	1132	63	18082	2.53548	1	0.376054	25.9433
GOTERM_BP_DIRECT	GO:0030326~embryonic limb morphogenesis	10	0.00587489	0.0159505	FGF9, CHST11, TBX4, HOXA10, EN1, ZBTB16, MUSTN1, FBN2, GREM1, GJA5	1132	63	18082	2.53548	1	0.376054	25.9433
GOTERM_BP_DIRECT	GO:0050729~positive regulation of inflammatory response	10	0.00587489	0.0159505	TLR11, CCL3, CCL2, TNFSF4, SERPINE1, FABP4, ADAM8, XCL1, TNIP1, AGER	1132	63	18082	2.53548	1	0.376054	25.9433
GOTERM_CC_DIRECT	GO:0030425~dendrite	43	0.025262	0.0172588	CDK5R1, CPLX2, CCL2, ADCY2, GRIP1, TRPV1, TACR1, NELL2, L1CAM, PALMD, EPHB3, KCNIP1, ADORA1, KCNJ14, NOV, PRKAR2B, BRINP1, KCNQ3, APOD, NR1D1, FAT3, NEGR1, PRSS12, SYNPO, KCND3, AR, KCND2, KCND1, PTPRZ1, DPYSL5, GRIA4, PARK2, HOMER2, FARP1, PPP1R9A, PNOC, CNIH2, PENK, CHRM2, DRP2, NTRK1, NTRK2, HTR2B	1204	490	19662	1.43309	0.999919	0.171692	22.3905
GOTERM_CC_DIRECT	GO:0031362~anchored component of external side of plasma membrane	5	0.00293744	0.0174764	TNFRSF23, MILL2, FOLR2, EFNA5, CAR4	1204	17	19662	4.80311	0.999928	0.170578	22.6403
GOTERM_BP_DIRECT	GO:0014068~positive regulation of phosphatidylinositol 3-kinase signaling	10	0.00587489	0.0175638	LEP, UNC5B, FGR, ERBB4, F2, NTRK2, TEK, IGF1, PDGFD, DCN	1132	64	18082	2.49586	1	0.403224	28.1785
GOTERM_MF_DIRECT	GO:0042056~chemoattractant activity	6	0.00352493	0.0176503	CCL3, FGF7, NTF3, FGF10, CXCL12, MIF	1092	25	17446	3.83429	1	0.395393	25.0493
GOTERM_MF_DIRECT	GO:0051015~actin filament binding	16	0.00939982	0.0179882	PKNOX2, MICALL2, SYNE1, MYO10, PPP1R9A, SPTBN5, TNNC1, MYO1B, VIL1, MYO16, WIPF3, MYH14, ACTN3, TTN, CTNNA3, SPTB	1092	132	17446	1.93651	1	0.394222	25.4657
GOTERM_CC_DIRECT	GO:0005912~adherens junction	9	0.0052874	0.0180248	NECTIN1, CDH1, EFNA5, SYNM, WNK3, CDH2, NECTIN4, CXADR, CTNNA3	1204	55	19662	2.67227	0.999947	0.172411	23.2667
GOTERM_BP_DIRECT	GO:0030900~forebrain development	12	0.00704987	0.0180276	SSTR4, E2F1, STIL, CCKAR, FGFR3, FOXG1, EMX2, VAX2, POU3F1, PRKG1, SRC, APLP1	1132	86	18082	2.22886	1	0.409222	28.8092
KEGG_PATHWAY	mmu00330:Arginine and proline metabolism	9	0.0052874	0.0180876	ARG1, ALDH18A1, CKM, P4HA2, ARG2, P4HA3, ALDH2, NOS2, AOC1	535	49	7720	2.65039	0.991775	0.273879	21.2598
GOTERM_CC_DIRECT	GO:0031226~intrinsic component of plasma membrane	7	0.00411242	0.018269	SLC8A3, KCND2, PTPRZ1, TRPV1, SLC24A2, RAB26, CD6	1204	35	19662	3.26611	0.999953	0.171556	23.5441
KEGG_PATHWAY	mmu00360:Phenylalanine metabolism	6	0.00352493	0.0184526	ALDH1A3, IL4I1, PAH, MIF, AOC3, ALDH3A1	535	23	7720	3.76432	0.992541	0.263723	21.6423
GOTERM_BP_DIRECT	GO:0048706~embryonic skeletal system development	8	0.00469991	0.0184781	HOXC6, HOXC9, FGF9, HOXA5, HOXB6, SULF1, DMRT2, WNT11	1132	44	18082	2.90427	1	0.414856	29.4169
GOTERM_BP_DIRECT	GO:0009887~organ morphogenesis	14	0.00822484	0.0184841	FGFR2, WNT10A, IL7, FGF10, GREM1, WNT2B, VDR, TCF21, TNFSF11, GPC3, EREG, LAMA5, WNT11, WNT6	1132	109	18082	2.05164	1	0.412821	29.4249
KEGG_PATHWAY	mmu04060:Cytokine-cytokine receptor interaction	27	0.0158622	0.0186094	IL1R2, CCL3, CCL2, CXCL12, IL10, LIF, CXCR5, PDGFD, IL13RA1, XCR1, IFNLR1, GHR, AMHR2, TNFSF4, IL2RA, IL7, FLT4, TNFSF9, LEP, TNFRSF9, TNFSF11, CCR6, CXCL14, PRLR, RELT, PPBP, CCR4	535	245	7720	1.59023	0.992848	0.252193	21.806
GOTERM_BP_DIRECT	GO:0048712~negative regulation of astrocyte differentiation	5	0.00293744	0.018811	NTRK3, FGFR3, F2, ID4, HMGA2	1132	17	18082	4.69809	1	0.416242	29.8626
GOTERM_BP_DIRECT	GO:0071285~cellular response to lithium ion	5	0.00293744	0.018811	CEBPA, GSTA4, PPARG, FABP4, CDH1	1132	17	18082	4.69809	1	0.416242	29.8626
GOTERM_MF_DIRECT	GO:0004713~protein tyrosine kinase activity	15	0.00881233	0.018909	FGFR2, TYRO3, FGFR3, ERBB4, FGR, FLT4, TTK, TTN, EPHB3, SRC, EPHA3, NTRK3, NTRK1, TEK, NTRK2	1092	121	17446	1.98052	1	0.402758	26.5893
GOTERM_CC_DIRECT	GO:0030667~secretory granule membrane	6	0.00352493	0.0190675	MYRIP, PTPRN2, SYCN, SYT9, RAB26, CAR4	1204	26	19662	3.76859	0.99997	0.175413	24.4445
GOTERM_BP_DIRECT	GO:0071300~cellular response to retinoic acid	10	0.00587489	0.0192927	NTRK3, LEP, BRINP1, WNT7B, CCL2, OSR1, TNC, PPARG, PCK1, EPHA3	1132	65	18082	2.45746	1	0.422173	30.503
GOTERM_BP_DIRECT	GO:0018108~peptidyl-tyrosine phosphorylation	10	0.00587489	0.0192927	FGFR2, FGFR3, SH2D1B1, FGR, ERBB4, FLT4, TEK, TTK, SRC, MELK	1132	65	18082	2.45746	1	0.422173	30.503
GOTERM_BP_DIRECT	GO:0043066~negative regulation of apoptotic process	49	0.028787	0.0197787	STIL, CLDN7, LIMS2, FFAR4, ERBB4, MMP9, TAF9B, ARNT2, BTC, FHL2, AURKA, GREM1, GLI2, ADORA1, SRC, PDCD1, IL10, MIF, TIMP1, EDNRB, OSR1, ALB, CHST11, TEK, NAIP1, PRKAA2, HELLS, SPP1, ANGPT4, MT3, KIF14, CRYAA, SOCS3, FLT4, IL1RN, ASIC2, CENPF, IGF1, BIRC5, WNK3, HMGA2, LEP, SYCP3, PLK1, ALDH2, WNT11, HTR2B, CLEC5A, GLP1R	1132	566	18082	1.38286	1	0.428041	31.1435
GOTERM_BP_DIRECT	GO:0030073~insulin secretion	7	0.00411242	0.0201445	LEP, CCKAR, IL1RN, FFAR1, SLC18A2, PTPRN, GLP1R	1132	35	18082	3.1947	1	0.431842	31.6218
GOTERM_BP_DIRECT	GO:0031069~hair follicle morphogenesis	7	0.00411242	0.0201445	FGFR2, WNT10A, FOXQ1, FGF7, FGF10, RUNX1, TMEM79	1132	35	18082	3.1947	1	0.431842	31.6218
GOTERM_CC_DIRECT	GO:0005694~chromosome	32	0.0187996	0.0201983	NEK2, KIF2C, CDCA8, NCAPH, CENPA, INCENP, KIF4, BUB1, CDCA2, SKA3, H2AFX, POLQ, CDCA5, CENPL, DTL, SGOL1, NUF2, MEIOB, CENPE, BIRC5, SPDL1, BRCA1, GSG2, CENPI, SUV39H2, SGOL2A, SYCP3, SPAG5, PLK1, HIST1H2AH, BUB1B, HIST1H2AK	1204	344	19662	1.51912	0.999984	0.181852	25.7028
GOTERM_MF_DIRECT	GO:0005244~voltage-gated ion channel activity	16	0.00939982	0.0203583	CLCN1, KCNJ15, KCND3, KCND2, KCND1, KCNAB1, SCN3B, KCNA4, KCNJ10, KCNA6, KCNA5, KCNIP1, KCNJ14, KCNQ3, KCNG4, KCNH3	1092	134	17446	1.9076	1	0.419156	28.3256
GOTERM_CC_DIRECT	GO:0001725~stress fiber	10	0.00587489	0.0203715	MICALL2, SORBS1, ACTA1, TEK, MYH11, FHL3, FBLIM1, MYH14, PALLD, SYNPO	1204	67	19662	2.4374	0.999985	0.180316	25.8938
GOTERM_BP_DIRECT	GO:0007416~synapse assembly	8	0.00469991	0.0207376	DNM3, CEL, GPM6A, SPTBN2, CDH1, CDH2, SLITRK6, FARP1	1132	45	18082	2.83973	1	0.439177	32.3909
GOTERM_MF_DIRECT	GO:0017134~fibroblast growth factor binding	6	0.00352493	0.0207571	FGFR2, FGFR3, KLB, PTPRZ1, ITGB3, GPC1	1092	26	17446	3.68681	1	0.418555	28.7965
GOTERM_MF_DIRECT	GO:0005504~fatty acid binding	6	0.00352493	0.0207571	ACOX2, HNF4A, FFAR4, ALB, FFAR1, FABP4	1092	26	17446	3.68681	1	0.418555	28.7965
GOTERM_BP_DIRECT	GO:0034341~response to interferon-gamma	6	0.00352493	0.0207765	IRGM2, IFITM1, IFITM3, UBD, TGTP1, TGTP2	1132	26	18082	3.68619	1	0.437665	32.441
GOTERM_BP_DIRECT	GO:0032735~positive regulation of interleukin-12 production	6	0.00352493	0.0207765	NOD2, CD36, TNFSF4, ISL1, TNFSF9, AGER	1132	26	18082	3.68619	1	0.437665	32.441
GOTERM_BP_DIRECT	GO:0048545~response to steroid hormone	6	0.00352493	0.0207765	ACTA1, IDH1, OXTR, PAQR9, LOX, SPP1	1132	26	18082	3.68619	1	0.437665	32.441
GOTERM_BP_DIRECT	GO:0034501~protein localization to kinetochore	4	0.00234995	0.0210148	MTBP, BUB1B, TTK, SPDL1	1132	10	18082	6.3894	1	0.439289	32.7475
GOTERM_BP_DIRECT	GO:0060670~branching involved in labyrinthine layer morphogenesis	4	0.00234995	0.0210148	FGFR2, SOCS3, SPINT1, IL10	1132	10	18082	6.3894	1	0.439289	32.7475
GOTERM_BP_DIRECT	GO:0010838~positive regulation of keratinocyte proliferation	4	0.00234995	0.0210148	FGF7, FGF10, REG3G, CDH3	1132	10	18082	6.3894	1	0.439289	32.7475
GOTERM_BP_DIRECT	GO:0048048~embryonic eye morphogenesis	4	0.00234995	0.0210148	ALDH1A1, ALDH1A3, VAX2, FBN2	1132	10	18082	6.3894	1	0.439289	32.7475
GOTERM_BP_DIRECT	GO:0048839~inner ear development	10	0.00587489	0.0211414	CEBPA, FGFR3, BMPER, CXCL14, FREM2, ADGRV1, CYTL1, IGF1, PCDH15, LIN7A	1132	66	18082	2.42023	1	0.439159	32.9098
GOTERM_BP_DIRECT	GO:0007612~learning	10	0.00587489	0.0211414	SLC8A3, PRKAR2B, SLC8A2, PTGS2, BCHE, SLC24A2, NTRK2, GRIN2A, PARK2, FOSL1	1132	66	18082	2.42023	1	0.439159	32.9098
GOTERM_CC_DIRECT	GO:0043204~perikaryon	17	0.00998731	0.021398	SLC8A3, KCND2, CCL2, KCNAB1, NELL2, PDE11A, ASTN2, MAPK10, PTPRN, PENK, DRP2, NTRK2, NAIP1, NEURL1A, TMEM100, NGB, SYNPO	1204	150	19662	1.8508	0.999992	0.185595	27.0164
GOTERM_MF_DIRECT	GO:0004867~serine-type endopeptidase inhibitor activity	15	0.00881233	0.0215057	RECK, SERPINA10, SPINK1, SERPINA3F, SPINT1, SERPINA3C, PAPLN, WFDC17, SERPINI2, SERPINA3K, SERPINA1B, SERPINA3G, SERPINE1, ITIH5, TFPI2	1092	123	17446	1.94832	1	0.423225	29.6729
GOTERM_MF_DIRECT	GO:0005250~A-type (transient outward) potassium channel activity	3	0.00176247	0.0215384	KCND3, KCND2, KCND1	1092	4	17446	11.9821	1	0.417194	29.7109
GOTERM_BP_DIRECT	GO:0089711~L-glutamate transmembrane transport	3	0.00176247	0.0215472	SLC1A2, SLC1A7, SLC7A11	1132	4	18082	11.9801	1	0.443318	33.4274
GOTERM_BP_DIRECT	GO:0048550~negative regulation of pinocytosis	3	0.00176247	0.0215472	CAV1, PROM2, NR1H3	1132	4	18082	11.9801	1	0.443318	33.4274
GOTERM_BP_DIRECT	GO:0014826~vein smooth muscle contraction	3	0.00176247	0.0215472	EDNRB, EDN2, EDN1	1132	4	18082	11.9801	1	0.443318	33.4274
GOTERM_BP_DIRECT	GO:0072606~interleukin-8 secretion	3	0.00176247	0.0215472	LEP, CHIL1, NOS2	1132	4	18082	11.9801	1	0.443318	33.4274
GOTERM_BP_DIRECT	GO:0006525~arginine metabolic process	3	0.00176247	0.0215472	ARG1, ARG2, DDAH1	1132	4	18082	11.9801	1	0.443318	33.4274
GOTERM_BP_DIRECT	GO:0006116~NADH oxidation	3	0.00176247	0.0215472	GPD1, CBR2, ALDOB	1132	4	18082	11.9801	1	0.443318	33.4274
GOTERM_CC_DIRECT	GO:0008076~voltage-gated potassium channel complex	11	0.00646238	0.0219287	KCND3, KCND2, KCNQ3, KCND1, KCNAB1, KCNA4, KCNA6, KCNA5, KCNG4, KCNIP1, KCNK2	1204	79	19662	2.27388	0.999994	0.186832	27.5905
GOTERM_CC_DIRECT	GO:0005911~cell-cell junction	21	0.0123373	0.0220407	MICALL2, ITGAL, FLRT2, TRPC4, CD3E, IQGAP3, CDH1, AQP7, CDH2, NECTIN4, CXADR, LIN7A, NCAM1, CARMIL2, KIRREL, FNDC1, KRT8, SLC2A1, TEK, SV2A, CDH24	1204	201	19662	1.70618	0.999994	0.184833	27.7111
GOTERM_MF_DIRECT	GO:0003707~steroid hormone receptor activity	9	0.0052874	0.0223894	VDR, NR1D1, HNF4A, PPARG, NR3C2, RORC, PAQR9, NR1H5, NR1H3	1092	56	17446	2.5676	1	0.423191	30.6942
GOTERM_BP_DIRECT	GO:0043524~negative regulation of neuron apoptotic process	18	0.0105748	0.0226226	KIF14, TYRO3, CCL2, NTF3, GABRB3, CRLF1, BIRC5, EN1, PARK2, ITSN1, ISL1, AGTR2, UNC5B, NTRK1, NTRK2, ADAM8, GLP1R, MT3	1132	160	18082	1.79702	1	0.457415	34.7808
KEGG_PATHWAY	mmu04015:Rap1 signaling pathway	24	0.0140997	0.02266	FGFR2, ITGAL, FGF5, FGF7, ADCY2, FGFR3, FGF9, FGF14, PGF, FLT4, GRIN2A, IGF1, FGF10, CDH1, ITGB3, SRC, FARP2, CNR1, TEK, EFNA5, PDGFD, FGF1, PLCB2, ANGPT4	535	214	7720	1.61831	0.99759	0.284588	25.9282
GOTERM_BP_DIRECT	GO:0006814~sodium ion transport	15	0.00881233	0.0229501	SLC5A3, SLC8A3, FXYD2, SLC8A2, SLC12A1, SLC9A5, SLC9A4, SCN3B, CHP2, ASIC2, ASIC3, ATP1A2, SLC34A2, SLC9B2, MFSD4B3	1132	124	18082	1.93228	1	0.460138	35.1879
GOTERM_BP_DIRECT	GO:0017144~drug metabolic process	5	0.00293744	0.0230153	CYP2D22, CYP4F18, FMO1, SULT1A1, CYP2E1	1132	18	18082	4.43708	1	0.458994	35.2686
GOTERM_BP_DIRECT	GO:0002063~chondrocyte development	5	0.00293744	0.0230153	CHST11, SULF1, ACAN, RUNX2, COL11A1	1132	18	18082	4.43708	1	0.458994	35.2686
GOTERM_BP_DIRECT	GO:0048566~embryonic digestive tract development	5	0.00293744	0.0230153	RARRES2, FGF9, FOXF2, FGF10, GLI2	1132	18	18082	4.43708	1	0.458994	35.2686
GOTERM_BP_DIRECT	GO:0050930~induction of positive chemotaxis	5	0.00293744	0.0230153	NTF3, PGF, FGF10, CXCL12, AGER	1132	18	18082	4.43708	1	0.458994	35.2686
GOTERM_BP_DIRECT	GO:0030855~epithelial cell differentiation	10	0.00587489	0.0231142	FGFR2, TCF21, BARX1, ELF3, KRT14, PPARG, UPK1B, VIL1, FGF10, CES1D	1132	67	18082	2.3841	1	0.458352	35.3908
GOTERM_BP_DIRECT	GO:0019722~calcium-mediated signaling	8	0.00469991	0.0231823	PPP1R9A, CCL3, CCR6, TNFSF11, EDN2, EDN1, TFF2, HTR2B	1132	46	18082	2.778	1	0.457272	35.4749
KEGG_PATHWAY	mmu05218:Melanoma	11	0.00646238	0.0233765	E2F1, FGF5, FGF7, CDKN2A, FGF9, FGF14, FGF10, IGF1, CDH1, PDGFD, FGF1	535	71	7720	2.23562	0.998013	0.27922	26.6361
KEGG_PATHWAY	mmu04020:Calcium signaling pathway	21	0.0123373	0.023465	SLC8A3, CCKAR, SLC8A2, ADCY2, ERBB4, TNNC1, PHKG1, TACR1, HTR4, GRIN2A, OXTR, BDKRB1, ADRB3, EDNRB, P2RX1, CAMK4, CHRM2, NOS2, HTR2B, PLCB2, ADRA1D	535	180	7720	1.68349	0.99806	0.268196	26.7232
GOTERM_CC_DIRECT	GO:0030017~sarcomere	7	0.00411242	0.0236041	TNNT2, SYNE1, ACTA1, FHOD3, TIMP4, ACTN3, TTN	1204	37	19662	3.08957	0.999998	0.193767	29.3756
GOTERM_BP_DIRECT	GO:0060135~maternal process involved in female pregnancy	6	0.00352493	0.0242221	LIF, ARG1, IFI27, CCL2, DSG2, CNR1	1132	27	18082	3.54967	1	0.47004	36.7459
GOTERM_BP_DIRECT	GO:0032689~negative regulation of interferon-gamma production	6	0.00352493	0.0242221	NOD2, TNFSF4, SH2D1B1, XCL1, IL10, PDCD1LG2	1132	27	18082	3.54967	1	0.47004	36.7459
GOTERM_BP_DIRECT	GO:0035987~endodermal cell differentiation	6	0.00352493	0.0242221	MMP9, COL12A1, VTN, HMGA2, COL8A1, COL11A1	1132	27	18082	3.54967	1	0.47004	36.7459
GOTERM_BP_DIRECT	GO:0015758~glucose transport	6	0.00352493	0.0242221	SLC2A12, SORBS1, SLC2A4, SLC2A1, EDN1, KLF15	1132	27	18082	3.54967	1	0.47004	36.7459
GOTERM_BP_DIRECT	GO:0019915~lipid storage	6	0.00352493	0.0242221	CAV1, CD36, DGAT2, FITM2, PNPLA2, ACVR1C	1132	27	18082	3.54967	1	0.47004	36.7459
GOTERM_BP_DIRECT	GO:0090314~positive regulation of protein targeting to membrane	6	0.00352493	0.0242221	STOM, CDK5R1, CCL2, CEMIP, CHP1, MTCL1	1132	27	18082	3.54967	1	0.47004	36.7459
GOTERM_MF_DIRECT	GO:0008092~cytoskeletal protein binding	10	0.00587489	0.0251773	CDK5R1, FRMD5, ALDOB, EPB41L4A, PDLIM3, LDB3, CDH1, PALLD, FARP1, FARP2	1092	68	17446	2.34944	1	0.455285	33.826
GOTERM_BP_DIRECT	GO:0071346~cellular response to interferon-gamma	10	0.00587489	0.0252149	CCL3, GBP6, CCL2, EDN1, GBP10, NOS2, GBP2B, XCL1, GBP3, GBP2	1132	68	18082	2.34904	1	0.481729	37.9373
GOTERM_BP_DIRECT	GO:0090090~negative regulation of canonical Wnt signaling pathway	13	0.00763736	0.0253483	CTHRC1, CAV1, NKD1, CDH1, CDH2, PARK2, ISL1, FRZB, ANKRD6, GREM1, GPC3, WIF1, WNT11	1132	102	18082	2.03584	1	0.481467	38.0958
KEGG_PATHWAY	mmu04920:Adipocytokine signaling pathway	11	0.00646238	0.0255342	LEP, ACSL1, CD36, IRS3, SLC2A4, SOCS3, SLC2A1, PRKAA2, MAPK10, ADIPOQ, PCK1	535	72	7720	2.20457	0.998889	0.276705	28.7304
GOTERM_MF_DIRECT	GO:0003824~catalytic activity	42	0.0246745	0.0255892	PDP1, APOBEC2, FHIT, ALDH18A1, HSD3B1, BCAT2, ENPP1, ENPP2, ALDOB, PDE11A, PAH, ACSS2, PRKG1, ACSS3, MTHFD2, ACSL1, PAK3, FASN, CDA, GSTZ1, EXO1, DCTD, SHMT1, AMY1, LYZ2, LYZ1, EPHX3, ACACA, AMY2A1, EPHX2, HAL, EPHX1, CPS1, ECI3, RIMKLA, RIMKLB, PCX, FOLH1, CKM, GLA, SULF1, QPRT	1092	479	17446	1.40084	1	0.454299	34.2772
GOTERM_MF_DIRECT	GO:0019899~enzyme binding	35	0.0205621	0.0258116	HIST1H2AB, HIST1H2AC, CAV1, PTGS2, HIST1H2AG, PPARG, HIST1H2AE, CDH2, ITGB3, TTN, MCM10, SRC, PPP1R3C, NOD2, ALB, CRB2, CD4, H2AFX, SLC4A1, AR, RCOR2, PHKG1, EPHX1, SPDL1, CDC20, BIRC5, PARK2, CYP2E1, HMGA2, BRCA1, SYNE1, SLC18A2, HIST1H2AI, SLC18A1, HIST1H2AN	1092	384	17446	1.45616	1	0.450908	34.5197
GOTERM_CC_DIRECT	GO:0043292~contractile fiber	5	0.00293744	0.025832	CDK5R1, NEB, TNNC1, MYL1, DBI	1204	19	19662	4.29752	0.999999	0.207142	31.6859
GOTERM_BP_DIRECT	GO:0051924~regulation of calcium ion transport	7	0.00411242	0.0259694	VDR, CCKAR, TRPC4, P2RX1, IGF1, CXCL12, GLP1R	1132	37	18082	3.02201	1	0.487767	38.8285
GOTERM_CC_DIRECT	GO:0030054~cell junction	58	0.0340744	0.0262082	SLC8A3, CLDN7, SYT1, GABRB3, GRIP1, TRPV1, SYT9, CXADR, ITSN1, GJA5, NOV, SH2D5, FAP, GRID2, NEURL1A, SV2A, SV2C, KCND2, PTPRN2, NECTIN1, GRIN2A, FBLIM1, NECTIN4, BASP1, PTPRN, PALLD, FARP1, EVPL, COLQ, CHRM2, CGN, BIN2, CGNL1, LIMS2, CDH1, ITGB3, RIMS4, NETO1, SORBS1, FAT2, TEK, OLFM2, SYNPO, TES, MICALL2, FLRT2, GABRA1, GRIA4, PARK2, HOMER2, LIN7A, CADPS2, CNIH2, DSG2, DRP2, SPTBN2, SYNM, HTR2B	1204	718	19662	1.31918	0.999999	0.206846	32.069
GOTERM_BP_DIRECT	GO:0014070~response to organic cyclic compound	11	0.00646238	0.027108	EDNRB, ACSL1, CDKN2A, PTGES, TACR1, LUM, ACACA, IDH1, EPHX1, REG1, ALDH3A1	1132	80	18082	2.19636	1	0.500678	40.1504
GOTERM_BP_DIRECT	GO:0048666~neuron development	9	0.0052874	0.0271381	TENM4, LIF, NCAM1, NTF3, GABRB3, DGKG, EN1, RUNX1, GLI2	1132	58	18082	2.47865	1	0.498987	40.185
GOTERM_BP_DIRECT	GO:0008344~adult locomotory behavior	10	0.00587489	0.0274474	SNCG, FGF14, LGI4, PCDH15, EN1, ATP1A2, PARK2, SLITRK6, CXCL12, TSHR	1132	69	18082	2.315	1	0.500901	40.5392
GOTERM_MF_DIRECT	GO:0043142~single-stranded DNA-dependent ATPase activity	4	0.00234995	0.0275587	CHTF18, POLQ, RAD51, DSCC1	1092	11	17446	5.80952	1	0.466756	36.3955
GOTERM_BP_DIRECT	GO:0000050~urea cycle	4	0.00234995	0.0275748	CEBPA, ARG1, ARG2, CPS1	1132	11	18082	5.80854	1	0.500471	40.6846
GOTERM_MF_DIRECT	GO:0004029~aldehyde dehydrogenase (NAD) activity	5	0.00293744	0.0277249	ALDH1A1, ALDH1A3, ALDH2, ALDH1A7, ALDH3A1	1092	19	17446	4.20426	1	0.462657	36.5713
GOTERM_BP_DIRECT	GO:0010951~negative regulation of endopeptidase activity	5	0.00293744	0.0277457	CRB2, FETUB, SERPINE1, VTN, TIMP1	1132	19	18082	4.20355	1	0.500598	40.8789
GOTERM_BP_DIRECT	GO:0060749~mammary gland alveolus development	5	0.00293744	0.0277457	AR, TNFSF11, PRLR, ERBB4, HOXA5	1132	19	18082	4.20355	1	0.500598	40.8789
GOTERM_BP_DIRECT	GO:0055010~ventricular cardiac muscle tissue morphogenesis	6	0.00352493	0.0280147	FGFR2, TNNT2, TNNC1, ISL1, COL11A1, TNNI1	1132	28	18082	3.42289	1	0.501958	41.1837
GOTERM_BP_DIRECT	GO:0086091~regulation of heart rate by cardiac conduction	6	0.00352493	0.0280147	CAV1, DSG2, SCN3B, KCNA5, GJA5, CTNNA3	1132	28	18082	3.42289	1	0.501958	41.1837
GOTERM_MF_DIRECT	GO:0019900~kinase binding	12	0.00704987	0.0282601	CEBPA, CAV1, NTRK1, SLC2A1, SGOL1, KLRK1, ACACA, CHP1, PARK2, ERRFI1, SRC, JAKMIP1	1092	92	17446	2.08385	1	0.463116	37.1342
GOTERM_BP_DIRECT	GO:0001657~ureteric bud development	8	0.00469991	0.028652	FGFR2, TCF21, SDC1, BMPER, OSR1, ARG2, CRLF1, ROBO2	1132	48	18082	2.66225	1	0.507871	41.8999
GOTERM_MF_DIRECT	GO:0005109~frizzled binding	7	0.00411242	0.0292308	WNT2, WNT10A, CTHRC1, WNT7B, WNT11, WNT6, WNT2B	1092	38	17446	2.94298	1	0.468666	38.1433
GOTERM_BP_DIRECT	GO:0048662~negative regulation of smooth muscle cell proliferation	7	0.00411242	0.0292614	CAV1, APOD, PPARG, ACE2, NPR1, NPR3, ADIPOQ	1132	38	18082	2.94249	1	0.513313	42.577
GOTERM_BP_DIRECT	GO:0043491~protein kinase B signaling	7	0.00411242	0.0292614	TYRO3, LINGO1, CCL3, CCL2, IGF1, TMEM100, MT3	1132	38	18082	2.94249	1	0.513313	42.577
GOTERM_MF_DIRECT	GO:0005518~collagen binding	9	0.0052874	0.0296984	CTSK, TNXB, SPARCL1, LUM, VTN, DCN, ECM2, MMP13, THBS4	1092	59	17446	2.43705	1	0.468235	38.624
GOTERM_MF_DIRECT	GO:0001968~fibronectin binding	6	0.00352493	0.0321349	CTSK, MMP9, TNC, ITGB3, MMP13, THBS4	1092	29	17446	3.30542	1	0.489634	41.0724
GOTERM_MF_DIRECT	GO:0008289~lipid binding	26	0.0152747	0.0321521	RBP7, FFAR4, PTGS2, CRABP2, FFAR1, TTPA, NR3C2, LTC4S, MCF2L, ESYT3, APOD, ALB, SDPR, APOC3, MGLL, EPN3, AR, DBI, CD36, CADPS2, FNBP1L, FABP4, OSBPL10, APOL6, SH3GL2, MELK	1092	270	17446	1.53845	1	0.484066	41.0894
GOTERM_BP_DIRECT	GO:0043087~regulation of GTPase activity	10	0.00587489	0.0323225	FGD1, PROM2, NTRK2, RASAL3, IQGAP3, EFNA5, DGKI, EPHB3, PRKG1, EPHA3	1132	71	18082	2.24979	1	0.547126	45.8666
GOTERM_BP_DIRECT	GO:0022409~positive regulation of cell-cell adhesion	5	0.00293744	0.0330126	ITGAL, MYO10, CCL2, L1CAM, CDH1	1132	20	18082	3.99337	1	0.552785	46.5832
GOTERM_BP_DIRECT	GO:0060384~innervation	5	0.00293744	0.0330126	GABRB3, NTRK1, SULF1, SLITRK6, ISL1	1132	20	18082	3.99337	1	0.552785	46.5832
GOTERM_BP_DIRECT	GO:0044130~negative regulation of growth of symbiont in host	5	0.00293744	0.0330126	SCD1, NOD2, CD36, CAMP, IL10	1132	20	18082	3.99337	1	0.552785	46.5832
GOTERM_CC_DIRECT	GO:0032133~chromosome passenger complex	3	0.00176247	0.0330413	CDCA8, BIRC5, AURKA	1204	5	19662	9.79834	1	0.250635	38.6887
GOTERM_CC_DIRECT	GO:0008091~spectrin	3	0.00176247	0.0330413	SPTBN2, SPTA1, SPTB	1204	5	19662	9.79834	1	0.250635	38.6887
GOTERM_CC_DIRECT	GO:0005856~cytoskeleton	84	0.0493491	0.0343722	CTTNBP2NL, RP1, KIF22, STIL, DMTN, SNCG, WASF3, AURKA, GTSE1, AUNIP, KIF2C, NOD2, CDCA8, FRMD5, GSN, INCENP, JAKMIP1, KIF14, ACTA1, KIF17, DTL, SGOL1, CCNF, VIL1, TPX2, LDB3, RAI14, FBLIM1, CHP1, PALLD, SLC7A11, CTNNA3, FARP1, FARP2, RAD51, STOM, EVPL, SPAG5, FNBP1L, CARMIL2, TPPP, RGCC, FHOD3, RASSF10, SGCD, OSBPL10, NEK6, SPTB, FGD1, TPPP3, FGR, ACTR3B, NEK2, ALDOB, EPB41L4A, DNAH8, SRC, SORBS1…	1204	1113	19662	1.2325	1	0.255963	39.906
GOTERM_BP_DIRECT	GO:0010193~response to ozone	3	0.00176247	0.0344332	TACR1, EDN1, CYP2E1	1132	5	18082	9.5841	1	0.566207	48.0302
GOTERM_BP_DIRECT	GO:0001504~neurotransmitter uptake	3	0.00176247	0.0344332	SV2A, ATP1A2, SV2C	1132	5	18082	9.5841	1	0.566207	48.0302
GOTERM_BP_DIRECT	GO:0016199~axon midline choice point recognition	3	0.00176247	0.0344332	ROBO1, FOXG1, ROBO2	1132	5	18082	9.5841	1	0.566207	48.0302
GOTERM_BP_DIRECT	GO:0016321~female meiosis chromosome segregation	3	0.00176247	0.0344332	SYCP3, PLK1, TTK	1132	5	18082	9.5841	1	0.566207	48.0302
GOTERM_BP_DIRECT	GO:0090324~negative regulation of oxidative phosphorylation	3	0.00176247	0.0344332	APOC3, MLXIPL, ACTN3	1132	5	18082	9.5841	1	0.566207	48.0302
GOTERM_BP_DIRECT	GO:0090027~negative regulation of monocyte chemotaxis	3	0.00176247	0.0344332	NOV, SLAMF8, GREM1	1132	5	18082	9.5841	1	0.566207	48.0302
GOTERM_BP_DIRECT	GO:0071459~protein localization to chromosome, centromeric region	3	0.00176247	0.0344332	CENPA, BUB1B, GSG2	1132	5	18082	9.5841	1	0.566207	48.0302
GOTERM_BP_DIRECT	GO:0071174~mitotic spindle checkpoint	3	0.00176247	0.0344332	STIL, BUB1, MTBP	1132	5	18082	9.5841	1	0.566207	48.0302
GOTERM_BP_DIRECT	GO:0050974~detection of mechanical stimulus involved in sensory perception	3	0.00176247	0.0344332	ASIC2, ASIC3, IGF1	1132	5	18082	9.5841	1	0.566207	48.0302
GOTERM_CC_DIRECT	GO:0014704~intercalated disc	8	0.00469991	0.0346845	MYH1, DSG2, CDH2, KCNA5, ATP1A2, SLC4A1, CXADR, GJA5	1204	51	19662	2.56166	1	0.254579	40.1883
GOTERM_BP_DIRECT	GO:0007189~adenylate cyclase-activating G-protein coupled receptor signaling pathway	8	0.00469991	0.034933	CALCR, ADRB3, ADCY2, PTH1R, HTR4, GCGR, TSHR, GLP1R	1132	50	18082	2.55576	1	0.569471	48.5304
GOTERM_BP_DIRECT	GO:0042472~inner ear morphogenesis	10	0.00587489	0.0349719	FGFR2, FGF9, ALDH1A3, FOXG1, FGF10, SLITRK6, FRZB, ZIC1, COL11A1, PTPRQ	1132	72	18082	2.21854	1	0.567837	48.569
GOTERM_MF_DIRECT	GO:0044548~S100 protein binding	4	0.00234995	0.0350721	S100B, FGF1, AGER, KCNK3	1092	12	17446	5.3254	1	0.508902	43.9022
GOTERM_BP_DIRECT	GO:0071294~cellular response to zinc ion	4	0.00234995	0.0350921	GPR39, MT2, GRIN2A, KCNK3	1132	12	18082	5.3245	1	0.567073	48.6886
GOTERM_BP_DIRECT	GO:0035313~wound healing, spreading of epidermal cells	4	0.00234995	0.0350921	PLET1, HBEGF, COL5A1, MMP12	1132	12	18082	5.3245	1	0.567073	48.6886
GOTERM_BP_DIRECT	GO:1900025~negative regulation of substrate adhesion-dependent cell spreading	4	0.00234995	0.0350921	DMTN, TACSTD2, EFNA5, POSTN	1132	12	18082	5.3245	1	0.567073	48.6886
GOTERM_BP_DIRECT	GO:0035455~response to interferon-alpha	4	0.00234995	0.0350921	IFITM1, IFITM3, TGTP1, TGTP2	1132	12	18082	5.3245	1	0.567073	48.6886
GOTERM_BP_DIRECT	GO:0071318~cellular response to ATP	4	0.00234995	0.0350921	CCL2, PTGS2, TRPV1, CIB2	1132	12	18082	5.3245	1	0.567073	48.6886
GOTERM_BP_DIRECT	GO:0046785~microtubule polymerization	4	0.00234995	0.0350921	TPPP3, RP1, CAV1, TPPP	1132	12	18082	5.3245	1	0.567073	48.6886
GOTERM_BP_DIRECT	GO:0045056~transcytosis	4	0.00234995	0.0350921	MAL2, CHP1, MFSD2A, SRC	1132	12	18082	5.3245	1	0.567073	48.6886
GOTERM_BP_DIRECT	GO:0051310~metaphase plate congression	4	0.00234995	0.0350921	KIF22, KIF2C, CENPF, CENPE	1132	12	18082	5.3245	1	0.567073	48.6886
GOTERM_BP_DIRECT	GO:0006631~fatty acid metabolic process	17	0.00998731	0.0351201	ACOX2, SCD1, TNXB, PTGS2, ACACA, BRCA1, PRKAR2B, PNPLA8, ACSL1, CD36, UCP3, PTGES, FASN, FABP4, MGLL, PRKAA2, GHR	1132	156	18082	1.7407	1	0.565349	48.7164
GOTERM_BP_DIRECT	GO:0050727~regulation of inflammatory response	9	0.0052874	0.035439	NOD2, TNFSF4, IL1RL2, MGLL, FABP4, XCL1, TNIP1, AGER, AHSG	1132	61	18082	2.35675	1	0.566676	49.0321
GOTERM_CC_DIRECT	GO:0016327~apicolateral plasma membrane	5	0.00293744	0.0362204	CLDN7, THBD, KRT8, MTCL1, CXADR	1204	21	19662	3.88823	1	0.260963	41.5591
GOTERM_BP_DIRECT	GO:0009615~response to virus	11	0.00646238	0.0364332	TNFSF4, IFITM1, CHRM2, KLRA8, IFITM3, IFI27L2A, OASL1, TGTP1, TGTP2, XCL1, SRC	1132	84	18082	2.09177	1	0.574906	50.0045
GOTERM_BP_DIRECT	GO:0032570~response to progesterone	6	0.00352493	0.0366758	CAV1, CCL2, DSG2, OXTR, FOSL1, NR1H3	1132	30	18082	3.1947	1	0.575372	50.239
GOTERM_BP_DIRECT	GO:0007623~circadian rhythm	13	0.00763736	0.0373524	RORC, IGF1, ADIPOQ, NOCT, NTRK3, LEP, CYP7B1, NR1D1, DBP, NTRK1, NTRK2, ID4, NOS2	1132	108	18082	1.92274	1	0.58017	50.8878
GOTERM_BP_DIRECT	GO:0046777~protein autophosphorylation	19	0.0111623	0.0381043	FGFR2, TYRO3, FGFR3, ERBB4, FGR, NEK2, FLT4, TTK, WNK3, EPHB3, SRC, NTRK3, CAMK4, NTRK1, NTRK2, TEK, SIK2, MELK, NEK6	1132	183	18082	1.65845	1	0.585604	51.5995
KEGG_PATHWAY	mmu04970:Salivary secretion	11	0.00646238	0.038493	ADRB3, FXYD2, LYZ2, LYZ1, ADCY2, CAMP, ATP1A2, PRKG1, PLCB2, ADRA1D, DMBT1	535	77	7720	2.06142	0.999967	0.374533	40.1904
GOTERM_BP_DIRECT	GO:0045954~positive regulation of natural killer cell mediated cytotoxicity	5	0.00293744	0.0388223	SH2D1B1, KLRK1, KLRE1, KLRB1C, CD226	1132	21	18082	3.80321	1	0.59059	52.2698
GOTERM_BP_DIRECT	GO:0045879~negative regulation of smoothened signaling pathway	5	0.00293744	0.0388223	WNT7B, GPC3, FGFR3, CD3E, RUNX2	1132	21	18082	3.80321	1	0.59059	52.2698
KEGG_PATHWAY	mmu04810:Regulation of actin cytoskeleton	23	0.0135122	0.0392516	FGFR2, ITGAL, FGF5, FGD1, FGF7, FGFR3, FGF9, FGF14, DIAPH3, PIP5K1B, IQGAP3, FGF10, BDKRB1, ACTN3, ITGB3, SRC, CHRM2, ITGB8, GSN, PAK3, F2, PDGFD, FGF1	535	214	7720	1.55088	0.999973	0.367376	40.8054
KEGG_PATHWAY	mmu00250:Alanine, aspartate and glutamate metabolism	7	0.00411242	0.0395825	ASPA, FOLH1, IL4I1, CPS1, RIMKLA, NAT8L, RIMKLB	535	37	7720	2.72998	0.999976	0.357621	41.0718
GOTERM_CC_DIRECT	GO:0015629~actin cytoskeleton	20	0.0117498	0.0396067	CTTNBP2NL, CGNL1, ABLIM2, FGR, ACTA1, BAIAP2L1, TNNC1, ACACA, PDLIM3, RAI14, FHL2, CDH1, PALLD, SLC16A3, PKNOX2, PPP1R9A, MYRIP, CARMIL2, GSN, SYNPO	1204	201	19662	1.62493	1	0.278422	44.4786
GOTERM_BP_DIRECT	GO:0045944~positive regulation of transcription from RNA polymerase II promoter	77	0.0452366	0.0405557	E2F1, AKNA, LMO1, ELF3, PPARG, ARNT2, TBX20, EDN1, FGF10, PAX3, ZIC1, GLI2, MCF2L, IL10, WNT2, NOD2, CDKN2A, OSR1, SDPR, PCBP1, FOXF2, MKX, SPIC, HSF4, CREB3L3, FGF1, TNIP1, FOSL1, AR, CHP2, MLXIPL, DMRT2, GRHL3, PTPRN, HMGA2, HNF4A, RGCC, GLP1R, PEG3, FGFR2, ABLIM2, CCL3, LUM, FOXM1, TAF9B, CYTL1, FHL5, DCN, MYBL2, GREM1, MEIS1, LIF, VDR, TCF21, HOXA5, LHX2, HOXA10, ETV1, POU3F1, RUNX1, RUNX2, E…	1132	995	18082	1.23614	1	0.604955	53.8523
GOTERM_MF_DIRECT	GO:0005201~extracellular matrix structural constituent	7	0.00411242	0.0406947	COL4A4, HAPLN4, ACAN, FBN2, COL11A2, COL11A1, COL5A1	1092	41	17446	2.72764	1	0.556991	48.967
GOTERM_BP_DIRECT	GO:0006633~fatty acid biosynthetic process	10	0.00587489	0.04071	SCD1, PTGS2, PTGES, ACACA, FASN, MGLL, AGMO, PRKAA2, BRCA1, NR1H3	1132	74	18082	2.15858	1	0.604421	53.9907
KEGG_PATHWAY	mmu01230:Biosynthesis of amino acids	11	0.00646238	0.0415456	SHMT1, ARG1, PCX, ALDH18A1, BCAT2, ARG2, ALDOB, SDSL, IDH1, PAH, CPS1	535	78	7720	2.03499	0.999986	0.360071	42.6297
GOTERM_BP_DIRECT	GO:0043552~positive regulation of phosphatidylinositol 3-kinase activity	6	0.00352493	0.0415576	NOD2, FGFR3, FGR, ERBB4, TEK, SRC	1132	31	18082	3.09164	1	0.610198	54.7441
GOTERM_MF_DIRECT	GO:0008574~ATP-dependent microtubule motor activity, plus-end-directed	4	0.00234995	0.0435254	KIF14, KIF17, KIF4, KIF18B	1092	13	17446	4.91575	1	0.57609	51.3514
GOTERM_MF_DIRECT	GO:0008191~metalloendopeptidase inhibitor activity	4	0.00234995	0.0435254	RECK, FETUB, TIMP4, TIMP1	1092	13	17446	4.91575	1	0.57609	51.3514
GOTERM_BP_DIRECT	GO:0046889~positive regulation of lipid biosynthetic process	4	0.00234995	0.0435497	CCDC3, SORBS1, MLXIPL, DBI	1132	13	18082	4.91492	1	0.62585	56.4693
GOTERM_BP_DIRECT	GO:0003073~regulation of systemic arterial blood pressure	4	0.00234995	0.0435497	AR, POSTN, DDAH1, GJA5	1132	13	18082	4.91492	1	0.62585	56.4693
GOTERM_BP_DIRECT	GO:0043268~positive regulation of potassium ion transport	4	0.00234995	0.0435497	CXCL1, FHL1, ADORA1, MIF	1132	13	18082	4.91492	1	0.62585	56.4693
GOTERM_BP_DIRECT	GO:0002024~diet induced thermogenesis	4	0.00234995	0.0435497	ADRB3, TRPV1, GPR39, PPARG	1132	13	18082	4.91492	1	0.62585	56.4693
GOTERM_BP_DIRECT	GO:0006940~regulation of smooth muscle contraction	4	0.00234995	0.0435497	CAV1, P2RX1, CHRM2, ATP1A2	1132	13	18082	4.91492	1	0.62585	56.4693
GOTERM_BP_DIRECT	GO:0035815~positive regulation of renal sodium excretion	4	0.00234995	0.0435497	EDNRB, AGTR2, TACR1, EDN1	1132	13	18082	4.91492	1	0.62585	56.4693
KEGG_PATHWAY	mmu04975:Fat digestion and absorption	7	0.00411242	0.0443701	CEL, PNLIPRP1, CD36, PNLIPRP2, DGAT2, AGPAT2, PLPP3	535	38	7720	2.65814	0.999993	0.368137	44.8045
GOTERM_CC_DIRECT	GO:0030175~filopodium	10	0.00587489	0.044975	MYO10, PPP1R9A, GPM6A, ACTA1, MYO1B, PTPRZ1, VIL1, CXADR, PALLD, FARP1	1204	77	19662	2.12085	1	0.306575	48.83
GOTERM_BP_DIRECT	GO:0030155~regulation of cell adhesion	7	0.00411242	0.0451099	LAMA2, KIF14, EMCN, PRLR, LAMA5, GSN, SERPINI2	1132	42	18082	2.66225	1	0.637165	57.7767
GOTERM_MF_DIRECT	GO:0050998~nitric-oxide synthase binding	5	0.00293744	0.0451454	DNM3, CAV1, ARG2, CDH2, NOS2	1092	22	17446	3.63095	1	0.583973	52.6685
GOTERM_BP_DIRECT	GO:0007548~sex differentiation	5	0.00293744	0.0451773	AMHR2, TCF21, HNF4A, DMRT3, DMRT2	1132	22	18082	3.63034	1	0.635806	57.8323
GOTERM_BP_DIRECT	GO:0046579~positive regulation of Ras protein signal transduction	5	0.00293744	0.0451773	RASGRP4, NTRK1, FGF10, IGF1, DGKI	1132	22	18082	3.63034	1	0.635806	57.8323
GOTERM_MF_DIRECT	GO:0000981~RNA polymerase II transcription factor activity, sequence-specific DNA binding	18	0.0105748	0.0452076	BHLHE22, FOXM1, ARNT2, GRHL3, MYBL2, ZFP641, FOXO6, PKNOX2, FOXQ1, NPAS3, GTF2IRD1, PCBP1, FOXG1, ETV1, MKX, SPIC, RUNX1, ETV4	1092	174	17446	1.65271	1	0.578836	52.7184
KEGG_PATHWAY	mmu05144:Malaria	8	0.00469991	0.0453814	ITGAL, SDC1, CCL2, CD36, GYPA, SELE, IL10, THBS4	535	48	7720	2.40498	0.999995	0.363896	45.5645
GOTERM_MF_DIRECT	GO:0008017~microtubule binding	20	0.0117498	0.0454711	KIF14, RP1, DNM3, KIF22, KIF17, CCDC187, DPYSL5, CHP1, KIF18B, CENPE, BIRC5, KIF2C, SPAG5, CGN, PLK1, TPPP, KIF4, MTCL1, NDRG1, JAKMIP1	1092	200	17446	1.59762	1	0.575443	52.9292
GOTERM_BP_DIRECT	GO:0043401~steroid hormone mediated signaling pathway	8	0.00469991	0.0459583	VDR, AR, NR1D1, HNF4A, PPARG, NR3C2, RORC, NR1H3	1132	53	18082	2.41109	1	0.640349	58.4719
GOTERM_MF_DIRECT	GO:0016620~oxidoreductase activity, acting on the aldehyde or oxo group of donors, NAD or NADP as acceptor	6	0.00352493	0.0467735	ALDH1A1, ALDH18A1, ALDH1A3, ALDH2, ALDH1A7, ALDH3A1	1092	32	17446	2.99554	1	0.580497	53.9585
GOTERM_MF_DIRECT	GO:0003777~microtubule motor activity	10	0.00587489	0.0469896	KIFC5B, KIF14, KIF22, KIF2C, KIFC1, KIF17, KIF4, KIF18B, CENPE, DNAH8	1092	76	17446	2.10213	1	0.576821	54.1272
GOTERM_CC_DIRECT	GO:0014731~spectrin-associated cytoskeleton	3	0.00176247	0.0475757	DMTN, SPTA1, SPTB	1204	6	19662	8.16528	1	0.317632	50.8218
GOTERM_CC_DIRECT	GO:0005859~muscle myosin complex	3	0.00176247	0.0475757	MYH1, MYH11, TTN	1204	6	19662	8.16528	1	0.317632	50.8218
GOTERM_CC_DIRECT	GO:0030868~smooth endoplasmic reticulum membrane	3	0.00176247	0.0475757	ALDOB, TTYH1, SVIP	1204	6	19662	8.16528	1	0.317632	50.8218
GOTERM_CC_DIRECT	GO:0044214~spanning component of plasma membrane	3	0.00176247	0.0475757	RAET1D, RAET1E, CD6	1204	6	19662	8.16528	1	0.317632	50.8218
GOTERM_BP_DIRECT	GO:0032869~cellular response to insulin stimulus	11	0.00646238	0.0477765	CCL2, SORBS1, SLC2A4, ENPP1, PPARG, GPLD1, ADIPOQ, ERRFI1, SRC, GHR, PCK1	1132	88	18082	1.99669	1	0.653059	59.9256
GOTERM_BP_DIRECT	GO:0007169~transmembrane receptor protein tyrosine kinase signaling pathway	12	0.00704987	0.0477871	NTRK3, NTF3, FGR, ERBB4, NTRK1, FLT4, NTRK2, TEK, ANGPTL1, EPHB3, GFRA2, EPHA3	1132	100	18082	1.91682	1	0.651253	59.9339
GOTERM_CC_DIRECT	GO:0045177~apical part of cell	13	0.00763736	0.0487956	REEP6, CUBN, MYO1B, IFITM3, CDH1, ENPEP, INSC, HOMER2, DCHS1, CD36, FAP, SPP1, VLDLR	1204	115	19662	1.84606	1	0.320659	51.7309
KEGG_PATHWAY	mmu00350:Tyrosine metabolism	7	0.00411242	0.0495041	ALDH1A3, GSTZ1, IL4I1, ADH7, MIF, AOC3, ALDH3A1	535	39	7720	2.58998	0.999998	0.379288	48.5638
GOTERM_MF_DIRECT	GO:0046870~cadmium ion binding	3	0.00176247	0.0495155	SLC24A2, MT2, MT3	1092	6	17446	7.9881	1	0.591078	56.0567
GOTERM_MF_DIRECT	GO:0016151~nickel cation binding	3	0.00176247	0.0495155	FHIT, SLC24A2, CAR3	1092	6	17446	7.9881	1	0.591078	56.0567
GOTERM_MF_DIRECT	GO:0032813~tumor necrosis factor receptor superfamily binding	3	0.00176247	0.0495155	TNFSF4, TNFSF11, TNFSF9	1092	6	17446	7.9881	1	0.591078	56.0567
GOTERM_BP_DIRECT	GO:0002138~retinoic acid biosynthetic process	3	0.00176247	0.0495347	ALDH1A1, ALDH1A3, DHRS9	1132	6	18082	7.98675	1	0.662893	61.2854
GOTERM_BP_DIRECT	GO:0030157~pancreatic juice secretion	3	0.00176247	0.0495347	CCKAR, CEL, NPR3	1132	6	18082	7.98675	1	0.662893	61.2854
GOTERM_BP_DIRECT	GO:0032269~negative regulation of cellular protein metabolic process	3	0.00176247	0.0495347	EDNRB, EDN1, MIF	1132	6	18082	7.98675	1	0.662893	61.2854
GOTERM_BP_DIRECT	GO:1990035~calcium ion import into cell	3	0.00176247	0.0495347	SLC8A3, SLC8A2, TRPV1	1132	6	18082	7.98675	1	0.662893	61.2854
GOTERM_BP_DIRECT	GO:0033600~negative regulation of mammary gland epithelial cell proliferation	3	0.00176247	0.0495347	CDKN2A, ROBO1, ETV4	1132	6	18082	7.98675	1	0.662893	61.2854
GOTERM_BP_DIRECT	GO:0060385~axonogenesis involved in innervation	3	0.00176247	0.0495347	NPTX1, FGFR3, NTRK1	1132	6	18082	7.98675	1	0.662893	61.2854
GOTERM_BP_DIRECT	GO:0060455~negative regulation of gastric acid secretion	3	0.00176247	0.0495347	GPR39, TFF2, OXTR	1132	6	18082	7.98675	1	0.662893	61.2854
GOTERM_BP_DIRECT	GO:0071636~positive regulation of transforming growth factor beta production	3	0.00176247	0.0495347	PTGS2, CD34, XCL1	1132	6	18082	7.98675	1	0.662893	61.2854
GOTERM_BP_DIRECT	GO:0010826~negative regulation of centrosome duplication	3	0.00176247	0.0495347	KIFC5B, KIFC1, CCNF	1132	6	18082	7.98675	1	0.662893	61.2854
GOTERM_BP_DIRECT	GO:2000503~positive regulation of natural killer cell chemotaxis	3	0.00176247	0.0495347	CCL3, CXCL14, XCL1	1132	6	18082	7.98675	1	0.662893	61.2854
GOTERM_BP_DIRECT	GO:0014033~neural crest cell differentiation	3	0.00176247	0.0495347	WNT10A, FRZB, HTR2B	1132	6	18082	7.98675	1	0.662893	61.2854
GOTERM_BP_DIRECT	GO:0001649~osteoblast differentiation	13	0.00763736	0.0500438	BMP3, CCL3, PENK, FGF9, TNC, FASN, IGF1, FHL2, WNT11, ACTN3, GLI2, RUNX2, SPP1	1132	113	18082	1.83766	1	0.664872	61.6709
GOTERM_CC_DIRECT	GO:0031616~spindle pole centrosome	4	0.00234995	0.0501028	KIFC5B, KIFC1, DLGAP5, AURKA	1204	14	19662	4.66588	1	0.32407	52.6878
GOTERM_CC_DIRECT	GO:0031045~dense core granule	4	0.00234995	0.0501028	SYT1, MYRIP, SLC18A2, SYT9	1204	14	19662	4.66588	1	0.32407	52.6878
GOTERM_MF_DIRECT	GO:0005520~insulin-like growth factor binding	5	0.00293744	0.0520405	NOV, WISP2, WISP1, IGFBP6, HTRA3	1092	23	17446	3.47308	1	0.604509	57.9092
GOTERM_MF_DIRECT	GO:0005537~mannose binding	5	0.00293744	0.0520405	CD209A, CD209F, COLEC11, CD209B, CD209D	1092	23	17446	3.47308	1	0.604509	57.9092
GOTERM_BP_DIRECT	GO:0090103~cochlea morphogenesis	5	0.00293744	0.0520766	CTHRC1, GRHL3, GLI2, FRZB, TSHR	1132	23	18082	3.4725	1	0.677969	63.1743
GOTERM_BP_DIRECT	GO:0006937~regulation of muscle contraction	5	0.00293744	0.0520766	TNNT2, TNNC1, ATP1A2, CASQ1, TNNI1	1132	23	18082	3.4725	1	0.677969	63.1743
GOTERM_BP_DIRECT	GO:0036120~cellular response to platelet-derived growth factor stimulus	5	0.00293744	0.0520766	CCL2, PDGFD, ITGB3, ERRFI1, SRC	1132	23	18082	3.4725	1	0.677969	63.1743
GOTERM_MF_DIRECT	GO:0005154~epidermal growth factor receptor binding	6	0.00352493	0.0524011	LINGO1, EREG, ERBB4, BTC, MS4A1, HBEGF	1092	33	17446	2.90476	1	0.601908	58.1676
GOTERM_BP_DIRECT	GO:0008360~regulation of cell shape	15	0.00881233	0.0527988	DMTN, FGD1, CCL3, CCL2, WASF3, FGR, VIL1, FBLIM1, PALMD, MYO10, S100B, F2, WIPF3, MYH14, SPTA1	1132	139	18082	1.72376	1	0.681292	63.6949
GOTERM_BP_DIRECT	GO:0002021~response to dietary excess	4	0.00234995	0.0529211	LEP, GDF3, PPARG, ACVR1C	1132	14	18082	4.56386	1	0.680332	63.7823
GOTERM_BP_DIRECT	GO:0042417~dopamine metabolic process	4	0.00234995	0.0529211	CYP2D22, GRIN2A, NPR1, PARK2	1132	14	18082	4.56386	1	0.680332	63.7823
GOTERM_BP_DIRECT	GO:0060081~membrane hyperpolarization	4	0.00234995	0.0529211	KCNQ3, KCNJ10, KCNA5, ADIPOQ	1132	14	18082	4.56386	1	0.680332	63.7823
GOTERM_BP_DIRECT	GO:0008610~lipid biosynthetic process	4	0.00234995	0.0529211	SCD1, ACSL1, PRKAA2, ACSS2	1132	14	18082	4.56386	1	0.680332	63.7823
GOTERM_BP_DIRECT	GO:0030194~positive regulation of blood coagulation	4	0.00234995	0.0529211	DMTN, CD36, F2, SERPINE1	1132	14	18082	4.56386	1	0.680332	63.7823
GOTERM_BP_DIRECT	GO:0035810~positive regulation of urine volume	4	0.00234995	0.0529211	EDNRB, BTC, EDN1, NPR3	1132	14	18082	4.56386	1	0.680332	63.7823
GOTERM_BP_DIRECT	GO:0051893~regulation of focal adhesion assembly	4	0.00234995	0.0529211	EFNA5, RHOD, GREM1, EPHA3	1132	14	18082	4.56386	1	0.680332	63.7823
GOTERM_BP_DIRECT	GO:0008037~cell recognition	4	0.00234995	0.0529211	CADM4, NECTIN1, NECTIN4, CD226	1132	14	18082	4.56386	1	0.680332	63.7823
GOTERM_BP_DIRECT	GO:0030949~positive regulation of vascular endothelial growth factor receptor signaling pathway	4	0.00234995	0.0529211	FGF9, TEK, FGF10, MT3	1132	14	18082	4.56386	1	0.680332	63.7823
GOTERM_BP_DIRECT	GO:0007160~cell-matrix adhesion	10	0.00587489	0.0540185	ITGAL, TNXB, ITGB8, CD34, MSLN, TEK, VTN, TNN, ITGB3, ADAM8	1132	78	18082	2.04788	1	0.686198	64.5582
GOTERM_BP_DIRECT	GO:0007018~microtubule-based movement	10	0.00587489	0.0540185	KIFC5B, KIF14, KIF22, KIF2C, KIFC1, KIF17, KIF4, KIF18B, CENPE, DNAH8	1132	78	18082	2.04788	1	0.686198	64.5582
GOTERM_CC_DIRECT	GO:0030496~midbody	14	0.00822484	0.0550584	KIF14, NEK2, CENPF, BIRC5, CENPE, CDCA8, SYNE1, SPAG5, PLK1, INCENP, SLC2A1, KIF4, KLHL13, MTCL1	1204	130	19662	1.75868	1	0.346575	56.1572
KEGG_PATHWAY	mmu04152:AMPK signaling pathway	15	0.00881233	0.055193	SCD1, IRS3, PPARG, ACACA, IGF1, ADIPOQ, PCK1, LEP, CD36, HNF4A, SLC2A4, FASN, PRKAA2, CREB3L3, LIPE	535	127	7720	1.70432	1	0.402432	52.4523
GOTERM_CC_DIRECT	GO:0005783~endoplasmic reticulum	96	0.0563989	0.0552527	LRRC8E, SLC8A3, CCKAR, CYP2J9, PTGS2, GRIP1, UCHL1, CRABP2, MFSD2A, LTC4S, DNASE1L3, ADORA1, DMPK, FAR2, BRINP1, JSRP1, APOD, P4HA2, CREG2, FITM2, P4HA3, CES1F, TMEM98, CES1D, SV2A, TMEM100, CREB3L3, AGPAT2, KDELR3, CYP3A13, MMEL1, GRIN2A, TMEM132A, CHP1, DHRS9, CYP2E1, STOM, PNPLA8, CCDC3, CD36, DGAT2, CEMIP, FCRLB, AOC3, CAV1, FGFR3, HSD3B1, MRAP, IFITM3, NR3C2, KCNA5, RIC3, DERL3, CPED1, PLPP3…	1204	1323	19662	1.18498	1	0.343756	56.2883
GOTERM_BP_DIRECT	GO:0030154~cell differentiation	61	0.0358368	0.0557653	SYT1, RARRES2, GLDN, ELF3, FGF9, PGF, SYT3, RORC, L1CAM, ZIC1, GLI2, ACVR1C, CCHCR1, ARHGAP22, OCSTAMP, OSR1, ROBO1, DMKN, ROBO2, TMEM100, PIWIL4, SPIC, FGF1, DMRT3, MORC1, PTPRQ, CHRDL2, SEMA4G, HNF4A, EREG, EFNA5, GADD45B, NKD1, CPLX2, FGFR3, FGR, FHL1, KLRK1, MYBL2, NHS, PEG10, NR1D1, RASGRP4, SMOC1, WIPF3, TCF23, BMP3, PLET1, CDC20, INSC, FRZB, CSRP2, DCSTAMP, SUV39H2, TENM4, NTRK3, CXCL17, T…	1132	780	18082	1.24921	1	0.696277	65.7609
GOTERM_MF_DIRECT	GO:0003774~motor activity	10	0.00587489	0.0576662	CGNL1, MYO10, MYH1, CGN, MYO1B, MYH11, MYO16, KIF18B, MYH14, DNAH8	1092	79	17446	2.0223	1	0.632967	61.7763
GOTERM_BP_DIRECT	GO:1901215~negative regulation of neuron death	8	0.00469991	0.0589905	GABRB3, CD34, NTRK1, IGF1, EN1, PARK2, MT3, GHR	1132	56	18082	2.28193	1	0.715344	67.8807
GOTERM_CC_DIRECT	GO:0000922~spindle pole	12	0.00704987	0.0594317	PLK1, NEK2, SPAG5, SGOL1, TPX2, CENPF, RASSF10, SPDL1, CDC20, MTCL1, NEK6, AUNIP	1204	106	19662	1.84874	1	0.361057	59.0206
GOTERM_BP_DIRECT	GO:0034394~protein localization to cell surface	5	0.00293744	0.0595156	FGF7, MRAP, FGF10, WNT11, RIC3	1132	24	18082	3.32781	1	0.716855	68.2138
GOTERM_BP_DIRECT	GO:0045987~positive regulation of smooth muscle contraction	5	0.00293744	0.0595156	PTGS2, TACR1, EDN2, EDN1, ADRA1D	1132	24	18082	3.32781	1	0.716855	68.2138
GOTERM_BP_DIRECT	GO:0051968~positive regulation of synaptic transmission, glutamatergic	5	0.00293744	0.0595156	PTGS2, NTRK1, NTRK2, OXTR, GRIA4	1132	24	18082	3.32781	1	0.716855	68.2138
GOTERM_BP_DIRECT	GO:0071158~positive regulation of cell cycle arrest	5	0.00293744	0.0595156	CDK5R1, FAP, RGCC, HMGA2, BRCA1	1132	24	18082	3.32781	1	0.716855	68.2138
GOTERM_BP_DIRECT	GO:0006805~xenobiotic metabolic process	5	0.00293744	0.0595156	GSTA4, HNF4A, SULT1A1, RORC, CYP2E1	1132	24	18082	3.32781	1	0.716855	68.2138
GOTERM_BP_DIRECT	GO:0007159~leukocyte cell-cell adhesion	5	0.00293744	0.0595156	ITGAL, OLR1, L1CAM, SELE, TNIP1	1132	24	18082	3.32781	1	0.716855	68.2138
GOTERM_BP_DIRECT	GO:0010575~positive regulation of vascular endothelial growth factor production	5	0.00293744	0.0595156	PTGS2, FLT4, SULF1, ISL1, BRCA1	1132	24	18082	3.32781	1	0.716855	68.2138
GOTERM_BP_DIRECT	GO:0042104~positive regulation of activated T cell proliferation	5	0.00293744	0.0595156	IL2RA, TNFSF4, IGF1, TNFSF9, AGER	1132	24	18082	3.32781	1	0.716855	68.2138
GOTERM_BP_DIRECT	GO:0017158~regulation of calcium ion-dependent exocytosis	5	0.00293744	0.0595156	SYT1, SYT3, SYT9, SYTL5, DOC2B	1132	24	18082	3.32781	1	0.716855	68.2138
GOTERM_BP_DIRECT	GO:0006836~neurotransmitter transport	7	0.00411242	0.0599322	CPLX2, SLC6A7, SLC18A2, SV2A, SLC18A1, SV2C, RIMS4	1132	45	18082	2.48477	1	0.717678	68.4758
KEGG_PATHWAY	mmu05219:Bladder cancer	7	0.00411242	0.0608251	E2F1, FGFR3, CDKN2A, MMP9, HBEGF, CDH1, SRC	535	41	7720	2.46364	1	0.423131	56.0329
GOTERM_BP_DIRECT	GO:0045669~positive regulation of osteoblast differentiation	9	0.0052874	0.0610268	CEBPA, CTHRC1, WNT7B, IFITM1, CD276, IGF1, ID4, FBN2, RUNX2	1132	68	18082	2.11414	1	0.722599	69.1544
GOTERM_BP_DIRECT	GO:0051592~response to calcium ion	9	0.0052874	0.0610268	TNNT2, SYT1, SDC1, CAV1, PENK, PTGES, SYT3, PCDH15, TTN	1132	68	18082	2.11414	1	0.722599	69.1544
GOTERM_CC_DIRECT	GO:0031090~organelle membrane	11	0.00646238	0.0612627	SCD1, FLRT2, CYP7B1, CYP3A13, PTGS2, CYP4F18, FMO1, FBXO2, DHRS9, EPHX1, CYP4B1	1204	94	19662	1.91102	1	0.366201	60.1669
GOTERM_BP_DIRECT	GO:0060548~negative regulation of cell death	10	0.00587489	0.0616232	NTRK3, NCAM1, NOV, WISP2, WISP1, TTPA, WNT11, ITGB3, PARK2, HTR2B	1132	80	18082	1.99669	1	0.724446	69.5183
GOTERM_BP_DIRECT	GO:0071380~cellular response to prostaglandin E stimulus	4	0.00234995	0.0631719	TNFSF4, PPARG, ACACA, PRKAA2	1132	15	18082	4.2596	1	0.731818	70.4444
GOTERM_BP_DIRECT	GO:0050965~detection of temperature stimulus involved in sensory perception of pain	4	0.00234995	0.0631719	TRPV1, NTRK1, ASIC3, ADORA1	1132	15	18082	4.2596	1	0.731818	70.4444
GOTERM_BP_DIRECT	GO:0071498~cellular response to fluid shear stress	4	0.00234995	0.0631719	PTGS2, TFPI2, SRC, SPP1	1132	15	18082	4.2596	1	0.731818	70.4444
GOTERM_BP_DIRECT	GO:0050673~epithelial cell proliferation	4	0.00234995	0.0631719	FGFR2, FGF10, COL8A1, COL8A2	1132	15	18082	4.2596	1	0.731818	70.4444
GOTERM_BP_DIRECT	GO:0060445~branching involved in salivary gland morphogenesis	4	0.00234995	0.0631719	FGFR2, FGF7, LAMA5, FGF10	1132	15	18082	4.2596	1	0.731818	70.4444
GOTERM_BP_DIRECT	GO:0007263~nitric oxide mediated signal transduction	4	0.00234995	0.0631719	CD36, MT2, NOS2, RASD1	1132	15	18082	4.2596	1	0.731818	70.4444
GOTERM_BP_DIRECT	GO:0002690~positive regulation of leukocyte chemotaxis	4	0.00234995	0.0631719	PPBP, CXCL5, EDN2, XCL1	1132	15	18082	4.2596	1	0.731818	70.4444
GOTERM_BP_DIRECT	GO:0032695~negative regulation of interleukin-12 production	4	0.00234995	0.0631719	NOD2, NLRC3, CMKLR1, IL10	1132	15	18082	4.2596	1	0.731818	70.4444
GOTERM_BP_DIRECT	GO:0045019~negative regulation of nitric oxide biosynthetic process	4	0.00234995	0.0631719	CAV1, GLA, CD34, IL10	1132	15	18082	4.2596	1	0.731818	70.4444
KEGG_PATHWAY	mmu04640:Hematopoietic cell lineage	11	0.00646238	0.0633475	IL1R2, CR2, IL2RA, CD36, IL7, CD3E, CD34, MS4A1, CD4, ITGB3, CD1D1	535	84	7720	1.88963	1	0.426048	57.5543
GOTERM_CC_DIRECT	GO:0000778~condensed nuclear chromosome kinetochore	3	0.00176247	0.0639513	CENPA, BUB1B, CENPE	1204	7	19662	6.99881	1	0.375273	61.7961
GOTERM_BP_DIRECT	GO:0045776~negative regulation of blood pressure	6	0.00352493	0.0648376	CNR1, BDKRB1, NOS2, ADIPOQ, ADORA1, GJA5	1132	35	18082	2.73831	1	0.739594	71.4107
GOTERM_BP_DIRECT	GO:0010043~response to zinc ion	6	0.00352493	0.0648376	ARG1, GSTA4, KRT14, ALDOB, SLC30A2, CPS1	1132	35	18082	2.73831	1	0.739594	71.4107
GOTERM_BP_DIRECT	GO:0006953~acute-phase response	6	0.00352493	0.0648376	SERPINA1B, F2, REG3G, AHSG, CD163, ORM3	1132	35	18082	2.73831	1	0.739594	71.4107
GOTERM_BP_DIRECT	GO:0009617~response to bacterium	6	0.00352493	0.0648376	TLR11, CAV1, BAIAP2L1, CCR4, VIL1, ADH7	1132	35	18082	2.73831	1	0.739594	71.4107
GOTERM_BP_DIRECT	GO:0045597~positive regulation of cell differentiation	7	0.00411242	0.0654447	AR, FGFR3, SOCS3, BTC, HSF4, GLP1R, GHR	1132	46	18082	2.43075	1	0.741298	71.7554
GOTERM_BP_DIRECT	GO:0007595~lactation	7	0.00411242	0.0654447	VDR, CAV1, PRLR, ERBB4, OXTR, NEURL1A, CDO1	1132	46	18082	2.43075	1	0.741298	71.7554
GOTERM_CC_DIRECT	GO:0000786~nucleosome	12	0.00704987	0.0662042	HIST1H2AB, HIST2H3B, HIST1H2AC, CENPA, HIST1H2AG, HIST1H2AE, HIST1H2AI, HIST1H2AH, HIST1H2AK, H2AFX, HIST1H3H, HIST1H2AN	1204	108	19662	1.81451	1	0.381997	63.1133
KEGG_PATHWAY	mmu05202:Transcriptional misregulation in cancer	18	0.0105748	0.0662479	CEBPA, IL1R2, HIST2H3B, MMP9, PPARG, ARNT2, IGF1, SPINT1, GZMB, ZBTB16, HMGA2, MEIS1, NTRK1, ETV1, RUNX1, RUNX2, ETV4, HIST1H3H	535	166	7720	1.56469	1	0.430701	59.2435
GOTERM_MF_DIRECT	GO:0005004~GPI-linked ephrin receptor activity	3	0.00176247	0.0664996	NTRK3, NTRK1, EPHA3	1092	7	17446	6.84694	1	0.68188	67.1826
GOTERM_BP_DIRECT	GO:0061469~regulation of type B pancreatic cell proliferation	3	0.00176247	0.0665247	NR1D1, BIRC5, ERRFI1	1132	7	18082	6.84578	1	0.745552	72.3589
GOTERM_BP_DIRECT	GO:0006725~cellular aromatic compound metabolic process	3	0.00176247	0.0665247	EPHX1, ENPEP, CYP4B1	1132	7	18082	6.84578	1	0.745552	72.3589
GOTERM_BP_DIRECT	GO:0048251~elastic fiber assembly	3	0.00176247	0.0665247	TNXB, MYH11, LOX	1132	7	18082	6.84578	1	0.745552	72.3589
GOTERM_BP_DIRECT	GO:2000096~positive regulation of Wnt signaling pathway, planar cell polarity pathway	3	0.00176247	0.0665247	NKD1, GPC3, ANKRD6	1132	7	18082	6.84578	1	0.745552	72.3589
GOTERM_BP_DIRECT	GO:0035356~cellular triglyceride homeostasis	3	0.00176247	0.0665247	DGAT2, C1QTNF3, FITM2	1132	7	18082	6.84578	1	0.745552	72.3589
GOTERM_BP_DIRECT	GO:0010739~positive regulation of protein kinase A signaling	3	0.00176247	0.0665247	ADGRV1, ADIPOQ, MIF	1132	7	18082	6.84578	1	0.745552	72.3589
GOTERM_BP_DIRECT	GO:0040036~regulation of fibroblast growth factor receptor signaling pathway	3	0.00176247	0.0665247	FGFR2, SULF1, RUNX2	1132	7	18082	6.84578	1	0.745552	72.3589
GOTERM_BP_DIRECT	GO:0003231~cardiac ventricle development	3	0.00176247	0.0665247	FGF9, TNNC1, KCNK2	1132	7	18082	6.84578	1	0.745552	72.3589
GOTERM_BP_DIRECT	GO:0002035~brain renin-angiotensin system	3	0.00176247	0.0665247	AGTR2, RPS6KA2, MIF	1132	7	18082	6.84578	1	0.745552	72.3589
GOTERM_BP_DIRECT	GO:0015825~L-serine transport	3	0.00176247	0.0665247	SERINC2, SLC1A5, SLC7A10	1132	7	18082	6.84578	1	0.745552	72.3589
GOTERM_BP_DIRECT	GO:0006068~ethanol catabolic process	3	0.00176247	0.0665247	ALDH2, ALDH1A7, ADH7	1132	7	18082	6.84578	1	0.745552	72.3589
GOTERM_BP_DIRECT	GO:2000394~positive regulation of lamellipodium morphogenesis	3	0.00176247	0.0665247	ENPP2, VIL1, SRC	1132	7	18082	6.84578	1	0.745552	72.3589
GOTERM_BP_DIRECT	GO:0009143~nucleoside triphosphate catabolic process	3	0.00176247	0.0665247	ENPP1, SMPDL3A, ENTPD3	1132	7	18082	6.84578	1	0.745552	72.3589
GOTERM_BP_DIRECT	GO:0060056~mammary gland involution	3	0.00176247	0.0665247	ARG1, CAV1, ELF3	1132	7	18082	6.84578	1	0.745552	72.3589
GOTERM_BP_DIRECT	GO:0010870~positive regulation of receptor biosynthetic process	3	0.00176247	0.0665247	HOXA5, EDN1, NR1H3	1132	7	18082	6.84578	1	0.745552	72.3589
GOTERM_BP_DIRECT	GO:0051045~negative regulation of membrane protein ectodomain proteolysis	3	0.00176247	0.0665247	TIMP4, IL10, TIMP1	1132	7	18082	6.84578	1	0.745552	72.3589
GOTERM_BP_DIRECT	GO:0045453~bone resorption	5	0.00293744	0.0674868	CTSK, TNFSF11, IL7, PTH1R, SRC	1132	25	18082	3.1947	1	0.749077	72.8862
GOTERM_BP_DIRECT	GO:0048010~vascular endothelial growth factor receptor signaling pathway	5	0.00293744	0.0674868	CCL2, PGF, FLT4, SULF1, SRC	1132	25	18082	3.1947	1	0.749077	72.8862
GOTERM_BP_DIRECT	GO:0003382~epithelial cell morphogenesis	5	0.00293744	0.0674868	AR, VSIG1, CGN, CDH1, PALLD	1132	25	18082	3.1947	1	0.749077	72.8862
GOTERM_BP_DIRECT	GO:0001816~cytokine production	5	0.00293744	0.0674868	TNFSF4, CXCL5, FABP4, CD4, CD226	1132	25	18082	3.1947	1	0.749077	72.8862
GOTERM_BP_DIRECT	GO:0034612~response to tumor necrosis factor	5	0.00293744	0.0674868	PTGS2, CHIL1, WFDC21, UBD, ADIPOQ	1132	25	18082	3.1947	1	0.749077	72.8862
GOTERM_BP_DIRECT	GO:0019835~cytolysis	5	0.00293744	0.0674868	LYZ2, LYZ1, GZMA, MMD, GZMB	1132	25	18082	3.1947	1	0.749077	72.8862
GOTERM_BP_DIRECT	GO:0007519~skeletal muscle tissue development	8	0.00469991	0.0688219	CAV1, KCNAB1, PDLIM3, MYH14, DCN, NEURL1A, CASQ1, FOXP2	1132	58	18082	2.20324	1	0.75447	73.6022
GOTERM_BP_DIRECT	GO:0001934~positive regulation of protein phosphorylation	18	0.0105748	0.0692423	RARRES2, CRYAA, CAMP, FLT4, MMP9, IQGAP3, AGER, ADIPOQ, MIF, EDNRB, PROM2, NTRK1, FNDC1, TEK, F2, CD6, FGF1, MT3	1132	184	18082	1.56262	1	0.755031	73.8239
GOTERM_CC_DIRECT	GO:0000777~condensed chromosome kinetochore	10	0.00587489	0.0707731	SGOL2A, KIF2C, NEK2, SPAG5, INCENP, SGOL1, BUB1, NUF2, BUB1B, BIRC5	1204	84	19662	1.94411	1	0.39897	65.6557
GOTERM_BP_DIRECT	GO:0007399~nervous system development	32	0.0187996	0.070909	CPLX2, PLXNA4, GLDN, ERBB4, SCN3B, FGF14, GRIP1, L1CAM, PAX3, ZIC1, EPHB3, SLC1A2, GPM6A, ROBO1, LHX2, ROBO2, THBS4, BHLHE22, NTF3, DPYSL5, IGF1, CDC20, INSC, NTRK3, SEMA4G, NAV2, NTRK1, ADGRV1, NTRK2, CNTN4, EFNA5, GFRA2	1132	377	18082	1.35584	1	0.761897	74.6858
GOTERM_BP_DIRECT	GO:0007409~axonogenesis	12	0.00704987	0.070997	FGFR2, LINGO1, CCKAR, SLITRK4, PAK3, PTPRZ1, UCHL1, VAX2, TNN, SLITRK6, ECM2, LRFN4	1132	107	18082	1.79142	1	0.760751	74.7305
GOTERM_MF_DIRECT	GO:0016491~oxidoreductase activity	48	0.0281995	0.0711014	ACOX2, ALDH18A1, HSD3B1, PTGS2, ADHFE1, KCNAB1, IL4I1, PAH, OSGIN1, ADH7, ALDH3A1, ALDH1A1, FAR2, MTHFD2, CBR2, P4HA2, FMO1, CREG2, ALDH1A3, P4HA3, FASN, IDH1, ALDH1A7, NOS2, LOX, SCD1, GPD1, CYP3A13, DHRS13, DHRS9, CYP2E1, CDO1, P4HTM, DHDH, CYP4B1, DHRS7, CYP7B1, VAT1L, CYP4F18, UOX, ALDH2, AKR1CL, AGMO, HEPH, CP, AOC1, CRYM, AOC3	1092	604	17446	1.26963	1	0.702098	69.7062
GOTERM_MF_DIRECT	GO:0004879~RNA polymerase II transcription factor activity, ligand-activated sequence-specific DNA binding	6	0.00352493	0.0715404	VDR, AR, HNF4A, PPARG, RORC, NR1H3	1092	36	17446	2.6627	1	0.699558	69.9372
GOTERM_BP_DIRECT	GO:0045786~negative regulation of cell cycle	6	0.00352493	0.0715964	CEBPA, BRINP1, PLA2G16, CDKN2A, PTGS2, RPS6KA2	1132	36	18082	2.66225	1	0.762155	75.0333
GOTERM_BP_DIRECT	GO:0010634~positive regulation of epithelial cell migration	6	0.00352493	0.0715964	CCR6, ENPP2, TACR1, VIL1, FGF10, SRC	1132	36	18082	2.66225	1	0.762155	75.0333
GOTERM_BP_DIRECT	GO:0019369~arachidonic acid metabolic process	6	0.00352493	0.0715964	SSTR4, PNPLA8, CYP2D22, CYP4F18, CYP2J9, MGLL	1132	36	18082	2.66225	1	0.762155	75.0333
GOTERM_BP_DIRECT	GO:0043200~response to amino acid	6	0.00352493	0.0715964	ARG1, SLC1A2, CCL2, EDN1, CPS1, CDO1	1132	36	18082	2.66225	1	0.762155	75.0333
GOTERM_MF_DIRECT	GO:0004871~signal transducer activity	51	0.0299619	0.0721266	GPR84, CCKAR, TACR1, VIPR1, ADORA1, SCTR, EDNRB, AGTR2, CXCR5, S1PR5, PLCB2, HCAR1, IRS3, CD3E, CMKLR1, MRGPRB1, HTR4, MRGPRF, SSTR4, CCR6, CHRM2, CCR4, ADGRV1, ACAP1, MC2R, TSHR, NEK6, GLP1R, CALCR, PLCXD3, FFAR4, GPR62, GPR63, FFAR1, PTH1R, OXTR, BDKRB1, GCGR, ADRB3, GPR27, CNR1, PLCH1, SUCNR1, KLB, ADGRG7, SECTM1B, GPR39, RGS7, HTR2B, ADGRL4, ADRA1D	1092	648	17446	1.25739	1	0.697833	70.2431
GOTERM_MF_DIRECT	GO:0004622~lysophospholipase activity	4	0.00234995	0.0742225	PNPLA8, CEL, ENPP2, ASPG	1092	16	17446	3.99405	1	0.703857	71.3129
GOTERM_MF_DIRECT	GO:0008307~structural constituent of muscle	4	0.00234995	0.0742225	PDLIM3, MYH11, SYNM, TTN	1092	16	17446	3.99405	1	0.703857	71.3129
GOTERM_BP_DIRECT	GO:0090303~positive regulation of wound healing	4	0.00234995	0.0742612	DMTN, CCL2, HBEGF, REG3G	1132	16	18082	3.99337	1	0.773466	76.3384
GOTERM_BP_DIRECT	GO:0002089~lens morphogenesis in camera-type eye	4	0.00234995	0.0742612	FGFR3, CRYAA, NECTIN1, MEIS1	1132	16	18082	3.99337	1	0.773466	76.3384
GOTERM_BP_DIRECT	GO:2000406~positive regulation of T cell migration	4	0.00234995	0.0742612	TNFSF4, ITGB3, ADAM8, CXCL12	1132	16	18082	3.99337	1	0.773466	76.3384
GOTERM_BP_DIRECT	GO:0001953~negative regulation of cell-matrix adhesion	4	0.00234995	0.0742612	PLET1, CDKN2A, ENPP2, POSTN	1132	16	18082	3.99337	1	0.773466	76.3384
GOTERM_BP_DIRECT	GO:0046887~positive regulation of hormone secretion	4	0.00234995	0.0742612	TACR1, EDN2, EDN1, NELL2	1132	16	18082	3.99337	1	0.773466	76.3384
GOTERM_BP_DIRECT	GO:0021846~cell proliferation in forebrain	4	0.00234995	0.0742612	KIF14, WNT7B, EMX2, HMGA2	1132	16	18082	3.99337	1	0.773466	76.3384
GOTERM_BP_DIRECT	GO:0042953~lipoprotein transport	4	0.00234995	0.0742612	CUBN, CD36, PPARG, APOC3	1132	16	18082	3.99337	1	0.773466	76.3384
GOTERM_CC_DIRECT	GO:0019898~extrinsic component of membrane	10	0.00587489	0.0750793	FRMD5, OSR1, EPB41L4A, MGLL, MCF2L, FARP1, DMBT1, GHR, FARP2, JAKMIP1	1204	85	19662	1.92124	1	0.414023	67.9015
GOTERM_BP_DIRECT	GO:0001658~branching involved in ureteric bud morphogenesis	7	0.00411242	0.0773281	TCF21, GPC3, LAMA5, PGF, GREM1, WNT6, DCHS1	1132	48	18082	2.32947	1	0.785971	77.7606
KEGG_PATHWAY	mmu04610:Complement and coagulation cascades	10	0.00587489	0.0777387	THBD, CR2, SERPINA1B, C6, F2, SERPINE1, BDKRB1, C2, CFI, CFD	535	76	7720	1.89867	1	0.475317	65.3439
GOTERM_CC_DIRECT	GO:0030027~lamellipodium	16	0.00939982	0.0778064	FGD1, WASF3, ACTA1, PTPRZ1, VIL1, CDH1, CDH2, ITSN1, PALLD, CTNNA3, MCF2L, PPP1R9A, MYO10, CARMIL2, GSN, FAP	1204	164	19662	1.59323	1	0.421758	69.2523
GOTERM_CC_DIRECT	GO:0030672~synaptic vesicle membrane	8	0.00469991	0.0779031	SYT1, PTPRN2, SLC18A2, SYT9, SV2A, SLC18A1, PARK2, SV2C	1204	61	19662	2.14171	1	0.418242	69.2992
GOTERM_MF_DIRECT	GO:0005261~cation channel activity	6	0.00352493	0.0786652	FAM26E, P2RX1, TRPV1, ASIC2, GRIN2A, ASIC3	1092	37	17446	2.59073	1	0.720917	73.4625
GOTERM_MF_DIRECT	GO:0043621~protein self-association	8	0.00469991	0.0794963	DMTN, CBR2, SPTBN5, PTH1R, SLC2A1, L1CAM, SVIP, TTN	1092	60	17446	2.13016	1	0.720281	73.8475
GOTERM_CC_DIRECT	GO:0005720~nuclear heterochromatin	5	0.00293744	0.0797732	VDR, SATB1, UHRF1, EME1, SUV39H2	1204	27	19662	3.02418	1	0.422178	70.1934
GOTERM_BP_DIRECT	GO:0045165~cell fate commitment	9	0.0052874	0.0797942	WNT2, FGFR2, WNT10A, WNT7B, ERBB4, PPARG, WNT11, WNT6, WNT2B	1132	72	18082	1.99669	1	0.79519	78.845
GOTERM_CC_DIRECT	GO:0046658~anchored component of plasma membrane	6	0.00352493	0.0801427	RAET1D, RAET1E, GPC3, EFNA5, CP, CAR4	1204	38	19662	2.57851	1	0.419867	70.3672
GOTERM_CC_DIRECT	GO:0005614~interstitial matrix	4	0.00234995	0.0817939	NAV2, TNC, IGF1, ECM2	1204	17	19662	3.84249	1	0.422812	71.1323
GOTERM_CC_DIRECT	GO:0000800~lateral element	4	0.00234995	0.0817939	SYCP3, INCENP, BRCA1, RAD51	1204	17	19662	3.84249	1	0.422812	71.1323
GOTERM_MF_DIRECT	GO:0001077~transcriptional activator activity, RNA polymerase II core promoter proximal region sequence-specific binding	24	0.0140997	0.0818023	AKNA, CEBPA, AR, ELF3, TBX20, ARNT2, HMGA2, MYBL2, ZIC1, GLI2, ISL1, MEIS1, TCF21, HNF4A, HOXA5, DBP, LHX2, EBF2, HOXA10, ETV1, MKX, FOSL1, RUNX2, NR1H3	1092	270	17446	1.42011	1	0.726414	74.8883
GOTERM_CC_DIRECT	GO:0000779~condensed chromosome, centromeric region	3	0.00176247	0.0818888	SGOL2A, SGOL1, CENPE	1204	8	19662	6.12396	1	0.41945	71.1757
GOTERM_CC_DIRECT	GO:0005861~troponin complex	3	0.00176247	0.0818888	TNNT2, TNNC1, TNNI1	1204	8	19662	6.12396	1	0.41945	71.1757
KEGG_PATHWAY	mmu05322:Systemic lupus erythematosus	16	0.00939982	0.0828772	HIST1H2AB, HIST1H2AC, HIST2H3B, HIST1H2AG, C6, HIST1H2AE, GRIN2A, ACTN3, IL10, HIST1H2AI, HIST1H2AH, HIST1H2AK, H2AFX, C2, HIST1H3H, HIST1H2AN	535	147	7720	1.5706	1	0.487887	67.7888
GOTERM_BP_DIRECT	GO:0006260~DNA replication	13	0.00763736	0.083551	FHIT, DTL, DBF4, PIF1, POLE, CHTF18, POLQ, MCM10, CHAF1A, ORC1, BRCA1, DSCC1, CDT1	1132	123	18082	1.68826	1	0.809128	80.4013
GOTERM_BP_DIRECT	GO:0060291~long-term synaptic potentiation	7	0.00411242	0.0836965	SLC8A3, SLC8A2, S100B, SLC24A2, NTRK2, GRIN2A, DBI	1132	49	18082	2.28193	1	0.808274	80.4593
GOTERM_BP_DIRECT	GO:0001755~neural crest cell migration	7	0.00411242	0.0836965	EDNRB, SEMA4G, ERBB4, LAMA5, PAX3, ISL1, HTR2B	1132	49	18082	2.28193	1	0.808274	80.4593
GOTERM_BP_DIRECT	GO:0008016~regulation of heart contraction	5	0.00293744	0.0849808	TNNT2, CHRM2, HBEGF, GLP1R, DMPK	1132	27	18082	2.95806	1	0.811879	80.9647
GOTERM_BP_DIRECT	GO:0001578~microtubule bundle formation	5	0.00293744	0.0849808	TPPP3, PLK1, TPPP, CHP1, MTCL1	1132	27	18082	2.95806	1	0.811879	80.9647
GOTERM_MF_DIRECT	GO:0048406~nerve growth factor binding	3	0.00176247	0.085077	NTF3, NTRK1, PCSK6	1092	8	17446	5.99107	1	0.736507	76.2998
GOTERM_MF_DIRECT	GO:0008046~axon guidance receptor activity	3	0.00176247	0.085077	ROBO1, ROBO2, EPHB3	1092	8	17446	5.99107	1	0.736507	76.2998
GOTERM_BP_DIRECT	GO:0048935~peripheral nervous system neuron development	3	0.00176247	0.0851082	NTRK2, ETV1, ISL1	1132	8	18082	5.99006	1	0.810964	81.0141
GOTERM_BP_DIRECT	GO:0046834~lipid phosphorylation	3	0.00176247	0.0851082	DGKB, DGKG, DGKI	1132	8	18082	5.99006	1	0.810964	81.0141
GOTERM_BP_DIRECT	GO:0060087~relaxation of vascular smooth muscle	3	0.00176247	0.0851082	MRVI1, PRKG1, ADORA1	1132	8	18082	5.99006	1	0.810964	81.0141
GOTERM_BP_DIRECT	GO:0014009~glial cell proliferation	3	0.00176247	0.0851082	PENK, LGI4, DBI	1132	8	18082	5.99006	1	0.810964	81.0141
GOTERM_BP_DIRECT	GO:0048729~tissue morphogenesis	3	0.00176247	0.0851082	GCNT4, GCNT3, ADAM8	1132	8	18082	5.99006	1	0.810964	81.0141
GOTERM_BP_DIRECT	GO:0042487~regulation of odontogenesis of dentin-containing tooth	3	0.00176247	0.0851082	WNT10A, DMRT3, RUNX2	1132	8	18082	5.99006	1	0.810964	81.0141
GOTERM_BP_DIRECT	GO:0043615~astrocyte cell migration	3	0.00176247	0.0851082	CCL3, CCL2, APCDD1	1132	8	18082	5.99006	1	0.810964	81.0141
GOTERM_BP_DIRECT	GO:0060463~lung lobe morphogenesis	3	0.00176247	0.0851082	FGFR2, LIF, IGF1	1132	8	18082	5.99006	1	0.810964	81.0141
GOTERM_BP_DIRECT	GO:0034383~low-density lipoprotein particle clearance	3	0.00176247	0.0851082	CD36, DGAT2, ADIPOQ	1132	8	18082	5.99006	1	0.810964	81.0141
GOTERM_BP_DIRECT	GO:0046486~glycerolipid metabolic process	3	0.00176247	0.0851082	GPD1, DGKB, DGKG	1132	8	18082	5.99006	1	0.810964	81.0141
GOTERM_BP_DIRECT	GO:0002675~positive regulation of acute inflammatory response	3	0.00176247	0.0851082	ADAM8, MIF, AOC3	1132	8	18082	5.99006	1	0.810964	81.0141
GOTERM_BP_DIRECT	GO:0048739~cardiac muscle fiber development	3	0.00176247	0.0851082	MYH11, CXADR, TTN	1132	8	18082	5.99006	1	0.810964	81.0141
GOTERM_BP_DIRECT	GO:0060137~maternal process involved in parturition	3	0.00176247	0.0851082	CCL2, EDN1, OXTR	1132	8	18082	5.99006	1	0.810964	81.0141
GOTERM_BP_DIRECT	GO:0045986~negative regulation of smooth muscle contraction	3	0.00176247	0.0851082	PTGS2, MRVI1, PRKG1	1132	8	18082	5.99006	1	0.810964	81.0141
GOTERM_BP_DIRECT	GO:0071420~cellular response to histamine	3	0.00176247	0.0851082	GABRA1, GABRB3, AOC1	1132	8	18082	5.99006	1	0.810964	81.0141
GOTERM_MF_DIRECT	GO:0022891~substrate-specific transmembrane transporter activity	4	0.00234995	0.0860995	SLC2A12, ABCB9, SLC2A4, SLC2A1	1092	17	17446	3.7591	1	0.736587	76.7251
GOTERM_MF_DIRECT	GO:0016702~oxidoreductase activity, acting on single donors with incorporation of molecular oxygen, incorporation of two atoms of oxygen	4	0.00234995	0.0860995	PTGS2, P4HA2, P4HA3, CDO1	1092	17	17446	3.7591	1	0.736587	76.7251
GOTERM_BP_DIRECT	GO:0051481~negative regulation of cytosolic calcium ion concentration	4	0.00234995	0.0861433	KCNA5, ATP1A2, SMPD3, KCNK3	1132	17	18082	3.75847	1	0.813537	81.4114
GOTERM_BP_DIRECT	GO:0050870~positive regulation of T cell activation	4	0.00234995	0.0861433	CCL2, TNFSF11, CD3E, CD4	1132	17	18082	3.75847	1	0.813537	81.4114
GOTERM_BP_DIRECT	GO:0010867~positive regulation of triglyceride biosynthetic process	4	0.00234995	0.0861433	DGAT2, APOC3, GPLD1, NR1H3	1132	17	18082	3.75847	1	0.813537	81.4114
GOTERM_BP_DIRECT	GO:0002526~acute inflammatory response	4	0.00234995	0.0861433	CXCL1, TNFSF4, PTGES, VNN1	1132	17	18082	3.75847	1	0.813537	81.4114
GOTERM_BP_DIRECT	GO:0050678~regulation of epithelial cell proliferation	4	0.00234995	0.0861433	FGFR2, EDNRB, TACSTD2, FGF10	1132	17	18082	3.75847	1	0.813537	81.4114
GOTERM_MF_DIRECT	GO:0005215~transporter activity	20	0.0117498	0.0867371	SLC2A12, SLC5A3, RBP7, SLC12A1, SLC22A18, ABCA8A, CRABP2, TTPA, CHP1, AQP7, LCN11, ABCA6, APOD, SLC2A4, SLC2A1, FABP4, SV2A, SLC4A1, SLCO5A1, SV2C	1092	217	17446	1.47246	1	0.73504	76.9866
KEGG_PATHWAY	mmu04024:cAMP signaling pathway	20	0.0117498	0.0872691	FXYD1, FXYD2, ADCY2, HTR4, GRIN2A, NPR1, OXTR, GRIA4, ATP1A2, MAPK10, ADORA1, CAMK4, CHRM2, MC2R, SUCNR1, CREB3L3, TSHR, GLP1R, LIPE, HCAR1	535	197	7720	1.46497	1	0.496495	69.7512
GOTERM_CC_DIRECT	GO:0043234~protein complex	48	0.0281995	0.0889015	CAV1, ADCY2, PTGS2, NEK2, MMP9, CDH2, CXADR, AHSG, NOD2, CDCA8, GSN, ALB, CRB2, INCENP, COL6A4, PXMP2, PRKAA2, RUNX1, RUNX2, TES, CEBPA, HIST2H3B, RILP, TRPC4, AR, CUBN, SPTBN5, ACTA1, DPYSL5, CDC20, KLK1, PARK2, DGKI, CPS1, ADIPOQ, SIGLEC15, BRCA1, CEL, SDC1, CD36, P2RX1, NEB, NTRK1, RGS7, CHAF1A, HIST1H3H, REG1, SPTB	1204	628	19662	1.2482	1	0.443279	74.2205
GOTERM_MF_DIRECT	GO:0046982~protein heterodimerization activity	41	0.024087	0.0892293	SYT1, PRPH, ITGAL, CAV1, ADCY2, PGF, TAF9B, ARNT2, SYT3, CRLF1, NR3C2, LTC4S, KCNIP1, MEIS1, ADORA1, CENPA, H2AFX, CREB3L3, NR1H3, CEBPA, TYRO3, H2-Q10, KCND2, SPTBN5, CD3E, DMRT3, GRIN2A, MLXIPL, NECTIN1, FOXP4, HOMER2, ABCG4, KCNK3, FOXP2, TENM4, SYCP3, HIST1H2AH, HIST1H2AK, SPTA1, SPTB, AOC3	1092	514	17446	1.27437	1	0.74125	77.9827
GOTERM_BP_DIRECT	GO:0035556~intracellular signal transduction	33	0.0193871	0.089663	RP1, NRG4, ADCY2, EDN1, ITSN1, MCF2L, RAB40B, SRC, NOD2, AGTR2, STAC2, DGKB, STAC, RASGRP4, DGKG, PPP1R1A, TEK, PLCH1, SIK2, PLCB2, SOCS3, MLXIPL, NPR1, NPR2, WNK3, ARHGAP29, DGKI, GSG2, LEP, CAMK4, RPS6KA2, RGS7, ASB2	1132	400	18082	1.31781	1	0.825131	82.7041
GOTERM_MF_DIRECT	GO:0015297~antiporter activity	7	0.00411242	0.0902688	SLC8A3, AU018091, SLC8A2, SLC9A4, SLC9B2, SLC7A10, SLC7A14	1092	50	17446	2.23667	1	0.741358	78.386
GOTERM_BP_DIRECT	GO:0071320~cellular response to cAMP	7	0.00411242	0.090346	SLC8A3, DMTN, GPD1, PENK, CPS1, ADIPOQ, PCK1	1132	50	18082	2.23629	1	0.82621	82.9449
GOTERM_BP_DIRECT	GO:0032024~positive regulation of insulin secretion	7	0.00411242	0.090346	MYRIP, GPR39, NNAT, FFAR1, ISL1, DOC2B, GLP1R	1132	50	18082	2.23629	1	0.82621	82.9449
KEGG_PATHWAY	mmu04614:Renin-angiotensin system	6	0.00352493	0.0907492	AGTR2, ACE2, CPA3, CMA1, KLK1, ENPEP	535	35	7720	2.4737	1	0.50093	71.2272
GOTERM_BP_DIRECT	GO:0007165~signal transduction	91	0.0534615	0.0926742	CCKAR, GPR84, GDF3, IMPA2, MPZL1, PLXNA4, TACR1, PPARG, ARNT2, PDE11A, VIPR1, PRKG1, ADORA1, SCTR, ARHGAP22, EDNRB, NOD2, AGTR2, WISP2, WISP1, DIRAS2, ARHGAP20, UNC5B, CXCR5, PPP1R1A, S1PR5, OLFR558, WNT6, PLCB2, HCAR1, WNT10A, CMKLR1, SOCS3, SPARCL1, MRGPRB1, HTR4, MRGPRF, ARHGAP29, HMGA2, SSTR4, CCR6, CAMK4, CHRM2, CD34, CCR4, ADGRV1, ACAP1, MC2R, RASSF10, WNT11, RASD1, TSHR, GLP1R, CALCR, PLCX…	1132	1255	18082	1.15824	1	0.832937	83.742
GOTERM_CC_DIRECT	GO:0070382~exocytic vesicle	4	0.00234995	0.0938716	SYT3, SYT9, SYTL5, IGF1	1204	18	19662	3.62901	1	0.458262	76.194
GOTERM_MF_DIRECT	GO:0001786~phosphatidylserine binding	6	0.00352493	0.0940043	SYT1, SDPR, SYT3, OSBPL10, SYT9, TIMD4	1092	39	17446	2.45788	1	0.752097	79.7791
GOTERM_BP_DIRECT	GO:0045765~regulation of angiogenesis	5	0.00293744	0.0944752	LEP, TSPAN12, ENPP2, SERPINE1, TEK	1132	28	18082	2.85241	1	0.837644	84.3344
GOTERM_BP_DIRECT	GO:0050804~modulation of synaptic transmission	5	0.00293744	0.0944752	CEL, NTF3, GRIN2A, GRIA4, PARK2	1132	28	18082	2.85241	1	0.837644	84.3344
GOTERM_BP_DIRECT	GO:0055074~calcium ion homeostasis	5	0.00293744	0.0944752	CAV1, TNFSF11, CIB2, AGER, REG1	1132	28	18082	2.85241	1	0.837644	84.3344
GOTERM_BP_DIRECT	GO:0048791~calcium ion-regulated exocytosis of neurotransmitter	5	0.00293744	0.0944752	SYT3, SYT9, SYTL5, DOC2B, RIMS4	1132	28	18082	2.85241	1	0.837644	84.3344
GOTERM_BP_DIRECT	GO:0090023~positive regulation of neutrophil chemotaxis	5	0.00293744	0.0944752	CXCL1, CXCL3, EDN1, XCL1, THBS4	1132	28	18082	2.85241	1	0.837644	84.3344
GOTERM_MF_DIRECT	GO:0004672~protein kinase activity	42	0.0246745	0.0950131	FGFR2, CCL3, FGFR3, FGR, ERBB4, NEK2, MMD, TTK, AURKA, TTN, PRKG1, EPHB3, SRC, DMPK, ACVR1C, CAMKV, PAK3, TEK, BUB1, PRKAA2, SIK2, AMHR2, TYRO3, PHKG1, FLT4, NPR1, NPR2, WNK3, MAPK10, GSG2, EPHA3, NTRK3, CAMK4, PLK1, RPS6KA2, NTRK1, MAP3K19, NTRK2, BUB1B, NRK, MELK, NEK6	1092	531	17446	1.26365	1	0.75198	80.1406
GOTERM_CC_DIRECT	GO:0031594~neuromuscular junction	8	0.00469991	0.0951246	SLC8A3, CDK5R1, PPP1R9A, COLQ, POSTN, SV2A, CIB2, THBS4	1204	64	19662	2.04132	1	0.459097	76.6689
GOTERM_CC_DIRECT	GO:0030133~transport vesicle	8	0.00469991	0.0951246	MYRIP, OVGP1, NPTX1, FGFR3, GALNT15, 1500015O10RIK, CHP1, CPA3	1204	64	19662	2.04132	1	0.459097	76.6689
GOTERM_MF_DIRECT	GO:0016829~lyase activity	14	0.00822484	0.0951726	ADCY2, ALDOB, CAR12, HAL, SDSL, NPR1, NPR2, CAR5B, LTC4S, PCK1, FASN, CAR9, CAR4, CAR3	1092	139	17446	1.60911	1	0.748631	80.1972
GOTERM_CC_DIRECT	GO:0005876~spindle microtubule	6	0.00352493	0.0952639	PLK1, SPAG5, TPX2, SKA3, BIRC5, AURKA	1204	40	19662	2.44958	1	0.455858	76.7211
GOTERM_BP_DIRECT	GO:0031175~neuron projection development	14	0.00822484	0.0953141	MICALL2, CDK5R1, TNC, L1CAM, CDH1, PALLD, AGER, NCAM1, EFHD1, LINGO1, WNT7B, PPP1R9A, CNTN4, NGB	1132	139	18082	1.60884	1	0.839099	84.6032
GOTERM_BP_DIRECT	GO:0008283~cell proliferation	20	0.0117498	0.0961459	FGF5, UCHL1, TBX20, IGF1, PAX3, ENPEP, HMGA2, MCM10, GLI2, SRC, MIF, DDIT4, SH2D2A, UHRF1, CD34, RASGRP4, BUB1, ID4, FGF1, MELK	1132	220	18082	1.45214	1	0.840508	84.8655
GOTERM_BP_DIRECT	GO:0051591~response to cAMP	7	0.00411242	0.0972735	SDC1, THBD, TEK, PTPRN, CDO1, FOSL1, ALDH3A1	1132	51	18082	2.19244	1	0.842829	85.2143
GOTERM_BP_DIRECT	GO:0042475~odontogenesis of dentin-containing tooth	8	0.00469991	0.0974222	WNT7B, LAMA5, TNC, FGF10, GLI2, WNT6, LHX8, RUNX2	1132	63	18082	2.02838	1	0.842045	85.2598
GOTERM_BP_DIRECT	GO:0007517~muscle organ development	8	0.00469991	0.0974222	LAMA5, ETV1, SGCD, KY, MKX, PAX3, MEGF10, TCF23	1132	63	18082	2.02838	1	0.842045	85.2598
GOTERM_CC_DIRECT	GO:0005903~brush border	9	0.0052874	0.0978884	CUBN, CGN, MYO1B, VIL1, MYH11, MYH14, ENPEP, ACTN3, SLC34A2	1204	77	19662	1.90877	1	0.46165	77.6852
GOTERM_MF_DIRECT	GO:0008528~G-protein coupled peptide receptor activity	4	0.00234995	0.0987198	GPR84, NPR3, TSHR, GLP1R	1092	18	17446	3.55026	1	0.758031	81.4175
GOTERM_BP_DIRECT	GO:0021954~central nervous system neuron development	4	0.00234995	0.098769	LEP, LINGO1, FOXG1, NTRK2	1132	18	18082	3.54967	1	0.845	85.6652
GOTERM_BP_DIRECT	GO:0050892~intestinal absorption	4	0.00234995	0.098769	LEP, VDR, GCNT3, CD36	1132	18	18082	3.54967	1	0.845	85.6652
GOTERM_BP_DIRECT	GO:0007094~mitotic spindle assembly checkpoint	4	0.00234995	0.098769	PLK1, BUB1, BUB1B, CENPE	1132	18	18082	3.54967	1	0.845	85.6652
GOTERM_BP_DIRECT	GO:0043277~apoptotic cell clearance	4	0.00234995	0.098769	MARCO, TYRO3, CD36, NR1H3	1132	18	18082	3.54967	1	0.845	85.6652
GOTERM_BP_DIRECT	GO:0002076~osteoblast development	4	0.00234995	0.098769	PTH1R, GLI2, RUNX2, CLEC5A	1132	18	18082	3.54967	1	0.845	85.6652
GOTERM_BP_DIRECT	GO:0007413~axonal fasciculation	4	0.00234995	0.098769	CDK5R1, PTPRZ1, CNR1, EPHB3	1132	18	18082	3.54967	1	0.845	85.6652
GOTERM_BP_DIRECT	GO:0010763~positive regulation of fibroblast migration	4	0.00234995	0.098769	DMTN, PAK3, ITGB3, AGER	1132	18	18082	3.54967	1	0.845	85.6652
GOTERM_BP_DIRECT	GO:0050910~detection of mechanical stimulus involved in sensory perception of sound	4	0.00234995	0.098769	ADGRV1, PCDH15, COL11A1, PTPRQ	1132	18	18082	3.54967	1	0.845	85.6652

## Sheet: STable1C
Supplemental Table S1C: Overlapping CNA regions in TCGA and the mouse models, related to Figure 1.
TCGA Cytoband	TCGA CNA (Wide Peak Start–End)	Gene	Pathway	Amp/del	Mouse CNA (mm9)	Top 20 Significant TCGA Recurrent CNAsb	Genes
2q37.3	234758443–242951149			del	Chr12:3150000-121150000	yes	Igh-1a,Igh-1b,Ighg,Igh-3,Ighg1,AI324046,Igh-5,Igh-6,EG668389,Igh-VX24,EG633457,EG636260,Igh-VJ558,780938,Igh-VJ558,Igh-VJ558,Rtl1,Macc1,Ncoa4,Itgb8,Abcb5,Abcb5,Sp8,Sp4,Dnahc11,Cdca7l,Rapgef5,Ptprn2,Ncapg2,D12Ertd551e,Wdr60,Vipr2,Zfp386,Adam6,4930523C11Rik,Tmem121,4930427A07Rik,Crip1,Crip2,Mta1,Tex22,Pacs2,Btbd6,Brf1,Nudt14,Jag2,Cdca4,Gpr132,Ahnak2,BC022687,Ahnak2,Pld4,AW555464,EG382639,Akt1,Siva1…
4q23	89731957–117654338			del	Chr3:140550000-142700000	yes	380687,Pkn2,Gtf2b,Ccbl2,Gbp2,Gbp1,Gbp3,Gbp6,Gbp5,Pdlim5,Bmpr1b,Unc5c,Pdha2
5q11.2	56048896–58137258					no
5q13.1	66419415–74667916	RAD17	DNA damage			no
5q13.1	66419415–74667916	PIK3R1	PI3K/MYC			no
5p13.2	21598644–45107526	RICTOR	PI3K/MYC	amp	Chr15:3150000-17900000	yes	Cdh9,Cdh6,Rnasen,6030458C11Rik,380687,Pdzd2,Golph3,Mtmr12,Zfr,Sub1,Npr3,Tars,Adamts12,Rxfp3,Slc45a2,Amacr,C1qtnf3,Rai14,Ttc23l,Rad1,Bxdc2,Dnajc21,Agxt2,Prlr,Spef2,Il7r,Capsl,Ugt3a2,Ugt3a1,Lmbrd2,Skp2,1110020G09Rik,Slc1a3,Nipbl,2410089E03Rik,Nup155,Wdr70,Gdnf,Egflam,Lifr,Osmr,4921505C17Rik,Fyb,C9,D630005B22Rik,Dab2,Ptger4,Ttc33,Prkaa1,Rpl37,Card6,4930455B06Rik,C6,Plcxd3,Oxct1,AW549877,Fbxo4,Ghr,Se…
5p13.2	21598644–45107526	SKP2	cell-cycle/FOXM1	amp	Chr15:3150000-17900000	yes	Cdh9,Cdh6,Rnasen,6030458C11Rik,380687,Pdzd2,Golph3,Mtmr12,Zfr,Sub1,Npr3,Tars,Adamts12,Rxfp3,Slc45a2,Amacr,C1qtnf3,Rai14,Ttc23l,Rad1,Bxdc2,Dnajc21,Agxt2,Prlr,Spef2,Il7r,Capsl,Ugt3a2,Ugt3a1,Lmbrd2,Skp2,1110020G09Rik,Slc1a3,Nipbl,2410089E03Rik,Nup155,Wdr70,Gdnf,Egflam,Lifr,Osmr,4921505C17Rik,Fyb,C9,D630005B22Rik,Dab2,Ptger4,Ttc33,Prkaa1,Rpl37,Card6,4930455B06Rik,C6,Plcxd3,Oxct1,AW549877,Fbxo4,Ghr,Se…
6q21	92485304–127156139	FOXO3	PI3K/MYC			no
8q24.3	144180457–146072839	MAPK15	RAS/MAPK	amp	Chr15:72050000-103350000	yes	Nckap1l,BC048502,Gtsf1,Itga5,Zfp385a,Gpr84,Copz1,Nfe2,Hnrnpa1,Cbx5,5730585A16Rik,Smug1,Hoxc5,Hoxc4,Hoxc6,Hoxc8,Hoxc9,Hoxc10,Hoxc11,Hoxc12,Hoxc13,Calcoco1,Atp5g2,Atf7,Npff,Tarbp2,Map3k12,Pcbp2,Prr13,Amhr2,Sp1,Sp7,Aaas,Myg1,Pfdn5,Espl1,EG432988,Mfsd5,Rarg,Itgb7,Zfp740,Csad,Soat2,Igfbp6,Spryd3,Tenc1,Eif4b,Krt18,Krt8,Krt78,Krt79,Krt4,Krt76,Krt77,Krt1,Krt2,Krt73,Krt72,Krt74,Krt71,Krt5,Krt6a,Krt6b,EG40…
8q24.21	128754508–129388953	MYCd	PI3K/MYC	amp	Chr15:19150000-67150000	yes	St3gal1,Ndrg1,Wisp1,Sla,Tg,Phf20l1,Tmem71,Lrrc6,Kcnq3,Hhla1,Oc90,Efr3a,Adcy8,9130004J05Rik,Asap1,Fam49b,Gsdmc4,Gsdmc3,Gsdmcl1,Gsdmc2,Gsdmc1,Pvt1,Pvt1,Myc,A1bg,9930014A18Rik,4933412E24Rik,Trib1,Nsmce2,E430025E21Rik,Sqle,Mtss1,Ndufb9,Tatdn1,Rnf139,Trmt12,Tmem65,D15Ertd621e,Klhl38,Fbxo32,Wdyhv1,Atad2,Zhx1,9130401M01Rik,BC030396,Wdr67,Derl1,9330154K18Rik,Zhx2,BC026439,Has2,Sntb1,Mtbp,Mrpl13,1700040F1…
11p15.5	1–4068254			del	Chr7:45650000-152400000	yes	Oraov1,Ccnd1,Fgf15,Fgf4,Fgf3,Ano1,Ppfia1,Fadd,Cttn,Shank2,Dhcr7,Nadsyn1,Mrgprg,Mrgpre,Osbpl5,Tnfrsf22,Tnfrsf23,Tnfrsf26,Cars,Nap1l4,Phlda2,Slc22a18,Kcnq1,Cdkn1c,Trpm5,Tssc4,Cd81,Tspan32,Ascl2,Th,EG624121,Ins2,H19,Igf2,Mrpl23,Tnnt3,Lsp1,Tnni2,Syt8,Ctsd,Krtap5-4,6330512M04Rik,Krtap5-1,Krtap5-5,Krtap5-3,Krtap5-2,Dusp8,5530400B01Rik,2700078K21Rik,Brsk2,Tollip,Muc5b,Muc5ac,Muc2,Muc2,Muc6,Ap2a2,Chid1,T…
11q25	102218055–134452384	ATM	DNA damage			no
12p12.1	25059809–25394729	KRASd	RAS/MAPK			no
12q24.33	74257132–132349534	E2F7	RB			no
14q23.3	52629784–73351045	NUMB	NOTCH	del	Chr12:3150000-121150000	yes	Igh-1a,Igh-1b,Ighg,Igh-3,Ighg1,AI324046,Igh-5,Igh-6,EG668389,Igh-VX24,EG633457,EG636260,Igh-VJ558,780938,Igh-VJ558,Igh-VJ558,Rtl1,Macc1,Ncoa4,Itgb8,Abcb5,Abcb5,Sp8,Sp4,Dnahc11,Cdca7l,Rapgef5,Ptprn2,Ncapg2,D12Ertd551e,Wdr60,Vipr2,Zfp386,Adam6,4930523C11Rik,Tmem121,4930427A07Rik,Crip1,Crip2,Mta1,Tex22,Pacs2,Btbd6,Brf1,Nudt14,Jag2,Cdca4,Gpr132,Ahnak2,BC022687,Ahnak2,Pld4,AW555464,EG382639,Akt1,Siva1…
16q23.1	77190685–77350206	WWOX	tumor suppressor			no
16q24.3	87965263–88055649	ANKRD11	tumor suppressor			no
19p13.3	1–306931					no
19p13.3	1264798–4426322	APC2	tumor suppressor			no
20q13.33	61411961–62435964					no
