# Supplementary material for: Mouse Ovarian Cancer Models Recapitulate the Human Tumor Microenvironment and Patient Response to Treatment
Source: Cell Rep. 2020 Jan 14;30(2):525–540.e7. doi: 10.1016/j.celrep.2019.12.034 (PMC6963791; doi:10.1016/j.celrep.2019.12.034)
Supplement: Table S2. HGS Models Transcriptomes versus Human Omental Metastasis, Related to Figure 2 [file mmc3.xlsx]

## Sheet: STable2A
Supplemental Table S2A: List of significantly upregulated genes in human and across all murine model tumors, related to Figure 2.
Gene.Symbol	Hs.log2fc	Hs.fdr	30200.log2fc	30200.fdr	60577.log2fc	60577.fdr	HGS1.log2fc	HGS1.fdr	HGS2.log2fc	HGS2.fdr	HGS3.log2fc	HGS3.fdr	HGS4.log2fc	HGS4.fdr
SLC34A2	6.66332	2.43e-05	7.08123	0.00127758	6.00727	0.000357773	7.25727	0.00171871	5.36354	0.00146145	8.48247	0.0156765	6.38504	4.86e-05
FOLR1	6.3091	1.34e-05	3.23669	0.000364287	4.1199	1.58e-05	3.93048	0.00674406	3.17859	0.00021274	4.09068	0.000503424	4.58074	1.41e-05
MMP13	5.92606	0.00419755	6.63564	0.000384323	4.90712	0.000203409	11.5499	0.00396036	11.3595	0.000275393	8.3899	0.000325377	9.26848	5.42e-06
ETV4	5.5203	1.26e-05	2.97039	0.000165443	2.50044	3.46e-05	2.93124	0.00698843	2.53307	0.0101257	2.76507	0.00674321	2.68655	3.78e-05
KRT14	5.41214	0.00181238	5.8135	0.00500223	6.97955	0.000539698	8.1186	0.000391044	8.627	9.34e-05	8.78237	0.000235257	8.96032	1.38e-06
TTK	5.03335	3.14e-05	3.71566	0.000232852	3.77103	3.09e-05	1.30086	0.020604	1.5469	0.00544923	1.63453	0.00066445	1.71566	0.000128758
MYBL2	4.99702	7.09e-05	3.49861	0.000567192	4.00667	5.92e-05	1.586	0.0211523	1.7003	0.00395812	1.3321	0.00466145	1.83638	0.000201023
FBN2	4.97208	0.0090098	3.30529	0.00759844	2.31418	0.00498413	3.41897	0.00957461	4.30547	0.00206741	5.44182	0.00144557	3.68197	0.000111322
KIF20A	4.97066	0.000353104	3.9858	8.72e-05	4.32772	2.06e-05	1.31654	0.0165357	1.57367	0.00469966	1.23764	0.00511937	1.59439	0.000119658
CEP55	4.94964	0.000102457	3.9688	0.000287587	4.16333	2.22e-05	1.65701	0.01975	1.64141	0.00667886	1.54162	0.000643232	1.74621	6.86e-05
BUB1	4.85244	5.33e-05	3.74142	0.000206468	3.86551	2.82e-05	1.38777	0.0264761	1.68144	0.00209784	1.25469	0.0022044	1.59316	0.000123707
DLGAP5	4.75199	0.000129556	3.16989	0.000125326	3.29362	1.63e-05	1.06086	0.0370231	1.38572	0.0104086	1.30673	0.00423406	1.60727	0.000264465
CXCL17	4.66043	0.000826357	6.40442	0.00194215	7.29917	0.000115107	4.59988	0.00208773	3.37921	0.00288928	7.6757	0.0360101	4.27935	9.32e-05
CDKN2A	4.65132	5.72e-05	3.679	0.000141636	3.99023	1.01e-05	5.85549	0.000363998	6.45283	5.4e-05	7.62377	5.11e-06	6.37176	2.4e-07
MEX3A	4.59755	0.000140527	2.06292	0.00491887	2.39415	5.42e-06	2.60484	0.00429426	3.13061	0.000647365	2.73454	0.000140467	2.42689	4.89e-05
BIRC5	4.55801	0.000192537	3.61956	0.000184374	4.18942	2.84e-05	1.44792	0.0491689	1.57227	0.00912267	1.45354	0.0125499	1.79661	0.000688672
TPX2	4.54764	9.5e-05	3.58444	0.000168984	4.01443	1.56e-05	1.32922	0.0326469	1.36523	0.00782954	1.12869	0.00160556	1.36912	7.92e-05
TROAP	4.54464	8.14e-05	3.66645	0.000758746	4.12073	8.48e-05	1.55692	0.0191951	1.8505	0.0028703	1.59263	0.000882437	1.694	3.93e-05
HMMR	4.53854	0.000133046	3.54422	0.000122392	3.71423	1.53e-05	1.13867	0.0387433	1.31903	0.0089146	1.40163	0.00203835	1.39196	0.000349074
SCNN1A	4.49419	9.75e-06	1.99618	0.000559198	2.63878	2.53e-05	1.07306	0.0436044	1.51358	0.0121045	1.70168	0.0126535	1.8053	0.00260378
CDC25C	4.4815	0.000211087	4.58978	0.00041542	4.32772	9.15e-05	1.97788	0.0282477	2.03422	0.00576056	2.05366	0.00389644	2.29282	0.000200273
GTSE1	4.29513	0.00101151	3.43913	0.00082148	3.79994	9.02e-05	1.34851	0.021089	1.54209	0.00219221	1.31134	0.000476671	1.47387	4.58e-05
CCNB2	4.29338	9.19e-05	3.82356	0.000118639	3.93332	1.57e-05	1.26718	0.0308297	1.34452	0.0146106	1.16252	0.00276606	1.65399	9.8e-05
ORC1	4.27999	9.14e-05	2.9609	0.000633873	3.22258	5.16e-05	1.23854	0.0291064	1.2187	0.0234473	1.48663	0.00276937	1.28037	0.00324033
SGOL1	4.26279	2.23e-05	3.85988	0.000178337	3.96665	3.39e-05	1.59832	0.0441019	1.66922	0.00704507	1.57105	0.00145502	1.64323	8.74e-05
CDH1	4.22565	9.75e-06	3.28109	0.0125881	2.8275	0.00613207	3.70055	0.0174156	4.48629	0.00922242	4.49035	0.0105878	5.02368	0.000522741
SLC7A11	4.10028	1.72e-05	2.89891	0.0150515	3.05635	0.00442439	3.82259	0.00204788	3.95483	0.00139874	4.27559	9.91e-05	4.12302	1.37e-05
KIF18B	3.97134	0.000564891	3.32706	0.000151905	3.71471	2.67e-05	1.12612	0.0427644	1.32094	0.0287544	1.22203	0.00257122	1.21003	0.00025678
CDCA5	3.91032	2.94e-05	3.85868	0.000187184	3.78829	3.46e-05	1.37552	0.0163813	1.52299	0.00400261	1.42442	0.000932074	1.69997	0.000148548
SKA3	3.88395	0.000561495	3.95136	0.000616944	3.94997	0.000101493	1.7556	0.00951036	1.89767	0.00205057	1.56606	0.00110406	2.06297	0.000132342
CDCA3	3.78553	0.000129059	3.82711	6.23e-05	4.13887	1.6e-05	1.17961	0.0458843	1.30068	0.021166	1.06449	0.022125	1.30893	0.00197251
FAT2	3.77968	0.000268426	2.92835	0.0141155	2.4994	0.00715454	4.30057	0.00792088	4.47713	0.00211715	4.22253	0.00324813	5.17596	0.000995294
CENPA	3.7422	0.00022473	2.55578	0.000173002	2.63761	4.84e-05	1.22675	0.0260408	1.45704	0.00563821	1.17573	0.00470642	1.40794	0.00049093
GPR39	3.7081	9.75e-06	3.0033	0.000127078	2.78917	1.33e-05	1.93805	0.0168464	1.74016	0.00174937	1.84081	0.00140332	2.49386	8.28e-06
PRR15L	3.70688	0.000817876	2.59005	0.00965524	4.9537	0.000109645	2.91935	0.0135342	3.93813	0.0125351	5.21285	0.0261412	4.57789	0.00010158
LAMC2	3.70022	0.000229739	3.84657	0.00189237	4.90749	9.04e-05	4.4558	0.00239944	4.96266	0.000184627	6.12035	3.71e-05	4.38242	2.6e-06
SPP1	3.69455	0.0294728	4.84861	0.00374371	5.02503	0.00095398	8.85351	0.00308255	8.59106	0.00095686	6.38348	0.00248498	7.86268	6.24e-05
PLK1	3.67651	0.000296551	3.74899	0.000145074	3.93241	1.96e-05	1.38822	0.0320199	1.68421	0.00452891	1.52109	0.00228315	1.68512	6.07e-05
RRM2	3.66338	0.000198576	4.0695	0.000195243	3.12079	3.39e-05	3.02497	0.0165177	2.95209	0.00235325	1.61328	0.000826937	2.71421	5.87e-05
CCNA2	3.65702	0.000114483	3.43824	0.000100304	4.17328	7.47e-06	1.61208	0.0194572	1.42966	0.0154824	1.1053	0.00559847	1.53513	5.31e-05
SDC1	3.62751	0.000674804	4.48442	6.23e-05	3.13029	1.57e-05	3.52801	0.000363998	3.59983	0.000145558	3.54049	0.000118188	4.06429	6.68e-07
FOXA2	3.5503	0.021892	4.5146	0.00443837	4.98727	0.000662765	5.14349	0.0051919	5.75444	0.00127904	6.97371	0.000422992	5.82584	5.28e-05
SLC30A2	3.50505	0.00173173	2.32433	0.0235169	2.35524	0.00825987	3.65878	0.00185823	4.67396	0.000203503	5.08634	0.000482172	5.19189	1.13e-05
TRIP13	3.4366	2.22e-05	2.90177	0.000346504	3.23969	5.44e-05	1.22056	0.0173882	1.67393	0.0032505	1.38094	0.00734845	1.77381	0.000123696
PRR11	3.4361	0.000722417	4.03698	0.000331843	3.72678	5.05e-05	1.42282	0.0345881	1.58462	0.0115148	1.47134	0.00132436	1.72263	1.44e-05
SHROOM3	3.25696	0.000215123	2.92045	7.63e-05	3.199	5.8e-06	2.08299	0.00125141	2.04493	0.00411838	2.52747	0.00602288	2.47284	1.74e-05
CCNB1	3.22524	2.12e-05	3.71565	7.98e-05	4.19066	7.93e-06	1.41926	0.0341771	1.83732	0.00982324	1.4823	0.0122154	1.97409	0.000388682
RCOR2	3.18824	0.00173173	4.29585	0.000867767	3.98478	8e-05	4.61472	0.00287901	3.53942	8.46e-05	3.65539	8.92e-05	2.82085	1.54e-05
STIL	3.1862	0.000195266	3.54812	0.0023941	3.43882	0.000549346	1.18671	0.0067404	1.47977	0.0249724	1.31453	0.00115586	1.15839	0.000206426
ECT2	3.16705	0.000956152	2.82769	0.000360652	3.95713	1.28e-05	1.52378	0.0231972	1.56743	0.0057551	1.64088	0.00155156	2.01841	9.27e-05
SLC2A1	3.13779	0.000805526	3.35839	0.00065278	2.59641	0.00124992	1.84123	0.00621081	2.3137	0.0011893	2.00113	0.0011098	1.24473	0.000729406
COL11A1	3.12508	0.00503957	7.93866	0.00161071	3.94013	0.002564	11.8222	0.00221587	11.6872	0.000345243	12.379	0.00014398	10.5943	1.37e-05
ANLN	3.09946	0.00120845	3.21121	0.000122818	3.60495	7.11e-06	1.33138	0.00750074	1.39451	0.00707469	1.53233	0.00049499	1.79111	1.54e-05
RASEF	3.06375	0.000253258	3.35125	0.0101084	3.1013	0.00436018	4.41646	0.0395423	4.58412	0.0307908	6.58669	0.0184199	3.86584	0.00430136
MEGF10	3.0047	0.0459246	2.7587	0.00906291	3.60907	0.000173789	6.85687	0.0324333	2.54736	0.0454502	3.66015	0.0449533	5.2634	0.000749152
CENPE	2.99352	0.000168668	2.84566	0.00056442	3.09787	5.71e-05	1.37216	0.0345852	1.59522	0.00678361	1.37373	0.00122998	1.47816	9.58e-05
E2F1	2.98595	0.000230405	2.03176	0.00024335	2.40158	9.37e-06	1.25785	0.0164682	1.55757	8.33e-05	1.4662	5.99e-05	1.59797	5.28e-05
SPTBN2	2.98455	5.89e-05	2.09535	0.0312848	2.24699	0.00809876	3.0129	0.00797866	3.75523	0.00291129	4.88173	0.00269839	4.23309	0.00108913
KLHDC8A	2.97934	0.00319226	3.45242	0.00180581	3.96375	0.000242534	5.47502	0.000903379	5.40495	0.000548886	6.09715	0.000712108	5.87302	7.63e-07
WNT10A	2.92126	0.00105327	5.17351	0.000433709	4.87721	5.9e-05	2.71706	0.00210214	3.43132	0.0038576	4.69925	0.0077709	4.21648	0.000440093
SHCBP1	2.92027	0.000143295	3.38099	0.000443747	3.59854	5.87e-05	1.13118	0.0433189	1.64227	0.002554	1.27128	0.00458323	1.77222	8.63e-05
TRIM59	2.9148	0.00060293	2.1982	0.000864478	2.30218	3.01e-05	1.85404	0.00497074	1.85511	0.000140945	1.73763	5.78e-05	2.37449	1.49e-05
ESRP2	2.91092	4.8e-05	2.72859	0.00599633	2.73722	0.00141154	3.09455	0.00330478	4.23747	0.000389063	3.78121	0.000989394	4.30302	6.07e-05
CRABP2	2.8901	0.00175684	3.56718	0.00816861	3.35263	0.0126468	7.18165	0.00103493	8.49375	0.000336663	8.93787	5.11e-06	8.40319	7.63e-07
HECW1	2.82439	0.00344664	6.08707	0.000525449	3.83742	0.00201829	6.04026	0.00338016	5.52327	0.00197563	5.49161	0.00102429	6.48099	6.16e-05
VEPH1	2.80949	9.43e-05	4.07622	0.00113459	5.45918	8.01e-05	4.27987	0.0144049	3.8595	0.0176737	3.11539	0.0120024	4.53842	0.000358122
GINS2	2.74978	0.000221325	2.19279	0.000151905	2.44991	1.66e-05	1.36552	0.0149352	1.44093	0.00179323	1.23689	0.00108339	1.55242	0.000161038
TERT	2.72691	0.00268598	1.44814	0.00150333	1.63645	3.7e-05	1.24041	0.033951	1.92558	0.000289002	1.45288	0.00116331	1.55716	0.00329712
SLC12A1	2.72099	0.0105784	7.36462	0.000320998	5.63339	0.000314402	5.59442	0.0136745	6.6687	0.000899154	6.77845	0.000484337	6.72035	0.00010152
CHMP4C	2.65488	9.75e-06	1.50209	0.00738872	1.87448	0.000746192	2.29933	0.00338016	2.53424	0.00707716	2.4605	0.000358745	3.26392	0.000162647
PKM	2.55272	6.97e-05	2.7443	0.000111331	2.56098	3.01e-05	1.62109	0.00302198	1.67775	0.00149415	1.53914	0.00018599	1.28284	0.000196935
RACGAP1	2.50083	0.000665572	2.75032	0.000166084	3.19493	1.72e-05	1.10568	0.0082672	1.26595	0.0110193	1.07853	0.00124192	1.44906	7.47e-05
VANGL2	2.47265	0.00178684	1.0718	0.000912968	1.39348	6.42e-05	1.42534	0.00879761	1.09618	0.00965411	1.26847	0.0426314	1.0972	0.000607706
CDH2	2.45459	0.0182722	4.65398	0.000225021	4.18133	3.75e-05	4.64437	0.000511574	3.48702	0.000103732	4.28999	4.11e-05	4.14332	6.69e-07
MTBP	2.42944	8.56e-05	1.90606	0.000935378	2.45801	4.99e-05	1.2125	0.00127938	1.10605	0.00749433	1.20517	7.5e-05	1.07139	1.13e-05
HELLS	2.42517	7.9e-05	3.19105	0.00137628	3.77404	2.23e-05	1.29059	0.0199578	1.62144	0.00203311	1.78699	0.000132036	1.72644	0.000116606
CENPI	2.39255	0.000167242	3.0698	0.000667371	3.52267	8.1e-05	1.45224	0.0446674	1.76912	0.00183942	1.57297	0.00196077	1.86455	1.9e-05
ARHGEF19	2.20839	0.00139872	1.68164	0.00101731	3.19385	1.63e-05	3.2989	0.000567817	3.64953	5.04e-05	4.5559	8.21e-05	3.60873	3.64e-06
KCTD1	2.2069	0.000190854	1.73404	0.00308769	1.91357	5.83e-05	1.93982	0.00228998	2.03297	0.00322935	2.07531	0.000214854	2.1412	7.75e-06
EDN2	2.03539	0.00712233	7.25171	0.000607815	6.53483	3.4e-05	6.3106	0.000567817	2.55198	0.0441094	4.16937	0.00653901	4.85949	0.000798439
TACC3	2.0291	0.000969225	2.6346	0.000142643	2.97134	1.94e-05	1.19395	0.0137598	1.27725	0.00252395	1.14873	0.00209685	1.3446	0.000136116
IGF2BP2	2.0179	0.000105075	4.11048	4.87e-05	2.45814	4.7e-05	3.23611	0.0102864	2.63086	0.00122696	2.28595	0.0158737	2.38688	3.46e-06
PCDH7	2.01067	0.00231055	2.46552	8.41e-05	1.22196	5.61e-05	1.13029	0.0284255	1.26078	0.00547894	1.32963	0.0011367	1.49544	1.12e-05
LIMK2	1.96401	0.000145916	1.03	0.000175581	1.08603	4.41e-05	1.13209	0.00182916	1.75676	0.00101283	1.83862	1.48e-05	1.64247	1.3e-06
KIF20B	1.95544	7.45e-05	2.75518	0.000408481	3.18591	2.93e-05	1.09679	0.0379943	1.37647	0.00377871	1.30376	0.000225133	1.45617	6.18e-05
DSCC1	1.95436	0.00247922	2.95444	0.00153196	3.78548	0.000118795	1.3432	0.00477719	1.26111	0.00707827	1.42747	0.00323106	1.57601	6.26e-05
MOXD1	1.92356	0.0167283	7.22568	0.000204883	3.34153	0.00127907	4.46397	0.000711376	6.74359	0.000370992	7.90888	0.000731949	3.86536	2.14e-05
AGMAT	1.89412	0.00236864	5.43226	0.0036571	5.38001	7.5e-05	5.79677	0.000550669	6.06734	0.000758924	5.74919	0.00436012	7.12615	2.6e-06
VDR	1.89262	0.00651433	3.01669	0.000154012	3.34366	3.54e-05	5.03555	0.00131237	4.07768	0.000544502	3.74562	0.00105225	4.20645	7.9e-06
GMDS	1.82539	3.83e-05	1.06726	5.37e-05	1.87247	6.74e-05	1.14131	0.0122037	1.63304	0.000152124	1.9682	0.00157259	2.22889	0.00015566
TMEM132A	1.77084	0.0107193	2.7755	0.00114509	3.65099	6.27e-06	2.93965	0.000303745	3.23276	0.0015926	3.51257	0.00323129	3.09414	1.45e-05
GPR173	1.73638	0.00149388	1.46366	0.0182494	1.01724	0.0011568	1.3047	0.0363144	1.39489	0.0014435	1.41254	0.00776645	1.27921	0.0011661
TUBB3	1.70553	0.0172109	4.08585	0.00194414	3.32742	0.000594834	4.19929	0.00210214	3.65034	0.0117916	4.4785	6.96e-05	4.08932	4.05e-06
LINGO1	1.68622	0.0042762	5.28629	0.000395434	4.60396	0.000111515	4.48872	0.000916316	3.54003	0.0212511	4.85098	0.00393523	5.4192	5.67e-06
EFNA4	1.67932	0.00261306	1.73094	0.00220734	1.68235	0.000403922	2.06304	0.0115792	1.8589	0.00344338	2.04025	0.000359533	1.93056	0.000161038
IRX3	1.67752	0.0202526	6.37308	7.98e-05	4.30034	2.05e-05	5.81805	0.0182522	5.22374	0.00241864	5.00627	0.00058655	5.50031	7.46e-05
GPR84	1.66728	0.0205522	2.26929	0.00885259	2.16093	0.000782144	2.33245	0.0272523	2.86506	0.000844759	3.06341	0.000379367	3.19447	0.000404771
GTF2IRD1	1.6621	1.97e-05	1.90874	0.000205965	2.05558	3.01e-06	1.71103	0.00496441	1.69392	0.000230228	1.87081	0.00018599	1.69982	4.44e-05
TMEM52B	1.64591	0.0104638	4.40217	0.000599468	4.31384	0.00016701	3.84188	0.0016659	5.81385	0.00211098	4.61739	0.000765118	3.65767	0.000358122
BAIAP2L1	1.64215	8.56e-05	2.10611	0.000363842	2.6268	2.16e-05	2.16578	0.0148592	1.91862	0.0023373	2.38143	0.00708199	2.49367	1.49e-05
RUNX2	1.63076	0.0180062	3.40523	0.000151905	2.28245	8.04e-05	4.50274	0.0110712	3.02684	0.000348275	3.4417	0.000763271	3.07709	0.000251021
TNNT2	1.62613	0.0267613	3.05872	0.000628912	2.71389	0.00253382	4.16373	0.00668458	2.11465	0.0202631	4.03754	0.00279172	4.90665	0.00025302
BORA	1.62094	8.14e-05	2.18689	0.000360906	1.49558	0.000500847	1.49962	0.0126051	1.61744	0.00120312	1.42711	0.003718	1.72144	2.03e-05
SRD5A1	1.61858	0.000175847	3.30883	8.59e-05	3.91099	1.59e-06	1.73654	0.00947284	1.87821	0.00168645	2.01717	0.000529076	1.98192	0.000230854
ZWILCH	1.59945	0.000279386	2.50482	0.000493664	2.71301	6.61e-05	1.20593	0.0403293	1.36303	0.00349428	1.4184	0.0012635	1.57865	0.000182863
TNFRSF9	1.58887	0.0254148	4.4301	0.00027514	2.91463	0.000374128	4.00692	0.0311955	3.81232	0.00116763	3.84107	0.000402978	3.46075	0.000122079
FARP1	1.58098	1.97e-05	2.53308	3.12e-05	1.70824	1.4e-05	1.824	0.000618837	1.90057	0.000269344	1.97271	1.89e-05	2.18538	7.61e-06
SIX4	1.55757	0.00641488	2.69733	0.00506005	1.38871	0.0329612	5.43325	0.000778026	5.76917	0.000200116	5.69019	4.11e-05	5.01123	7.46e-06
PLEKHH1	1.55704	0.00256676	1.85795	0.00448523	1.99391	0.00069892	2.40142	0.0011053	2.22329	0.017599	2.36201	0.00102367	2.71597	0.000208689
MYO10	1.53627	0.0171231	2.11042	0.000599468	1.22983	0.000130208	2.8299	0.0098302	2.47142	0.00140106	2.62729	0.00327486	2.45551	1.97e-05
MTHFD2	1.51524	0.0202928	1.80011	0.0138834	1.31201	0.00635132	2.05977	0.0135341	1.95224	0.0023262	2.3004	0.000103446	1.92386	0.000115401
CHAF1B	1.51461	0.000406346	3.50668	0.000210408	3.69549	1.34e-05	1.82984	0.00270065	1.57831	0.0008001	1.59625	0.000455303	1.6979	4.54e-05
CXADR	1.50958	0.0050941	2.14454	0.000290884	2.30436	1.53e-05	1.71402	0.0238374	1.63277	0.00431109	1.80279	0.0454645	2.04046	1.22e-05
DIAPH3	1.47761	0.0305716	3.49434	0.000194782	3.74785	3.52e-05	1.52866	0.0123602	1.84464	0.00931296	1.5418	0.000817561	2.21745	9.96e-05
SLC12A8	1.47444	0.0277753	1.89376	0.0117267	1.40914	0.0135706	2.2643	0.00820113	2.65458	0.0387082	2.22311	0.00287207	3.08633	6.59e-05
TPI1	1.47363	0.0103084	3.12947	8.79e-05	3.28012	4.34e-06	1.27417	0.00634145	1.51059	0.000191068	1.39815	0.000502194	1.23318	0.000125729
CKS1B	1.46278	5.62e-05	2.05043	0.000221633	1.73201	2.04e-05	1.01032	0.029119	1.1405	0.0032754	1.30163	0.00260286	1.57486	0.00020891
EXT1	1.46108	0.00125776	1.93711	0.000647596	1.78881	4.47e-06	1.66851	0.000511574	1.62541	3.94e-05	1.982	0.00016618	1.71787	2.4e-07
FAM160A1	1.45891	0.00904023	2.42713	0.000698998	1.37611	0.000959158	2.99078	0.00205819	2.35269	0.00014791	2.29673	8.7e-05	2.86525	1.3e-05
MBOAT2	1.43759	0.0024298	1.66503	0.0190823	1.64052	0.00457971	4.25841	0.00682901	3.38228	0.0116232	4.20346	0.000926105	2.94339	0.00624195
MROH1	1.43557	0.00265787	1.16857	0.000392013	1.22297	9.78e-06	1.12673	0.00662819	1.2976	0.000173853	1.13448	3.2e-05	1.34656	4.69e-06
ITGB8	1.4016	0.0323538	2.24769	0.00139605	2.8803	3.04e-05	3.97646	0.000567817	3.95282	0.000184627	4.5082	2.11e-05	3.40103	2.74e-06
SHROOM2	1.39355	0.0492173	1.1954	0.000424701	1.55039	1.56e-05	1.76005	0.00345822	1.50766	0.00188552	1.50066	0.00230523	1.85796	5.12e-05
OSBPL10	1.39086	0.000191549	2.52129	0.00022357	2.47259	3.5e-05	1.80512	0.00302198	1.64079	0.00250686	1.84184	0.000108436	1.78976	0.000129643
H1F0	1.37825	0.0276851	2.70733	0.000264718	2.80689	7.82e-06	1.67385	0.000884677	1.05235	0.0029725	1.08315	0.000426242	1.35006	1.94e-05
JSRP1	1.37768	0.0290217	3.36607	0.00556455	4.08304	0.000536857	3.06034	0.0110314	5.00978	0.000378528	4.92038	0.00208188	4.01126	0.00104639
AMOT	1.33518	0.027012	1.53785	0.00103983	1.35154	9.37e-05	2.56288	0.00516651	2.96989	0.000542552	2.4294	8.42e-05	2.70551	4.04e-05
DRAXIN	1.32528	0.0126175	2.88735	0.000396044	1.35343	0.0250592	3.37955	0.0106274	4.0647	0.0043689	3.87515	0.000501793	3.3677	7.09e-05
SLC16A3	1.32103	0.0278189	4.11411	8.59e-05	4.00258	1.22e-05	4.29275	0.000363998	4.32643	4.25e-05	4.39913	1.89e-05	4.18169	3.49e-06
SLC7A1	1.3182	0.00340892	1.0468	0.00624478	1.05741	0.00150111	1.45381	0.000916316	1.09557	0.0051923	1.36541	4.22e-05	1.22689	2.32e-05
VAX2	1.31153	0.0166079	4.41973	0.00145612	2.86866	0.00109266	5.10808	0.00493273	3.96608	0.0367528	5.69503	0.000102326	4.69535	7.53e-05
ATP6V0D2	1.30387	0.0282919	7.35311	4.74e-05	3.36526	0.00614564	6.37445	0.000943798	6.41852	0.000411928	3.38129	0.00107326	6.92547	3.63e-06
ENC1	1.30092	0.0255626	1.81394	0.00776534	1.61864	0.000203685	1.00027	0.0282501	1.5765	0.0101087	2.00434	5.92e-05	1.48787	7.66e-05
UNC5B	1.29364	0.0103372	2.3943	0.000102657	2.26596	1.72e-05	3.98586	0.000583316	3.4633	0.000285051	4.0464	2.71e-06	3.42609	2.4e-07
MTHFD1L	1.29205	0.000168233	2.28966	0.000367305	1.6291	0.000600204	1.79192	0.00578316	1.7689	0.00578223	1.48279	0.000201947	1.25065	6.91e-05
RHBDL2	1.29173	0.0141991	4.15456	0.00025783	3.00183	0.000110821	3.30699	0.0106274	1.86842	0.0371022	2.80095	0.00182682	2.80758	1.32e-05
NUP93	1.28399	0.0186696	1.33693	0.000212242	1.02584	0.000334032	1.50418	0.000872793	2.09279	0.000357663	1.93881	0.000402978	1.8714	1.77e-06
AMMECR1	1.22592	0.0256429	1.66904	0.000239139	1.4104	2.78e-05	2.22451	0.00837824	2.1033	0.00132836	2.1592	0.00010365	2.46853	1.13e-05
AJUBA	1.22022	0.0163896	1.94049	0.000637595	1.79839	1.97e-05	1.16408	0.0127949	1.60357	0.00267543	1.52539	0.00270457	1.61581	3.73e-05
FAM129B	1.20739	0.00302369	1.34949	0.000454599	1.14914	4.12e-05	1.14631	0.00554197	1.42033	0.00447742	1.46267	0.000273461	1.48433	4.81e-05
TFR2	1.20413	0.0475599	5.67847	0.00251772	1.93458	0.00362087	5.28996	0.00191756	6.49539	0.000216327	5.89731	0.000104685	6.39376	1.74e-05
SLC25A13	1.19859	0.00015343	2.81743	0.000312697	3.44904	3.8e-06	2.84379	0.00210214	2.27302	0.00020782	2.157	0.00524128	2.89825	6.9e-06
CHAF1A	1.18386	0.00375104	2.97478	0.00015421	2.92908	4.46e-05	1.32525	0.0130351	1.42292	0.00280654	1.41346	0.00279172	1.43421	0.00023171
FHDC1	1.15685	0.0120549	3.32549	0.000223465	1.95691	0.000614545	4.37105	0.000567817	4.22834	9.25e-05	4.54429	2.28e-05	4.44729	1.34e-07
RAI14	1.10244	0.0194612	2.20687	0.000463268	1.86871	2.36e-05	2.10029	0.000567817	1.8964	0.000282869	2.06908	0.000546214	1.98281	9.81e-06
ZBTB7C	1.10171	0.0128568	1.89537	0.000514315	1.94682	7.11e-06	1.91391	0.00317802	1.32949	0.0171012	1.29631	0.00530843	1.82151	5.86e-05
LRRC8E	1.09421	0.047272	4.27191	0.000462166	3.88461	4.56e-05	3.44427	0.00284982	3.35833	0.00139406	3.5472	0.00147183	2.80426	0.000169169
ACTR3B	1.08393	0.00074751	-1.29331	0.0315897	-1.3828	0.00778603	2.12813	0.0229415	2.4023	0.00207371	3.06353	0.0029683	2.39008	3.49e-05
SPATS2	1.07912	0.00102099	1.73911	0.000355086	1.20265	0.000132231	1.88546	0.00383759	1.60327	0.00111416	1.84212	0.00034567	1.81036	8.3e-06
CCDC120	1.07317	0.000194953	2.24661	0.000261861	2.8437	5.8e-06	1.79534	0.0276319	1.90424	0.000523509	1.51367	0.00107661	2.08543	3.01e-05
ALDH18A1	1.05873	0.00735326	1.88626	0.00224651	1.35532	0.000922673	2.34423	0.000711376	2.31352	5.2e-05	2.75515	2.16e-05	2.18419	6.95e-06
MICALL2	1.02977	0.00945744	1.99985	0.00139928	2.12211	0.000130281	1.22608	0.0165683	1.12408	0.00501493	1.28523	0.00242476	1.64436	7.12e-05
DBF4	1.01658	0.00154894	2.40385	0.000470237	2.29377	7.42e-05	1.38826	0.00624365	1.43867	0.000405797	1.3027	0.00047961	1.34247	5.04e-05
TUFT1	1.01266	0.0275846	3.02162	0.000635474	2.08905	8.49e-06	1.95807	0.00950321	2.65099	0.000663503	3.27671	5.55e-05	2.86657	7.9e-06

## Sheet: STable2B
Supplemental Table S2B. List of common KEGG and REACTOME pathways in human and murine tumors, related to Figure 2. Analyses performed by R package clipper (v3.8), p < 0.05.
KEGG	REACTOME
Pentose and glucuronate interconversions	Ca-dependent events
Cysteine and methionine metabolism	PLC beta mediated events
Lysine degradation	Interaction With The Zona Pellucida
Tyrosine metabolism	Regulation of KIT signaling
Tryptophan metabolism	Cell-Cell communication
beta-Alanine metabolism	Elastic fibre formation
Glycosaminoglycan biosynthesis - chondroitin sulfate / dermatan sulfate	Nucleotide metabolism
Glycosphingolipid biosynthesis - globo and isoglobo series	Synthesis of glycosylphosphatidylinositol (GPI)
Aminoacyl-tRNA biosynthesis	Glycosaminoglycan metabolism
Drug metabolism - cytochrome P450	Integration of energy metabolism
Drug metabolism - other enzymes	Heparan sulfate/heparin (HS-GAG) metabolism
Endocrine resistance	Gamma carboxylation, hypusine formation and arylsulfatase activation
RNA transport	Synthesis of PIPs at the plasma membrane
mRNA surveillance pathway	Sphingolipid de novo biosynthesis
RNA degradation	Nucleotide-binding domain, leucine rich repeat containing receptor (NLR) signaling pathways
ErbB signaling pathway	Alternative complement activation
NF-kappa B signaling pathway	Synthesis of IP2, IP, and Ins in the cytosol
FoxO signaling pathway	Activation of TRKA receptors
p53 signaling pathway	TRKA activation by NGF
SNARE interactions in vesicular transport	Synthesis of bile acids and bile salts
Protein processing in endoplasmic reticulum	p75NTR regulates axonogenesis
Endocytosis	Bile acid and bile salt metabolism
mTOR signaling pathway	Metabolism of water-soluble vitamins and cofactors
AMPK signaling pathway	A tetrasaccharide linker sequence is required for GAG synthesis
Osteoclast differentiation	AKT phosphorylates targets in the cytosol
Hippo signaling pathway - multiple species	Immunoregulatory interactions between a Lymphoid and a non-Lymphoid cell
Cell adhesion molecules (CAMs)	Metabolism of nitric oxide
Adherens junction	HS-GAG degradation
Complement and coagulation cascades	eNOS activation and regulation
NOD-like receptor signaling pathway	Synthesis of Leukotrienes (LT) and Eoxins (EX)
Natural killer cell mediated cytotoxicity	Arachidonic acid metabolism
Th1 and Th2 cell differentiation	Abacavir transport and metabolism
Th17 cell differentiation	Binding and Uptake of Ligands by Scavenger Receptors
TNF signaling pathway	Downregulation of SMAD2/3:SMAD4 transcriptional activity
Leukocyte transendothelial migration	SMAD2/SMAD3:SMAD4 heterotrimer regulates transcription
Synaptic vesicle cycle	Visual phototransduction
Retrograde endocannabinoid signaling	Senescence-Associated Secretory Phenotype (SASP)
Long-term depression	Oncogene Induced Senescence
Phototransduction	DNA Damage/Telomere Stress Induced Senescence
Insulin signaling pathway	Non-integrin membrane-ECM interactions
Progesterone-mediated oocyte maturation	ECM proteoglycans
Estrogen signaling pathway	Metabolism of polyamines
Melanogenesis	Class B/2 (Secretin family receptors)
Prolactin signaling pathway	Semaphorin interactions
Thyroid hormone signaling pathway	Deactivation of the beta-catenin transactivating complex
Glucagon signaling pathway	Unfolded Protein Response (UPR)
Renin secretion	Glucagon-like Peptide-1 (GLP1) regulates insulin secretion
Type II diabetes mellitus	Glyoxylate metabolism and glycine degradation
Endocrine and other factor-regulated calcium reabsorption	Peroxisomal lipid metabolism
Salivary secretion	Sialic acid metabolism
Gastric acid secretion	Regulation of insulin secretion
Pancreatic secretion	Bile salt and organic anion SLC transporters
Bile secretion	Sphingolipid metabolism
Mineral absorption	Proton-coupled monocarboxylate transport
Huntington's disease	Biosynthesis of the N-glycan precursor (dolichol lipid-linked oligosaccharide, LLO) and transfer to a nascent protein
Cocaine addiction	Synthesis of substrates in N-glycan biosythesis
Amphetamine addiction	Cell-extracellular matrix interactions
Salmonella infection	Cell junction organization
Pertussis	Activation of the AP-1 family of transcription factors
Legionellosis	O-linked glycosylation
Leishmaniasis	N-glycan trimming in the ER and Calnexin/Calreticulin cycle
Chagas disease (American trypanosomiasis)	Organic cation transport
Toxoplasmosis	Organic cation/anion/zwitterion transport
Amoebiasis	C-type lectin receptors (CLRs)
Hepatitis C	FGFRL1 modulation of FGFR1 signaling
Hepatitis B	TNFR2 non-canonical NF-kB pathway
Measles	Keratinization
Herpes simplex infection	Bloch pathway
Epstein-Barr virus infection	Kandutsch-Russell pathway
Pancreatic cancer	Formation of the cornified envelope
Glioma	Gluconeogenesis
Basal cell carcinoma	Branched-chain amino acid catabolism
Bladder cancer	Carnitine synthesis
Chronic myeloid leukemia	ER Quality Control Compartment (ERQC)
Acute myeloid leukemia	Calnexin/calreticulin cycle
Small cell lung cancer	Molybdenum cofactor biosynthesis
Non-small cell lung cancer	Regulation of Complement cascade
Breast cancer	Factors involved in megakaryocyte development and platelet production
Choline metabolism in cancer
Inflammatory bowel disease (IBD)
Dilated cardiomyopathy (DCM)
