# Supplementary material for: Mouse Ovarian Cancer Models Recapitulate the Human Tumor Microenvironment and Patient Response to Treatment
Source: Cell Rep. 2020 Jan 14;30(2):525–540.e7. doi: 10.1016/j.celrep.2019.12.034 (PMC6963791; doi:10.1016/j.celrep.2019.12.034)
Supplement: Table S3. WGCNA ICGC Modules, Related to Figure 3 [file mmc4.xlsx]

## Sheet: STable 3A
Supplemental Table S3A. List of unique genes clustered into 18 modules, related to Figure 3. Modules highly associated with mouse model tumors are highlighted.
Modules
black	blue	brown	cyan	green	greenyellow	grey60	lightcyan	lightgreen	magenta	midnightblue	pink	purple	red	salmon	tan	turquoise	yellow
A2M-AS1	AASDHPPT	AAK1	AC092580.4	AAAS	ABHD11	ANKMY1	ANKRD28	AC007743.1	ABTB2	AC005104.3	AC007383.4	AARSD1	ABLIM1	AC011290.5	ABHD12	AAMDC	A2M
AC002310.12	ABCE1	ABCA1	AC096579.7	ABCA11P	AC004791.2	ARMC3	ANKRD52	AC092415.1	AC093642.5	AC005253.2	ACVR1B	ABC7-42389800N19.1	AC004797.1	AC034220.3	AC006547.15	ABCB6	AAED1
AC005083.1	ABHD13	ABCB1	ADAMDEC1	ABCA13	AC023490.1	C17orf72	AP001468.1	AC092669.3	AC125232.1	AC092299.7	AGGF1	ABHD12B	AC007620.3	AC068134.10	ACP5	ABCC10	ABCC3
AC011242.6	ABHD17B	ABCD1	AGAP2	ABCA5	AC024592.12	C1orf158	ARHGAP11B	ADAMTSL3	ADNP2	AC138035.2	AGPAT5	ABHD16B	AC020571.3	AC135776.1	ACTB	ABHD14A	ABI3
AC011897.1	ABHD2	ABHD3	CCL19	AC002116.8	AC046143.3	C1orf192	ARHGEF11	AL139147.1	AFAP1	AKAP17A	AL589743.1	AC004447.2	AC037459.4	ACACB	AGTRAP	ABHD17A	ABR
AC012123.1	ABI1	ABLIM2	CCL5	AC004466.1	AC083799.1	C1orf194	ARHGEF17	AL590867.1	AGFG1	AL133458.1	AMACR	AC004824.2	AC093850.2	ACAD11	AL353662.2	AC002398.11	ABRACL
AC062029.1	ABL1	AC004917.1	CCR2	AC004893.11	ACOT7	C1orf87	ASAP2	ATP9B	AGO2	ANO8	AMN1	AC005276.1	ACKR3	ADAM1A	AP001266.1	AC002398.13	AC008738.1
AC073283.4	ABL2	AC005336.4	CD2	AC004951.6	AMDHD2	C20orf85	ATXN7	BLOC1S6	AHR	ARHGAP27	ANGEL1	AC005399.1	ACTA2	ADCY6	AP5Z1	AC002398.9	AC008964.1
AC093415.2	AC005013.1	AC006014.7	CD247	AC004980.7	AP006621.8	C2orf50	BAZ2A	CDH8	AK4	ASXL1	ANGEL2	AC005954.4	ACTG2	AGAP4	APOC1P1	AC002451.3	AC010441.1
AC093627.9	AC040977.1	AC006262.5	CD27	AC005306.3	AP2M1	C4orf47	BOD1L1	CTC-260E6.6	AKIRIN1	BTBD19	ANKRD26	AC007038.7	ACVR1	AL357673.1	ARHGAP22	AC002467.7	AC017002.1
AC096772.6	AC073046.25	AC006978.6	CD3D	AC006014.8	ARF1	C5orf49	CCDC82	CTC-340A15.2	AMOTL2	C5orf66	ANKRD46	AC007292.6	ADAM12	AL392086.1	ARPC1B	AC004057.1	AC147651.4
AC117395.1	ACADM	AC008394.1	CD3E	AC007126.1	ARHGDIA	C6orf118	CCDC93	FSIP2	ANKRD33B	C7orf55-LUC7L2	AP000525.9	AC008746.12	ADAMTS10	ARHGEF10	ARPC3	AC004069.2	ACOT9
ACTR3B	ACAP2	AC010761.9	CD79A	AC007566.10	ARHGEF16	C7orf63	CDK12	KIAA1328	AP5B1	CBFA2T2	AP001258.4	AC009120.6	ADAMTS12	ASF1A	ARSA	AC004878.3	ACP2
ADAL	ACBD3	AC011747.4	CD79B	AC008443.1	ARL8A	C9orf117	CEP135	LINC00504	APLP2	CCNL2	ARL6IP6	AC009133.14	ADAMTS2	BRD8	ATP6V0A1	AC004980.9	ACPP
ADAM33	ACBD5	AC015971.2	CD8A	AC008731.1	ARPC5L	CASC1	CLCN6	MIPOL1	APOOL	CDK11A	ATAD2B	AC010883.5	ADAMTS4	C12orf66	ATP6V0B	AC005076.5	ACSL1
ADAMTS9	ACBD7	AC016773.1	CD8B	AC009060.1	ARRDC1	CCDC11	CLUHP3	NAV3	ARAP2	CEP152	AXIN2	AC017104.6	ADAMTS7	C16orf58	ATP6V0E1	AC005300.5	ACVRL1
ADPRM	ACLY	AC069547.1	CD96	AC009133.12	ATAD3A	CCDC114	CNNM4	NEDD4	ARHGAP23	CHD1	BBS10	AC069513.4	ADAMTSL1	C1RL	ATP6V1E1	AC005339.2	AD000671.6
AGPAT1	ACSL4	AC097359.1	CST7	AC009404.2	ATF4	CCDC17	CRAMP1L	OTUD3	ARHGAP29	CHKB-CPT1B	BCORL1	AC074289.1	ADH1B	CAPS2	ATP6V1F	AC005498.3	ADA
AKAP3	ACTN1	AC116366.6	CTSW	AC010136.2	ATP6AP1	CCDC173	DCAF5	RABGAP1L-IT1	ARIH2	CPSF7	BHLHB9	AC079922.3	ADH5	CCDC14	B3GALT4	AC005523.2	ADAMTSL4
AL034548.1	ACTR2	AC132872.1	CXCL13	AC010327.2	ATP6V0C	CCDC19	DICER1	RASEF	ARRDC3	CROCCP3	BTRC	AC135178.1	AEBP1	CCDC88C	BATF	AC005606.15	ADAP2
ALPL	ACTR3	AC132872.2	CXCL9	AC013271.3	B3GNT4	CCDC24	DLG5	RGPD6	ASAP1	CTB-31O20.4	C10orf88	ACYP1	AIDA	CDCA7	BAX	AC005785.2	ADCY7
ANK2	ADAM10	ACAP3	CXCR2P1	AC017076.5	BAIAP2	CCDC30	DYRK1A	RNF217	ATP11A	CTD-2537I9.12	C17orf80	ADAM32	AL163636.6	CENPJ	BCL7B	AC005786.7	ADORA2A
ANKRD27	ADAM17	ACER3	CXCR3	AC017081.1	BID	CCDC37	EHMT1	RP1-78O14.1	ATP6V0A2	DDX11	C1orf74	AGER	ALDH1A3	CLK2	BLVRA	AC005944.2	ADORA3
ANKRD45	ADAM9	ACSL3	CXCR6	AC017116.11	BIRC5	CCDC42B	ENTPD4	RP11-17A4.2	B4GALT5	DDX12P	C2CD5	ANKRD13D	ALDH1L2	CLK4	BLVRB	AC006011.4	ADRB2
ANKRD65	ADAR	ADCY3	DARC	AC018766.4	BLOC1S4	CCDC65	EP400	RP11-259O2.3	BACH1	DDX55	C2orf15	ANKS3	ALPK2	CNOT4	C10orf76	AC006509.7	ADRBK2
ANKS1B	ADD3	ADCY9	FLI1	AC018766.5	BNIP1	CCDC81	FAM157C	RP11-321L2.2	BAG5	DENND4B	C2orf42	AP000487.5	AMOTL1	DBF4B	C18orf32	AC007009.1	AIF1
ANO2	ADNP	ADM	GIMAP7	AC021860.1	C20orf24	CDHR3	GCN1L1	RP11-346D14.1	BCL2L1	DMTF1	C2orf44	AP000974.1	ANGPT1	DCAKD	C19orf10	AC007192.6	AIM2
APPL2	ADSS	ADM2	GRAP	AC024560.2	C2CD2L	CDHR4	GIGYF1	RP11-397A16.1	BCL2L2-PABPN1	DOT1L	C2orf49	AP001055.1	ANGPT2	DCUN1D4	C1orf122	AC007228.9	AKIP1
ARHGEF2	AEBP2	ADM5	GZMA	AC024937.6	C9orf89	DLEC1	GSE1	RP11-484O2.1	BCL9L	FAM156A	CACHD1	AP006621.5	ANGPTL2	DDX17	C1orf85	AC007347.1	AKNA
ARHGEF25	AFF1	ADRBK1	GZMB	AC026471.6	CARD9	DNAAF1	HIVEP2	RP11-501E14.1	BNIP2	FAM160B2	CAP2	AP1G2	ANKRD44	DNAJC3-AS1	C5AR2	AC008865.1	ALOX5
ARHGEF40	AFF4	AEN	GZMH	AC034243.1	CCDC9	DNAH12	HMGXB3	RP11-506N2.1	BRPF1	FCHSD1	CARF	ARMC12	ANKRD50	EDRF1	CAMK1	AC009403.2	ALOX5AP
ARL6	AFTPH	AGPAT6	GZMK	AC068039.4	CD47	DNAH7	KANSL1	RP11-545I5.3	C16orf87	FNBP4	CASD1	ATP5G1P4	ANTXR1	EZH1	CARD16	AC009469.1	AMICA1
ARMCX1	AGPS	AIM1L	ICOS	AC068279.3	CDC42EP2	DNAI1	KDM5C	RP11-681L8.1	C18orf25	GGA3	CASP8AP2	ATR	ANTXR2	FBXO46	CATSPER1	AC010335.1	AMPD3
ARV1	AHCTF1	AKAP13	IGHA1	AC068987.1	CDK11B	DRC1	KHNYN	RP11-703G6.1	CAMK2G	GLTSCR1	CCDC121	ATXN2L	ANXA6	FRMD4A	CBR1	AC010761.6	ANKRD22
ATAT1	AHNAK	AKAP8	IGHG1	AC072052.7	CDK9	DYNLRB2	KIAA0556	RP11-946L20.4	CAMSAP1	GOLGA6L5P	CCDC132	AUP1	APBB2	GPR125	CCM2	AC010761.8	ANXA2
ATP1A1OS	AKAP10	AKIRIN2	IGHG2	AC073333.1	CDKN2D	EFCAB1	KIAA0895	SHISA9	CBFB	GOLGA8B	CCDC41	B3GNTL1	APCDD1	GS1-124K5.2	CD72	AC010894.3	ANXA5
ATP1A2	AKAP11	AL136419.6	IGHG3	AC074091.13	CEBPD	EFCAB10	KIAA1958	TBC1D8B	CCDC47	HERC2P9	CCDC66	BCL11A	APLNR	GUSBP2	CFL1	AC011558.5	AOAH
B3GNT1	AKAP2	AL356356.1	IGHG4	AC074117.10	CHAF1B	EFCAB12	KMT2D	TMEM182	CCDC85C	HNRNPH1	CDC40	BCO2	APOLD1	GUSBP4	CHMP6	AC011933.1	AP001007.1
BANP	ALG10	AL590822.2	IGHGP	AC074286.1	CHD2	EFHB	LARP1	TMEM212	CCNYL1	INO80D	CDK19	BGLAP	AQP1	HACE1	CIB1	AC012146.7	AP1B1
BBS2	ALG10B	AL627309.1	IGHM	AC090945.1	CHMP4B	EFHC1	LINC00999	TMEM45A	CDKN2AIP	INPPL1	CDON	BRICD5	ARHGAP24	HERC2P2	CLIC1	AC012615.1	AP1S2
BCDIN3D	ALG11	AL645728.1	IGHV1-18	AC091814.3	CHPF2	ENKUR	LMO7	UGDH-AS1	CHMP1B	ITPR3	CENPBD1	BX470102.3	ARHGAP28	HNRNPU-AS1	CRELD2	AC016629.3	AP2A2
BCL2	ALS2	ALDH3B1	IGHV1-2	AC092594.1	CLDN4	ENO4	LMTK2	WDPCP	CHMP2B	KANSL3	CENPQ	C15orf59	ARHGAP31	HYDIN	CST3	AC016700.5	APBB1IP
BDH2	AMMECR1L	ALMS1-IT1	IGHV1-24	AC093838.4	CLN6	FAM179A	LPP	WDR37	CLINT1	KLHL17	CEP290	C1orf63	ARL5A	KIAA0907	CSTB	AC016739.2	APOBEC3A
BEND5	ANKEF1	ANAPC2	IGHV1-46	AC112229.1	CLPTM1	FAM183A	LRRFIP1P1	XXbac-BPG154L12.4	CMPK1	LA16c-358B7.3	CEP44	C5orf45	ASPN	KIAA1009	CTC-518P12.6	AC018755.16	APOBEC3C
BLMH	ANKFY1	ANGPTL4	IGHV1-69	AC112229.4	CLPTM1L	FAM81B	MAN2A2		CPEB4	LINC00641	CEP68	C8G	ATG4C	KIAA1107	CTD-2286N8.2	AC020663.1	APOBEC3G
BMP7	ANKIB1	ANKLE2	IGHV1-8	AC114730.11	CLSTN1	FANK1	2006-03-01		CREBRF	LINC00893	CIPC	C8orf44	ATP10D	KIAA1407	CTD-2337J16.1	AC021016.6	APOBEC3H
BOC	ANKRD12	ANKRD36C	IGHV2-5	AC116407.2	CRB3	FOXJ1	MIR3916		CRIM1	LINC01001	CMTM1	C8orf46	ATP8B2	KIAA1468	CTSA	AC021593.1	APOBR
C10orf25	ANKRD13C	ANXA1	IGHV3-11	AC137934.1	CST6	KIAA1377	MLLT4		CRTC3	LTB4R2	COL4A5	C9orf96	AXL	KLHL3	CYB561D2	AC022400.2	APOC1
C12orf60	ANKRD17	ANXA4	IGHV3-15	AC159540.1	CTC-479C5.10	LRRC23	MTSS1L		CTD-2547E10.2	LY6G5B	CRISPLD1	CAMSAP3	B3GNT9	L3MBTL1	DBI	AC034102.1	APOC4-APOC2
C12orf65	ANKRD18EP	ANXA7	IGHV3-21	AC174470.1	CTD-2267D19.2	LRRC46	MYSM1		CUL5	MAPK8IP3	CRYZ	CATSPER2	BBS12	LIG4	DERL2	AC040173.1	APOE
C12orf76	ANKRD36BP1	AP000295.9	IGHV3-23	ACIN1	CXorf40B	LRRC48	NBPF20		CXorf38	MAPKBP1	CSTF2T	CCDC154	BBS9	LRRIQ1	DYNLT1	AC062017.1	AQP9
C14orf159	ANKRD40	AP000476.1	IGHV3-30	ACRC	DAPK3	MDH1B	NBPF24		CYLD	MAU2	CTD-2314B22.3	CCDC180	BCL6B	MAP3K7	EEPD1	AC068499.10	ARHGAP15
C19orf82	ANKS1A	AP006216.11	IGHV3-33	AD000090.2	DDX28	MORN5	NPEPPS		DAZAP2	MC1R	CTD-2554C21.2	CCER2	BGN	MCM3AP-AS1	EIF1	AC068831.15	ARHGAP18
C20orf96	ANLN	AP3D1	IGHV3-48	ADAMTS13	DEF8	NEK5	NR2C2		DDX5	MIR1302-9	CWC22	CCT6P3	BICC1	MED12	EIF4A1	AC069278.4	ARHGAP25
C2orf40	ANO6	APOBEC3B	IGHV3-7	ADAT2	DENND1A	NPHP1	NUP188		DENND1B	MPP3	DACH1	CD101	BLOC1S5	METAP1D	EIF5A	AC073063.10	ARHGAP30
C2orf76	ANP32E	APOL1	IGHV3-74	ADCY4	DGKZ	PIFO	PHF12		DENND1C	MSTO2P	DARS	CDK3	BMP4	MICU3	EMC7	AC073257.2	ARHGAP9
C3orf18	AP1AR	AREG	IGHV3-9	ADHFE1	DHRS3	RIBC1	PIP5K1A		DHX15	NBPF11	DCLRE1A	CDK5RAP3	BNIP3L	MTHFSD	FABP5	AC074138.3	ARHGDIB
C5orf54	AP1G1	ARF6	IGHV4-31	AF011889.2	DHX38	RIIAD1	PKD1P1		DLAT	NBPF9	DHFRL1	CORT	BPNT1	MYEF2	FAM26F	AC074212.5	ARHGEF6
C6orf48	AP3M1	ARHGAP1	IGHV4-34	AFG3L1P	DNAJB12	RP4-666F24.3	PKD1P6		DPP8	NEAT1	DHRS4-AS1	CPSF3L	C11orf95	NAPB	FAM89B	AC074212.6	ARID5A
C7orf13	AP3S2	ARHGEF26-AS1	IGHV4-39	AGAP10	DUSP3	RSPH1	PLEKHA7		EAF1	NFATC2IP	DIEXF	CRYGS	C12orf23	NARG2	FLII	AC087269.1	ARL11
CA14	AP4E1	ARID3B	IGHV4-4	AGAP5	EDC4	RSPH9	PLXNA1		EDEM1	NKTR	DIP2C	CTC-273B12.6	C14orf37	NCKAP5L	FTH1	AC090186.1	ARPC2
CADM4	APAF1	ARPC4-TTLL3	IGHV4-59	AGAP6	EFHD2	SPAG17	PRR12		ELF4	PDXDC2P	DISP1	CTC-429P9.3	C16orf45	NISCH	FTH1P10	AC090425.1	ARPC4
CAMK1G	APC	ARRDC4	IGHV4-61	AGAP8	EIF1AD	SPAG8	RICTOR		ELK4	PKD1	DIXDC1	CTC-444N24.11	C1QTNF1	NUP35	FTH1P15	AC091171.1	ARPC5
CAMKMT	API5	ASB6	IGHV4OR15-8	AGAP9	EIF4A3	SPATA17	RLF		ELMSAN1	PLEKHG5	DSTYK	CTC-444N24.6	C1QTNF3	NUS1P2	FTH1P23	AC091633.2	ARRB1
CAPN6	APOL6	ATF3	IGHV5-51	AGBL2	EIF4G1	SPEF1	RNF40		ERN1	PLXNA3	DYNC2LI1	CTD-2165H16.4	C1QTNF5	OGT	FTH1P8	AC092610.12	ARRB2
CBX2	APP	ATG2A	IGHV6-1	AHI1	EMD	TEKT1	RNF44		ESYT2	PNN	DZIP3	CTD-2313J17.5	C1QTNF6	PAN3	FXYD2	AC092669.1	ARSB
CCDC102A	APPBP2	ATMIN	IGJ	AHSA2	ENO1	TEKT2	RP11-1212A22.1		ETF1	PTBP1	EDEM3	CTD-2325M2.1	C1QTNF7	PEX1	GABARAP	AC093388.3	ASAH1
CCDC104	APPL1	AUNIP	IGKC	AL049829.1	ERP44	TMEM190	RP11-175P13.3		ETV6	PTPRS	EFCAB7	CTD-2331H12.7	C1S	PGBD2	GBA	AC093616.4	ASGR1
CCDC146	AREL1	AXIN1	IGKV1-12	AL049840.1	ESRRA	TP73	RP11-206L10.2		FAM105B	RAB11FIP1P1	EHBP1	CTD-2349P21.9	C3orf80	PHC1	GLA	AC093673.5	ATG7
CCDC181	ARFGEF2	B3GNT3	IGKV1-17	AL132709.5	EWSR1	TPPP3	RP11-206L10.5		FAM160A1	REV1	EPM2AIP1	CTD-2358C21.4	CALCRL	PHC1P1	GNG5	AC104667.3	ATP6AP2
CCDC3	ARHGAP11A	B3GNT5	IGKV1-27	AL137059.1	EXOSC6	TSNAXIP1	RP11-261C10.3		FAM160B1	REXO1	ERI2	CTD-2555K7.2	CALD1	PLEKHH2	GNPTG	AC104698.1	ATP6V0D1
CCDC77	ARHGAP21	B3GNT7	IGKV1-33	AL162389.1	FBXW5	TTC25	RP11-381E24.1		FAM3C2	RNF207	ESF1	CTD-3128G10.6	CALHM2	PNISR	GPX1	AC107057.1	ATP6V1B2
CCDC8	ARHGAP35	B4GALT1	IGKV1-5	ALB	FEN1	TTLL9	RP11-640M9.2		FAM76B	RP1-283E3.8	EXD2	CTD-3184A7.4	CALU	POGZ	GPX4	AC107983.4	ATP8B4
CCND2	ARHGAP42	BAG3	IGKV1-9	AMDHD1	FLJ27365	WDR19	RP11-65I12.1		FAM83D	RP11-122K13.12	EXTL2	CUZD1	CAMK2D	POLI	GRN	AC108488.4	B2M
CCNT2-AS1	ARHGAP5	BAIAP2L1	IGKV1D-39	AMT	FPGS	WDR93	RP11-927P21.5		FBXW2	RP11-1407O15.2	EYA4	CXXC1	CBX1	POLR3E	GSTO1	AC114546.1	BASP1
CD200	ARHGEF12	BAZ1A	IGKV2-28	AMY2B	FTH1P11	WDR96	RP11-958N24.1		FECH	RP11-182J1.12	FAM115A	CYP2E1	CCDC102B	PPFIA4	GTF3C6	AC117834.1	BATF3
CDKN1C	ARHGEF34P	BBC3	IGKV2-30	ANKAR	FTH1P12	ZBBX	SETD5		FEM1B	RP11-206L10.1	FAM117A	DFNB59	CCDC80	PPP1R9A	HAAO	AC120194.1	BCL2A1
CETN3	ARID1A	BCAR1	IGKV3-11	ANKHD1-EIF4EBP3	FTH1P16	ZDHHC1	SLC25A36		FEM1C	RP11-252A24.2	FAM161A	DOC2GP	CCL11	PRPF39	HEATR5A	AC132217.4	BIN2
CHST10	ARID4A	BCL10	IGKV3-15	ANKRD10	FTSJ1	ZMYND10	SPEN		FGD4	RP11-273B20.1	FAM172A	E4F1	CCPG1	PWAR6	HEXA	AC133528.2	BMP2K
CKMT2-AS1	ARID4B	BCL3	IGKV3-20	ANKRD23	GDF15	ZNF487	SRCAP		FGD6	RP11-274B21.2	FAM175A	ECHDC2	CD248	RABL2A	HEXB	AC145343.2	BST1
CLHC1	ARID5B	BCL6	IGKV3-7	ANKRD36	GIPC1		SREK1		FNDC3B	RP11-274B21.3	FAM178A	EGFL8	CD34	RAD52	ICAM2	AC226150.4	BTK
CLSTN3	ARL13B	BCR	IGKV3D-11	ANO9	GLTPD1		SRGAP1		FOSL2	RP11-274B21.4	FAM179B	EXD3	CDH11	RAVER2	IFI35	ACAA1	C10orf128
CLUL1	ARL15	BEST1	IGKV3D-15	AP000253.1	GMPS		SRRM1		FOXJ3	RP11-34P13.14	FAM200A	FAM193B	CDH5	RBM25	IGFLR1	ACAD10	C16orf54
COL18A1	ARL5B	BHLHE40	IGKV4-1	AP000347.4	GRK6		TIMM23B		FRK	RP11-384K6.6	FAM220A	FAM228B	CDK14	RBM26	IL10RB-AS1	ACAP1	C17orf62
COL25A1	ARL6IP1	BIRC3	IGLC1	AP000442.1	H1FX		TOPBP1		FRMD4B	RP11-395P17.3	FAM66B	FITM1	CELF2	RCOR3	MAN2B1	ACAT1	C19orf38
COL9A2	ARL8B	BNC1	IGLC2	AP001362.1	H2AFX		TUG1		GCLC	RP11-473M20.7	FAM8A1	GNRH1	CEP170	RFX3	2002-03-01	ACBD6	C19orf59
COL9A3	ARMC1	BOP1	IGLC3	AP4B1	H3F3C		U2AF2		GFM1	RP11-480A16.1	FANCF	GPR35	CERCAM	RP11-1319K7.1	MCOLN1	ACOT8	C1orf162
COQ5	ARMCX3	BRD4	IGLL5	APBB3	HIST2H2AA3		UBAP2		GMEB1	RP11-677O4.6	FASTKD2	GPR61	CERK	RP11-242D8.1	METRNL	ACP6	C1orf54
COX15	ARNT	BRD9	IGLV1-40	AQR	HIST2H2AA4		UBN1		GNA13	RP11-72I8.1	FBXL2	GS1-259H13.2	CHN1	RP11-440L14.1	MFSD5	ACSF3	C1QA
CPXM1	ARPP19	BZW1P2	IGLV1-44	ARHGAP33	HIST2H3A		USP24		GNB1	RP13-104F24.1	FIGNL1	HECTD4	CHPF	RP11-46C24.7	MPDU1	ACTL10	C1QB
CPXM2	ASCC1	C10orf10	IGLV1-47	ARHGEF39	HIST2H3C		USP7		GNPNAT1	RP4-669L17.10	FKBP9	HNRNPA1L2	CHST15	RP11-496H1.1	MRPL37	ACTR10	C1QC
CREB3L4	ASH1L	C10orf54	IGLV1-51	ARMCX4	HMGA1		WASH5P		GRAMD3	RTEL1-TNFRSF6B	FNBP1L	hsa-mir-8072	CHSY1	RP11-575L7.8	MSRA	ACTR8	C2
CRYGEP	ASPH	C12orf49	IGLV2-11	ASB16-AS1	HN1		ZNF107		GS1-124K5.12	SF1	GEMIN5	HSD17B3	CHSY3	RP11-600F24.7	MTMR14	ADAM15	C3AR1
CSRP2BP	ASXL2	C12orf50	IGLV2-14	ASIC3	HNRNPAB		ZNF142		GTPBP1	SGK494	GOLPH3L	INGX	CILP	RP4-798P15.3	MYL12A	ADCK1	C4orf32
CTD-2081K17.2	ATAD1	C12orf55	IGLV2-23	ASMTL-AS1	IER2		ZNF236		HAUS2	SIN3B	GOPC	ITGA2B	CILP2	RPL32P3	NAGK	ADCK2	C5AR1
CTD-2536I1.1	ATAD2	C12orf61	IGLV2-8	ATAD3B	IFITM10		ZNF26		HIF1A	SLX1A-SULT1A3	GORAB	IZUMO4	CKAP4	RPS4XP16	NAGPA	ADCK3	CACNA2D4
CTD-2630F21.1	ATE1	C12orf79	IGLV3-1	ATAD3C	IL15		ZNF280C		HNRNPH2	SMEK1	GPAM	KLHL6-AS1	CLDN11	S100PBP	NCLN	ADCK5	CALM3
CTD-3064H18.1	ATF1	C15orf39	IGLV3-10	ATG16L2	IMPA2		ZNF316		IDH3A	SNX29P2	GPATCH2	KMT2E-AS1	CLEC14A	SEPT7P2	NEURL2	ADD1	CAPG
CTDSP1	ATF2	C15orf52	IGLV3-19	ATN1	IMPDH1		ZNF326		IFT57	SRSF11	GPR75-ASB3	LA16c-325D7.2	CLMP	SLC25A12	NFKBIE	AF127577.10	CAPZB
CTNNA2	ATF6	C17orf53	IGLV3-21	ATP13A1	ING2		ZXDC		ING3	STAG3L1	GTF2E1	LA16c-OS12.2	CMAHP	SLC35E2B	NPC2	AGAP3	CARD6
CXCR4	ATF7IP	C19orf26	IGLV3-25	ATP2A1	IRAK1				IRF2BP2	STAG3L3	GTF2H1	LCAT	CMTM3	SLC5A6	NQO2	AIP	CASP1
CYTL1	ATG2B	C20orf112	IGLV3-9	ATP6V1C2	KRT18				ITGB8	STX16	GTF3C3	LIG1	CNN1	SLFN11	NR1H3	AK1	CCDC109B
CYYR1	ATL2	C3orf52	IGLV4-69	AVIL	KRT19				JOSD1	STX16-NPEPL1	HERC4	LINC00887	CNPY4	SLFN13	NTAN1	AL021707.1	CCDC69
DACT2	ATP11B	C6orf132	IL16	BBS5	KRT8				KCMF1	TAF1C	HIF1AN	LINC00937	CNRIP1	SRSF1	NUBP1	AL138764.1	CCDC71L
DCP1B	ATP13A3	C7orf43	IL2RB	BEST4	LCN2				KCNK1	TAF4	ICK	LUC7L	CNTN1	STAT6	NUCB1	AL139385.1	CCDC88A
DDX25	ATP2A2	CABP4	IL2RG	BMS1P5	LINC00035				KCTD9	TBC1D3G	IFT81	LYG1	COL10A1	STK36	OAZ1	AL353354.2	CCL13
DDX50	ATP2B1	CALM2P2	IL3RA	BTBD2	LINC00152				KDM2A	TBC1D3H	IL17RD	MAP3K6	COL11A1	SYNGAP1	OCIAD2	AL358113.1	CCL18
DENND2A	ATP2C1	CAPN1	KLHL6	C11orf35	LINC00610				KHSRP	TBC1D8	INSIG2	MDN1	COL12A1	TAOK2	ORAI1	AL358781.1	CCL2
DHX57	ATP5J2-PTCD1	CAST	KLRB1	C17orf70	LINC00674				KIAA0247	TCERG1	INTS6	MEF2B	COL14A1	TBC1D32	OS9	AL513327.1	CCL23
DMKN	ATP6V1A	CASZ1	KLRD1	C19orf18	LINC00963				KLF10	TEN1-CDK3	INTS7	MFI2-AS1	COL15A1	TMEM168	OVCA2	AL590710.1	CCL3
DNMT3A	ATP6V1C1	CBX4	KLRK1	C19orf71	MAP6D1				KLF3	TNRC6A	INTU	MIB2	COL16A1	TMEM231	P4HB	AL590762.6	CCL3L1
DPH5	ATP6V1G2-DDX39B	CCDC120	LAG3	C1orf159	MAP7D1				KLF5	TSPYL2	IPP	MIR296	COL1A1	TMTC4	PBDC1	AL592284.1	CCL4
DPP10-AS1	ATP9A	CCDC59	LCK	C1orf228	MAPK3				KLHL11	TSSK3	IRAK1BP1	MIR940	COL1A2	TRAF5	PDXK	AL645728.2	CCL4L1
DPY19L3	ATRN	CCDC64	LGALS2	C1RL-AS1	MAPKAP1				KLHL15	ULK1	IWS1	MROH8	COL3A1	TRMT11	PFN1	ALDH16A1	CCL4L2
DTX3	ATRX	CCL20	LPAR5	C21orf58	MECP2				KLHL36	UVSSA	KANSL1L	MST1L	COL4A1	TTC14	PKD2L1	ALDH3A1	CCR1
DYNLL1-AS1	ATXN1	CCL7	LY9	C2CD3	MED10				KPNA4	ZCCHC8	KBTBD7	MST1P2	COL4A2	TTC21B	POLD4	ALG1L	CCR5
EDN3	ATXN1L	CCNK	MEI1	C2orf48	MED27				KRR1	ZMIZ2	KDM5B	MTHFD1	COL5A1	TTC31	POMP	ALG9	CCRL2
EEF1A1	ATXN7L3B	CCNL1	MZB1	C4orf21	MIR4435-1HG				KRT80	ZNF195	KIAA0753	MUS81	COL5A2	TTC8	PPIA	ALKBH2	CD14
EFEMP2	AZIN1	CCRN4L	NKG7	C5orf27	MT1X				LACTB2	ZNF512B	KIAA1109	MXD3	COL5A3	TUBE1	PRDX1	ALKBH3	CD163
EFNB3	B3GALNT2	CD70	P2RY10	C6orf164	MT2A				LARP1B	ZNF841	KIAA1147	MYH3	COL6A1	TUBGCP4	PRR13	ALKBH4	CD180
EFS	B3GNT2	CDC42	P2RY8	C6ORF50	MTHFD1L				LRP10		KLHL14	NBR2	COL6A2	UBE2O	PSMA2	ALKBH7	CD1D
EID2B	BAZ1B	CDC42BPG	PRF1	CACNA1F	MYO5B				LRP8		KLHL23	NPFF	COL6A3	UBN2	PSMA4	ANAPC11	CD209
EIF3J-AS1	BAZ2B	CDCP1	PTPRCAP	CACNB1	NAA60				LRRC8A		KRIT1	NPIPA2	COL8A1	USP32P1	PSMA5	ANAPC15	CD274
ELMOD3	BBX	CDR2L	RASAL3	CALML6	NDOR1				MAFG		LARS2	NRD1	COL8A2	VPS13C	PSMA6	ANKRD39	CD28
EMID1	BCL2L11	CDV3	RHOH	CAPN15	NEDD4L				MAP2K1		LCLAT1	NSUN5P1	COMP	WDR52	PSMC3	ANXA11	CD300A
EML5	BCL7A	CENPU	RP11-731F5.2	CAPN3	NF2				MAP3K9		LDB1	NSUN5P2	COPZ2	WDR75	PSME1	AP000251.3	CD300C
EMX2	BCL9	CEP170B	SAMD3	CAPN8	NOC2L				MAPK9		LIG3	NTN5	COX7A1	YLPM1	PSTPIP1	AP000487.6	CD300E
EPHB4	BCLAF1	CEP95	SAMD9L	CAPRIN2	NQO1				MAPRE1		LRIG3	OFD1	CPED1	ZC3H4	PTPN6	AP000580.1	CD300LB
FAM110B	BEND3P3	CFLAR	SH2D1A	CATSPER3	NSDHL				MARK2		LRP6	PABPN1	CPQ	ZCCHC11	PYCARD	AP000704.5	CD300LF
FAM117B	BICD2	CHAF1A	SH2D3C	CATSPERB	NUTF2				MBNL1		MBTD1	PARP6	CPZ	ZKSCAN1	RAB20	AP001615.9	CD302
FAM124A	BLZF1	CHFR	SIRPG	CBWD3	OSGIN1				MCL1		MDM1	PBX4	CREB3L1	ZNF169	RAC1	AP001631.9	CD33
FAM171A2	BMI1	CHIC2	SIT1	CBWD7	OTUB1				MED13		MECOM	PDCL3P4	CREBL2	ZNF177	RILP	AP001816.1	CD36
FAM19A2	BMPR1A	CHP1	SLA2	CC2D1A	PAX6				MID2		MED20	PLAC8L1	CRISPLD2	ZNF182	RNASE1	AP003068.9	CD37
FAM211A-AS1	BMPR2	CHRAC1	SLAMF6	CCDC130	PDF				MIEF1		MED21	PLCD4	CRLF3	ZNF202	RNF130	AP003419.11	CD38
FAM218A	BPTF	CHRNA5	SLAMF7	CCDC136	PEX14				MLXIP		MEX3A	PLGLB1	CRTAP	ZNF273	RNH1	AP1M2	CD4
FAM227B	BRMS1L	CHST11	STAMBPL1	CCDC18	PHF19				MST4		MGA	PMS2P3	CSGALNACT1	ZNF280D	RP11-514O12.4	AP2S1	CD44
FAM229B	BRPF3	CIRBP-AS1	TBC1D10C	CCDC40	PHLDA2				MTMR12		MINPP1	POPDC2	CSGALNACT2	ZNF3	RP11-680A11.5	AP4M1	CD48
FAM66C	BRWD3	CITED2	TIGIT	CCDC84	PIP5KL1				MYADM		MIR4453	PPP1R3E	CTD-2171N6.1	ZNF334	RPS27L	APEH	CD52
FAM84A	BTAF1	CLCN7	TNFRSF17	CCNO	PKP3				MYH9		MON2	PRORSD1P	CTHRC1	ZNF384	RRP7A	APITD1-CORT	CD53
FANCM	BTBD7	CLK3	TNFRSF4	CDH24	PLXNB2				MYLIP		MPDZ	PUS1	CTSK	ZNF43	S100A11	APOA1BP	CD58
FAXDC2	BTBD9	CLUH	TRAC	CDK10	PMM1				N4BP1		MPHOSPH8	RABGGTA	CTSO	ZNF449	S100A6	APOM	CD59
FBN2	BUB1	CNOT11	TRAF3IP3	CDKN2B-AS1	PMPCA				NAA50		MSH3	RAD9A	CX3CR1	ZNF471	SDF2L1	APOO	CD68
FBN3	BUB1B	COQ10B	TRBC2	CDRT1	PNPLA2				NAF1		MUT	RBM6	CXCL12	ZNF493	SDS	APOPT1	CD74
FBXO17	BX322557.10	CORO6	TRBV20-1	CDRT4	POLR3H				NAMPT		MXI1	RECQL5	CXCL14	ZNF558	SERPINB6	APRT	CD80
FGF17	BZW1	CPT1A	TRGC2	CEACAM19	PPIF				NCOA7		NABP1	RHOT2	CXorf36	ZNF596	SERTAD1	ARAP1-AS1	CD83
FGFR1	C10orf118	CREB5	XCL2	CELF6	PPP6R2				NCOR2		NAP1L3	RN7SL349P	CYGB	ZNF681	SLC15A3	ARF5	CD84
FILIP1	C11orf57	CRTC2	ZAP70	CEP192	PQLC2				NDEL1		NEK9	RN7SL373P	DACT1	ZNF83	SLC35D2	ARFRP1	CD86
FLRT3	C11orf58	CS	ZNF683	CHD3	PRKCZ				NFKB1		NICN1	RN7SL374P	DACT3	ZNF862	SLC39A3	ARHGAP4	CD93
FRA10AC1	C1orf109	CSNK1D		CHKA	PSMD6				NIPA2		NIF3L1	RNF157-AS1	DCBLD1	ZNF91	SMPD1	ARIH2OS	CD97
FXYD1	C2orf69	CSNK1E		CICP27	PSMD7				OSBP		NOC3L	RP1-122K4.3	DCHS1	ZNRD1-AS1	SNRPD3	ARL16	CD99
FXYD6	C3orf38	CSNK1G2		CLCN2	PTP4A2				OSGIN2		NPAT	RP1-179N16.6	DCN	ZSCAN30	SNX8	ARL2	CDKN1A
FZD10	C4orf46	CSNK2B-LY6G5B-1181		CLCNKA	PVRL2				OSMR		NSL1	RP1-228P16.1	DDR2	ZSCAN32	SRA1	ARL6IP4	CECR1
FZD10-AS1	C5orf22	CSRNP1		CLDN15	RAB1B				PAPD5		NUCKS1	RP1-261D10.2	DEPDC7		STX4	ARMC5	CERKL
FZD2	C5orf24	CTB-31O20.6		CLEC2D	RANBP1				PATL1		NUDT12	RP11-105C19.1	DFNA5		THOC5	ARMC6	CFD
GAL3ST3	C5orf42	CTC-308K20.1		COL28A1	RANGAP1				PCDH1		ORC2	RP11-145G20.1	DKK3		TIMP1	ARMC7	CFP
GATSL3	C5orf51	CTD-2016O11.1		COL6A4P2	RCE1				PCDH7		OSGEPL1	RP11-146F11.1	DLC1		TMEM11	ARMCX6	CHGA
GCK	C7orf60	CTD-2262B20.1		COLCA2	REEP4				PCYT1A		PAPOLG	RP11-157P1.4	DLL4		TMEM180	ARPC1A	CIDEB
GDF11	CAB39	CTD-2267D19.3		COLQ	RELB				PDCD10		PBX1	RP11-163E9.2	DNM3OS		TMSB4X	ASB1	CLEC10A
GEMIN2	CALCOCO2	CTD-3092A11.1		COPS7B	REM2				PDP1		PCMTD2	RP11-165F24.2	DOCK4		TNFSF12	ASB13	CLEC12A
GEMIN6	CAMSAP2	CTTN		CPNE7	RER1				PELI1		PCNXL4	RP11-166O4.5	DPT		TRAPPC1	ASCL2	CLEC2B
GFAP	CAND1	CWC25		CPT1B	RHBDD3				PHACTR2		PDE7A	RP11-169K16.7	DPYSL2		TRPM2	ASPSCR1	CLEC4A
GIN1	CANX	CX3CL1		CRIPAK	RHOV				PHAX		PEX12	RP11-16E12.1	DYNLT3		TSPO	ATG4D	CLEC4E
GJC2	CASC4	CXCL1		CROCC	RIN1				PHBP9		PEX19	RP11-192H23.4	ECM2		TUBB6	ATIC	CLEC5A
GLT8D1	CASK	CXCL2		CSAD	RNF113A				PHLPP2		PFKM	RP11-227B21.2	ECSCR		TWF2	ATOX1	CLEC7A
GNAZ	CASP8	CXCL3		CTB-118N6.3	RP11-420N3.2				PIP4K2C		PIGM	RP11-244F12.2	EDIL3		USP15	ATP5A1	CLECL1
GNPAT	CBL	CXCL6		CTB-31O20.2	RP11-455F5.5				PLK2		PNMAL1	RP11-285F7.2	EDNRA		USP30-AS1	ATP5B	CLIC2
GPATCH1	CBLL1	CXorf56		CTB-39G8.3	RP11-848P1.2				PNO1		POLR3B	RP11-290F24.6	EGFL6		VAMP8	ATP5C1	CLN8
GPC2	CCDC117	CYP21A1P		CTB-75G16.3	RP13-463N16.6				POLR2B		PPIL4	RP11-302B13.1	EHD3		VMO1	ATP5D	CMKLR1
GSTA4	CCDC138	CYP26B1		CTBP1	RP5-1198O20.4				PPFIA1		PPIP5K2	RP11-30K9.6	EID1		ZFAND2A	ATP5E	COLEC12
H2AFY2	CCNG2	CYP27B1		CTC-273B12.8	RPUSD1				PPL		PPWD1	RP11-311C24.1	ELK3			ATP5EP2	COLGALT1
HARS2	CCNT1	CYP4F11		CTC-360G5.9	S100A14				PPM1A		PRDM5	RP11-315O6.1	ELN			ATP5G1	COMMD8
HDHD2	CCNT2	CYP4F3		CTC-448F2.6	SBF1				PPP1R15B		PREPL	RP11-350E12.4	ELTD1			ATP5G2	COMT
HIBCH	CCNY	CYSLTR1		CTC-524C5.2	SCAF1				PPP1R2		PRKD3	RP11-375B1.3	EMCN			ATP5H	COQ2
HIF3A	CCP110	CYTH2		CTD-2020K17.1	SCARNA9				PPP2CA		PRMT6	RP11-380P13.2	EMILIN1			ATP5I	CORO1A
HKR1	CCSER2	DAGLA		CTD-2020K17.3	SDCBP2				PPP2R1B		PTCD2	RP11-386M24.6	ENPP1			ATP5J	CORO1C
HMGA2	CD2AP	DDA1		CTD-2021A8.2	SDF4				PPP6C		PTCD3	RP11-388C12.8	ENTPD7			ATP5J2	CORO7
HOXC4	CDC14A	DENND3		CTD-2047H16.2	SEC16A				PRKRIR		PUS10	RP11-395I6.3	EPDR1			ATP5L	COTL1
HSDL1	CDC14B	DERL1		CTD-2196E14.6	SFN				PRRG1		RAB2B	RP11-429J17.8	EPYC			ATP5O	CPA4
IFT52	CDC23	DGKE		CTD-2228K2.7	SH2D3A				PSMD12		RAD17	RP11-439E19.3	ESAM			ATP6V0E2-AS1	CPNE8
IFT88	CDC27	DHRS9		CTD-2245F17.9	SH3GL1				PSME3		RASSF9	RP11-452L6.1	ESM1			ATPAF2	CPVL
IGIP	CDC42BPB	DHX37		CTD-2350C19.1	SH3GLB2				PTBP3		RBBP5	RP11-496I9.1	ETS1			ATPIF1	CR1
IGLON5	CDC42EP3	DIAPH1		CTD-2516F10.2	SLBP				PTPN1		RBBP9	RP11-519G16.5	ETV1			ATRAID	CREG1
IGSF9	CDC42SE1	DIRC2		CTD-2517M14.5	SLC10A3				PTPRJ		RBM43	RP11-529H20.6	EVC			ATRIP	CRYBB1
IKBKAP	CDC5L	DNAJB1		CTD-2517M22.14	SLC1A5				PTPRK		RBM5	RP11-573D15.2	EVI5			AURKAIP1	CRYL1
IL11RA	CDC73	DNAJC19P5		CTD-2517M22.17	SLC25A1				PXN		RHOBTB1	RP11-589P10.5	EXTL3			AURKC	CSF1R
ING4	CDK17	DNAJC5		CTD-2619J13.14	SLC25A5				QRICH1		RIC8B	RP11-611E13.2	F2R			AVEN	CSF2RA
IPO11	CDR2	DNM2		CTD-3195I5.1	SLC27A4				RAB11FIP2		RNF111	RP11-658F2.8	FAM101A			AZI1	CSF2RB
IQCA1	CDYL	DOCK5		CTGLF12P	SLC2A8				RAB22A		RNF144A	RP11-666A8.8	FAM102B			B3GALT6	CSF3R
ITM2C	CELF1	DPH3P1		CTRL	SLC35B1				RAB35		RNF146	RP11-697M17.2	FAM114A1			B3GAT3	CSK
JADE1	CENPC	DPP3		CXorf30	SLC35F6				RAB43		RNF219	RP11-708J19.1	FAM126A			B4GALT7	CSTA
KAZALD1	CENPE	DPP9		CYP2D6	SLC3A2				RAB5A		ROR1	RP11-723O4.9	FAM198B			BABAM1	CTA-445C9.15
KBTBD6	CENPL	DUS3L		CYP2D7P	SLC9A1				RAB7A		RP1-152L7.5	RP11-727F15.11	FAM69A			BAD	CTB-61M7.2
KCNG1	CEP120	DUSP12		CYP4F12	SLCO4A1				RAD18		RP11-283I3.6	RP11-752G15.9	FAM98A			BAG1	CTC-241F20.3
KCNIP1	CEP55	DUSP14		D2HGDH	SMS				RAF1		RP11-686D22.7	RP11-755F10.3	FAP			BAG6	CTNS
KCNIP3	CEP97	DUSP4		DAZAP1	SNRPA1				RAP2C		RP11-88I18.2	RP11-95O2.5	FBLN1			BAK1P1	CTSB
KIAA0430	CERS2	DUSP5		DCAF15	SRI				RELL1		RP5-874C20.3	RP13-516M14.1	FBLN2			BANF1	CTSC
KIAA1467	CERS6	DUSP8		DCST2	STAG3L4				RGPD5		RPE	RP3-395C13.1	FBN1			BCAP31	CTSD
KIF27	CGGBP1	DVL3		DCUN1D2	SUV39H1				RLIM		RPS6KA5	RP3-406A7.7	FBXL7			BCAT2	CTSH
KIF5A	CHD6	E2F4		DDX26B	SYNGR2				RNF139		RPS6KC1	RP5-1085F17.3	FERMT2			BCKDHA	CTSL
KIFAP3	CHIC1	ECE1		DDX39A	TACC3				RNF19A		SACM1L	RP5-1112D6.4	FEZ1			BCL2L12	CTSS
KLF15	CHUK	EDN1		DDX42	TAGLN2				RP11-112H10.6		SCAMP1	RP5-821D11.7	FGF1			BCL7C	CTSZ
KLHL12	CKAP2	EEF1A2		DDX51	TBC1D1				RP11-196G11.4		SCYL3	RPL23P2	FGF7			BCS1L	CXCL10
KLRG1	CKAP2L	EFNA1		DGCR8	TK1				RP11-274B21.1		SENP7	RPL9P29	FIBIN			BCYRN1	CXCL16
KRCC1	CKAP5	EGFR		DHX34	TM4SF1				RP11-286N22.8		SESN3	RPS14P3	FILIP1L			BLOC1S1	CXorf21
KRTDAP	CLASP1	EHD1		DIP2A	TMC6				RP11-290L1.3		SF3B1	RRNAD1	FKBP14			BOLA1	CYB5R4
KTN1-AS1	CLASP2	EHD4		DLGAP1-AS2	TMED9				RP11-2C24.4		SHQ1	RRP7B	FKBP7			BOLA2	CYBB
LA16c-60H5.7	CLCN3	EIF4H		DMPK	TMEM191A				RP11-312O7.2		SKIV2L2	SAFB2	FLJ20373			BOLA2B	CYFIP1
LAMA1	CLIC4	ELF3		DNAH1	TMEM222				RP11-345J4.8		SLC30A6	SFI1	FLRT2			BOLA3	CYP27A1
LARS	CLIC5	ELL		DNAH17	TMEM50A				RP11-439A17.7		SLC35F5	SGSH	FLT1			BRD7	CYTH1
LCMT2	CLIP1	ELOVL1		DNASE1	TMEM62				RP11-473I1.5		SLC39A10	SLC25A28	FMNL3			BRI3	CYTH4
LGR5	CLOCK	ENDOU		DNHD1	TNIP2				RP11-54F2.1		SLC5A3	SNHG10	FMO1			BRMS1	CYTIP
LGR6	CLPX	EP400NL		DNM1	TNNI2				RP11-707G14.1		SLFN12	SNRPA	FMOD			BSCL2	DAB2
LINC00205	CMIP	EPB41L1		DOC2A	TOMM40				RREB1		SLX4IP	SPATA1	FNDC1			BUD13	DBNL
LINC00339	CMTM6	EPC1		DPH7	TOR2A				RSC1A1		SMC6	SPDYA	FNIP2			BUD31	DDX60L
LINC00663	CMTR2	EPHA2		DPY19L2	TPD52L2				RSRC2		SNAPC1	SRP14-AS1	FRMD6			C10orf11	DEF6
LINC00665	CNN3	EPS8L2		DPY19L2P2	TPRN				SAMD8		SNAPC3	SRRT	FSTL1			C11orf24	DHRS7
LINC00847	CNOT6	EREG		DRD2	TRAF2				SASH1		SP4	SULT1A3	FUT11			C11orf31	DMXL2
LINC00909	CNOT6L	ERO1L		DTX2P1	TRIB3				SAV1		SPAST	TELO2	FZD1			C11orf48	DNAJC1
LINC00998	CNOT8	ERRFI1		DTX2P1-UPK3BP1-PMS2P11	TRIP10				SCAF8		SPATS2	TEX22	FZD7			C11orf68	DOCK10
LINC01101	CNST	ETS2		DZANK1	UBALD1				SESTD1		SPEF2	THOC1	GALNT1			C11orf72	DOCK11
LINC01122	COA7	EXOC3		EFCAB13	UBALD2				SET		SPIN3	TIMM44	GALNT10			C11orf73	DOCK2
LIPT1	COG5	EZR		EIF3EP1	UBE2J2				SETD1A		SPRY1	TMEM253	GALNT5			C11orf80	DOCK8
LMAN2L	COG6	F3		EIF4HP2	UBE2K				SETD8		SRBD1	TMEM86B	GFPT2			C11orf83	DOK1
LMBR1L	COL4A3BP	FADS3		EMC3-AS1	UBE2L3				SF3A1		STON1	TRPV1	GJA1			C12orf10	DOK2
LNP1	COMMD2	FAM102A		EME1	UFD1L				SHROOM3		STXBP4	TTC21A	GJB2			C12orf45	DOK3
LOH12CR2	COPA	FAM107B		EME2	UNC93B1				SLC12A2		SUDS3	TYK2	GLI3			C12orf57	DPEP2
LRRN2	COPB1	FAM129A		ENGASE	VIMP				SLC7A5P1		SWT1	UBAP1L	GLT8D2			C12orf73	DPYD
LSM14B	COPS2	FAM129B		ENO3	VPS4A				SLK		TAF5	VPS9D1-AS1	GNB4			C14orf132	DRAM1
LTBP4	CPNE3	FAM209A		ENOSF1	WDR5				SLMO2		TBCK	WASH3P	GNG11			C14orf166	DSE
LUC7L3	CPSF2	FAM219A		ENTHD2	XXbac-B135H6.15				SMAD3		TCEANC2	WASH7P	GOLIM4			C14orf169	DYSF
LY6H	CREB1	FAM49B		EPOR	YDJC				SMG1		TDP1	XXbac-B461K10.4	GPC6			C14orf182	EAF2
LYSMD1	CREBBP	FAM65A		ERVK13-1	ZDHHC24				SMG1P1		TEX9	YJEFN3	GPR1			C14orf2	ECM1
MAGED2	CREBZF	FAM83A		EXTL3-AS1	ZMYND19				SNIP1		TGDS	Z82214.3	GPR116			C14orf23	EHBP1L1
MAP2K6	CRK	FAM83H		EZH2	ZNF408				SNX18		TGFB2	ZC2HC1C	GPR124			C14orf80	ELL2
MARCKSL1	CRY1	FAS		FAM111A	ZNF622				SP2		THUMPD1	ZGLP1	GPR161			C15orf61	EMB
MEIS1	CSDE1	FASN		FAM122C	ZYX				SPTAN1		TIA1	ZNF121	GPR176			C16orf13	EMILIN2
MEST	CSNK1A1	FBRS		FAM127B					SRP72		TMEM194A	ZNF692	GPR64			C16orf95	EMP3
METTL20	CSNK1G1	FBXO32		FAM13A-AS1					SRSF10		TMEM237	ZNF839	GPR68			C17orf49	EMR1
METTL21B	CSNK1G3	FHDC1		FAM153B					STAT3		TMEM67		GPX8			C17orf89	EMR2
METTL24	CSNK2A1	FOSL1		FAM156B					STAU1		TNFRSF19		GREM1			C18orf21	ENG
METTL3	CSRNP2	FOXC1		FAM160A2					SUN2		TOB2		GRK5			C18orf8	ENPP2
MITD1	CTB-131K11.1	FOXK1		FAM214A					TAB3		TRAK2		GUCY1A3			C19orf24	ENTPD1
MKS1	CTBP2	FRMD8		FAM215B					TADA2B		TRDMT1		GXYLT2			C19orf33	EPB41L3
MLH3	CTCF	FUT3		FAM227A					TAF5L		TRIM4		HAPLN1			C19orf43	EPSTI1
MMACHC	CTD-2196E14.9	FZR1		FAM229A					TANC2		TRIM5		HAS2			C19orf45	EVI2A
MORN4	CTD-3157E16.1	G6PD		FAM231D					TBK1		TRIM68		HCFC2			C19orf48	EVI2B
MRPS27	CTDSP2	GADD45A		FAM27D1					TES		TRMT13		HEG1			C19orf53	F13A1
MSI1	CTDSPL2	GATAD2A		FAM57B					TFRC		TRMT1L		HELQ			C19orf60	FAM101B
MTERFD2	CTNNB1	GATSL2		FAM71F2					TGM2		TRMT5		HEPH			C19orf70	FAM105A
MTMR9LP	CTNND1	GDE1		FAM73B					TJP2		TSPYL5		HIC1			C19orf73	FAM20C
MYO3B	CTR9	GGNBP2		FAM86B1					TMEM33		TTC28		HMCN1			C19orf81	FAM214B
N4BP2L2	CTTNBP2NL	GID8		FAM86B3P					TRA2B		TTC30A		HOPX			C1orf106	FAM49A
N6AMT1	CUL2	GLUD1P3		FAM86C1					TRAF3		TTC30B		HSD17B6			C1orf35	FAM78A
NAALAD2	CUL4B	GMEB2		FAM86EP					TRAF6		TTC5		HSPA12B			C1orf50	FBP1
NAALADL1	CYTH3	GPR110		FAM86HP					TRAPPC10		TTI1		HTRA1			C1orf56	FCAR
NAB2	DAG1	GPR115		FAM95B1					TRIO		TVP23C-CDRT4		HTRA3			C1orf86	FCER1G
NAPEPLD	DBR1	GPR3		FANCA					TSR1		TWSG1		IGFBP4			C20orf201	FCGR1A
NCAM1	DBT	GPR87		FBF1					TUBA1C		TXNDC16		IGFBP5			C20orf27	FCGR1B
NDRG2	DCAF12	GPR97		FBXL6					TXNRD1		UBTD2		IGFBP7			C21orf119	FCGR1C
NDUFA4L2	DCAF17	GPRC5A		FBXL8					UBE2D1		VASH2		IGFL2			C21orf2	FCGR2A
NELL1	DCAF7	GPRIN1		FER1L4					UHRF1BP1L		VIPAS39		IKBIP			C21orf33	FCGR2B
NIFK-AS1	DCK	GRAMD4P3		FKSG52					USP14		WDR33		IL1R1			C22orf39	FCGR2C
NKAIN4	DCLRE1B	GRAMD4P4		FKSG61					USP16		WDR35		IL33			C2orf27A	FCGR3A
NOVA1	DCP1A	GRHL1		FLJ00104					USP38		WDR48		INHBA			C2orf82	FCGR3B
NPAS3	DCTD	GRPEL1		FLYWCH1					VAMP7		WDR89		INPP5F			C3	FCGRT
NSUN6	DCTN4	GSK3B		GABBR1					VAPA		WDR92		ISLR			C5orf55	FCN1
NTF3	DCUN1D1	GTPBP8		GABRE					VCPIP1		WLS		ISM1			C6orf1	FERMT3
NUP133	DDI2	GUSBP5		GAK					VPS33A		WNT5A		ITGA1			C6orf136	FFAR2
OARD1	DDX18	H1F0		GAN					WDR26		XPO1		ITGA11			C6orf203	FGD2
OLFM2	DDX21	H2AFY		GAS8					WDR43		XPO7		ITGB1			C6orf226	FGD3
OPN3	DDX3X	H3F3B		GBA2					WHAMM		ZBED5		ITGBL1			C6orf52	FGFBP1
ORC5	DDX46	HBEGF		GDF9					WIPF2		ZBTB12		ITM2A			C7orf50	FGL2
OSER1-AS1	DDX6	HCAR3		GDI1					WWP1		ZBTB14		ITPR1			C7orf55	FGR
PACRG	DEK	HCFC1		GDPD3					WWTR1		ZBTB26		JAM2			C8orf59	FKBP15
PAIP2B	DEPDC1	HCG4P5		GGA1					YAF2		ZBTB8A		JAM3			C9orf114	FLVCR2
PAM	DESI2	HDAC10		GOLGA2P5					ZBTB21		ZC3H10		KATNAL1			C9orf142	FMNL1
PANK1	DHX29	HERPUD1		GOLGA6L20					ZBTB43		ZC3H11A		KCNE4			C9orf16	FN1
PAQR8	DHX40	HGS		GOLGA6L4					ZDHHC9		ZFP1		KCNJ8			C9orf92	FOLR2
PARD6G	DIP2B	HIATL2		GOLGA8I					ZFAND3		ZFP90		KCTD12			CACNA1C-AS2	FPR1
PARS2	DIS3	HIP1R		GON4L					ZMYM5		ZFYVE16		KCTD20			CACNB3	FPR2
PBXIP1	DLG1	HIST1H1E		GPCPD1					ZNF319		ZFYVE9		KDELC1			CALML4	FPR3
PCDHB6	DNAJB14	HIST1H2BC		GRK4					ZNF592		ZKSCAN3		KDR			CAMK2B	FTL
PCP4	DNAJB4	HIST1H2BG		GS1-124K5.11					ZNF639		ZKSCAN4		KIAA1199			CAMTA1	FUCA1
PEX5	DNAJB9	HIST2H2BC		GSAP					ZNF687		ZKSCAN7		KIAA1462			CAPN10	FUCA2
PGM5	DNAJC13	HIST2H2BD		GSDMB					ZNF800		ZMYM2		KIAA1586			CAPN12	FUT4
PHF23	DNAJC14	HNRNPM		GTF3C2					ZNF805		ZMYM3		KIF26B			CAPNS1	FYB
PHOSPHO2	DNAJC24	HOTAIRM1		GTPBP3					ZXDB		ZMYM4		KIF3C			CARS2	G0S2
PIP4K2B	DNAJC3	HOXA1		GUSBP11					ZZEF1		ZMYND11		KLHL8			CBR3	GAA
PKIA	DOCK7	HOXA10-AS		HCG27							ZNF10		LAMA2			CBWD5	GAB3
PKIG	DOCK9	HOXA3		HCG4B							ZNF112		LAMB1			CCDC101	GADD45B
PKP4	DOPEY1	HRK		HCG4P11							ZNF137P		LAMC2			CCDC106	GAL3ST4
PLCG1	DPY19L4	HSPA14		HCN3							ZNF140		LAMP5			CCDC107	GALC
PLEKHG4B	DR1	HSPA5		HDAC7							ZNF146		LBH			CCDC12	GALM
PLK1S1	DSG2	HSPB8		HELLS							ZNF155		LDB2			CCDC124	GAPT
PMS1	DSP	HTATIP2		HERC2							ZNF181		LEF1			CCDC152	GAS2L1
PNMA3	DTWD2	HTR3A		HGFAC							ZNF184		LEPREL2			CCDC159	GAS7
POGLUT1	DUSP16	HUS1		HIST1H4I							ZNF189		LHFP			CCDC167	GBGT1
POLG2	DYNC1LI2	HYPK		HLA-F-AS1							ZNF19		LIMA1			CCDC28B	GBP2
PPIL3	DYNLL2	ICAM1		HNF1B							ZNF197		LIX1L			CCDC57	GBP5
PPP1R10	DYRK2	ICOSLG		HNRNPA1P16							ZNF2		LMOD1			CCDC58	GCH1
PPP1R1A	E2F5	ID1		HPX							ZNF22		LOX			CCDC61	GGTA1P
PRCD	ECT2	IER3		hsa-mir-6080							ZNF223		LOXL1			CCDC85B	GIMAP1
PREB	EDC3	IER5		hsa-mir-7162							ZNF225		LOXL2			CCDC88B	GIMAP2
PRELP	EEA1	IGFBP3		ICA1L							ZNF227		LPAR1			CCNH	GIMAP4
PRR3	EFCAB14	IL13RA1		IDUA							ZNF234		LPPR4			CCNI2	GIMAP5
PRUNE	EFNB2	IL15RA		IFT140							ZNF235		LRRC15			CCS	GIMAP6
PTCH1	EFR3A	IL23A		IKBKG							ZNF248		LRRC17			CCT3	GIMAP8
PTK7	EGLN1	IL4R		IL12RB2							ZNF25		LRRN4CL			CCT4	GIT2
PYGO2	EHF	IL8		ILF3							ZNF250		LTBP2			CCT7	GK
RBM4B	EI24P2	IMPDH1P10		IP6K2							ZNF253		LUM			CD320	GLIPR1
RCOR2	EIF2AK2	INE1		ITGA7							ZNF254		LXN			CD63	GLRX
RMST	EIF2AK3	INPP4B		ITGB1BP2							ZNF302		MAGI2-AS3			CDADC1	GLUL
RNF122	EIF2S1	IPPK		ITIH4							ZNF320		MALT1			CDC26	GM2A
RP1-39G22.7	EIF3A	IRAK2		JMJD7-PLA2G4B							ZNF33A		MANBA			CDC34	GMFG
RP11-1008C21.2	EIF4E	IRF1		KAT2A							ZNF354C		MAPRE2			CDK2AP2	GMIP
RP11-1038A11.3	EIF4G2	IRS2		KB-1460A1.5							ZNF37A		MATN3			CDK5RAP1	GNA15
RP11-115C21.2	EIF4G3	ITGA3		KCNAB3							ZNF391		MEDAG			CDK5RAP2	GNAI2
RP11-122G18.5	EIF5	ITGB3		KCNJ16							ZNF415		MEIS3			CDPF1	GNG2
RP11-142I20.1	ELF1	ITGB6		KCTD13							ZNF429		MEX3B			CEBPZ	GNGT2
RP11-166D19.1	ELF2	ITPK1		KIAA0895L							ZNF445		MFAP1			CECR5-AS1	GNS
RP11-222A11.1	ELK1	JUP		KIAA1683							ZNF45		MFAP2			CEMP1	GPBAR1
RP11-224O19.2	ENAH	KANSL2		KIAA1731							ZNF500		MFAP4			CENPM	GPNMB
RP11-267N12.3	ENTPD1-AS1	KCNJ14		KIAA1875							ZNF501		MGAT5			CENPP	GPR132
RP11-350F4.2	EP300	KCNQ1OT1		KIF12							ZNF510		MICAL2			CERS4	GPR137B
RP11-359B12.2	EPB41	KDM6B		KIF24							ZNF512		MMP11			CERS5	GPR183
RP11-35G9.3	EPC2	KIAA1244		KIFC2							ZNF518A		MMP13			CHADL	GPR34
RP11-378J18.3	EPS15	KIAA1522		KLRAP1							ZNF542		MMP14			CHCHD1	GPR65
RP11-3N2.13	EPT1	KIF1C		KMT2B							ZNF549		MMP2			CHCHD10	GPR84
RP11-412D9.4	ERAP1	KLC2		KNTC1							ZNF561		MMP9			CHCHD2	GPRIN3
RP11-458D21.1	ERBB2IP	KLF11		LAT							ZNF594		MN1			CHCHD5	GPSM3
RP11-566E18.3	ERC1	KLF16		LEAP2							ZNF605		MOXD1			CHCHD6	GRB2
RP11-568K15.1	ERCC3	KLF4		LENG8							ZNF610		MRAS			CHD4	GSC
RP11-61A14.3	ERCC4	KLF6		LENG8-AS1							ZNF615		MRGPRF			CHD8	GYPC
RP11-686D22.8	ERCC6	KLF9		LINC00106							ZNF616		MRVI1			CHID1	HAMP
RP11-834C11.4	ERCC6-PGBD3	KLK6		LINC00115							ZNF619		MSC			CHKB	HAVCR2
RP11-999E24.3	ERCC6L2	KRT16		LINC00173							ZNF627		MSRB3			CHKB-AS1	HCK
RP5-886K2.3	ERGIC1	KRT23		LINC00174							ZNF680		MTMR6			CHL1-AS2	HCLS1
RSPO1	ERLEC1	KRT6A		LINC00202-1							ZNF711		MXRA5			CHMP2A	HCST
SALL2	ERLIN1	KTI12		LINC00265							ZNF772		MXRA8			CHMP4A	HHEX
SAMD13	ETV3	L1CAM		LINC00312							ZRANB3		MYCT1			CHTF18	HIVEP3
SBK1	EXOC2	LA16c-390E6.4		LINC00342									MYLK			CHURC1-FNTB	HK3
SCG5	EXOC5	LAMB3		LINC00664									MYO1B			CINP	HLA-A
SDAD1P1	EXOC6B	LAMP2		LINC00894									NAV1			CISD1	HLA-B
SDK1	EXOC8	LDHA		LINC00930									NEK6			CISD3	HLA-C
SEMA6A	EXT1	LDLR		LINC01004									NEXN			CKB	HLA-DMA
SEMA6C	F11R	LIF		LINC01067									NID1			CLDND2	HLA-DMB
SERTM1	FAM114A2	LINC00472		LINC01125									NID2			CLEC3B	HLA-DPA1
SFRP5	FAM115B	LINC00511		LINC01160									NKD1			CLN3	HLA-DPB1
SHF	FAM126B	LINC00672		LMF1									NKD2			CLPP	HLA-DQA1
SLC22A17	FAM13B	LINC00852		LPCAT4									NKX3-2			CLTA	HLA-DQB1
SLC29A1	FAM168A	LINC01002		LPIN3									NREP			CLTB	HLA-DQB2
SLC4A3	FAM168B	LMF2		LRGUK									NT5E			CLVS1	HLA-DRA
SMARCAL1	FAM175B	LMNA		LRP5L									NTM			CLYBL	HLA-DRB1
SMO	FAM199X	LONRF3		LRRC37A3									NUAK1			CNFN	HLA-DRB5
SOX11	FAM208B	LRCH4		LRRC39									NUDT10			CNIH3	HLA-DRB6
SOX12	FAM210A	LRRC1		LSMEM1									OLFML1			CNPY2	HLA-E
SPATA7	FAM21C	LRRC59		LTB4R									OLFML3			CNPY3	HLA-H
STARD4-AS1	FAM63B	LRRC8E		MAATS1									OMD			COA3	HLA-L
STK33	FAM73A	LRRFIP1		MAMLD1									P4HA1			COA4	HLX
SULT1C4	FAM91A1	LRRFIP2		MAN2C1									P4HA3			COA5	HMHA1
SUOX	FAR1	LTV1		MAP3K12									PAFAH2			COA6	HMOX1
SUPT20H	FBXL14	MAFF		MAP3K14									PALD1			COASY	HNMT
SUPT3H	FBXL18	MAFK		MAPK15									PALLD			COLCA1	HPGDS
TCEAL5	FBXL3	MALL		MAST2									PALM2-AKAP2			COMMD1	HPSE
TCF7L1	FBXO28	MAMDC4		MBD6									PARVA			COMMD4	HS3ST1
TCTN2	FBXO3	MAN2B2		MBOAT1									PCDH18			COMMD6	HSPA7
TCTN3	FBXO30	MAP1LC3B		MCIDAS									PCDHGA12			COMMD7	HVCN1
TEAD2	FBXO34	MAP2K3		MDC1									PCOLCE			COMMD9	ID2
TEFM	FBXO38	MAP3K8		MIR24-2									PDGFB			COMTD1	IDO1
TEKT4P2	FBXW11	MAPK1IP1L		MIR600HG									PDGFD			COPE	IFFO1
TGIF2	FBXW8	MAPK7		MLLT6									PDGFRA			COPRS	IFI30
THBS3	FCF1	MASP2		MORN1									PDGFRB			COPS6	IFNAR2
THNSL1	FCHO2	MB21D1		MROH7									PDGFRL			COQ3	IFNGR1
TK2	FEM1A	MDM4		MS4A4E									PDLIM3			COQ4	IFNGR2
TMCC2	FGD5-AS1	MED15		MSANTD2									PDPN			COQ6	IGSF6
TMEFF1	FKTN	MEF2D		MSH5									PDZRN3			COX14	IKZF1
TMEM216	FNDC3A	MESDC1		MSH5-SAPCD1									PIEZO2			COX16	IL10
TMEM221	FNIP1	MFI2		MSLNL									PIGV			COX17	IL10RA
TMEM260	FNTB	MFSD2A		MSS51									PKD2			COX20	IL12RB1
TMEM59L	FOXN2	MFSD6		MST1R									PLAU			COX4I1	IL17RA
TMEM98	FPGT	MFSD9		MTA1									PLOD2			COX5A	IL18
TNNI1	FRRS1	MGRN1		MUM1									PLVAP			COX5B	IL18BP
TP53TG3C	FRS2	MIDN		MUTYH									PLXDC1			COX6A1	IL1B
TP53TG3D	FTO	MINK1		MYCBPAP									PLXDC2			COX6A1P2	IL1RN
TRIM27	FTX	MIR22HG		MYO15A									PLXNC1			COX6B1	IL2RA
TRO	FUBP1	MIR29A		MYO15B									PMEPA1			COX6C	IL7R
TSPAN9	FUBP3	MIR3615		MYO19									PMP22			COX7A2	INPP5D
TSPY26P	FYTTD1	MKL1		MYO9B									PODN			COX7B	IRAK3
TTC23	FZD6	MKNK2		MZF1									POLR3D			COX7C	IRF5
TTI2	G2E3	MNT		NADSYN1									POSTN			COX8A	IRF8
TTLL1	G3BP1	MROH1		NAPSA									PPAP2A			CPSF1	ITGA4
TTLL4	G3BP2	MSANTD3		NBEAL2									PPP1R12B			CPSF3	ITGA5
TUBD1	GAB1	MT-ATP6		NEB									PPP1R3B			CRIP2	ITGAL
TULP3	GABPA	MT-ATP8		NEURL4									PPP3CA			CRLF1	ITGAM
TYW3	GALNT7	MT-CO1		NOD1									PPP3CB			CRLS1	ITGAX
UNC50	GAPVD1	MT-CO2		NOL8									PRICKLE1			CRNKL1	ITGB2
USP21	GAS2L3	MT-CO3		NOP2									PRICKLE2			CRYBB2P1	JAK2
VANGL2	GATC	MT-CYB		NPEPL1									PRKACB			CSNK2B	JAK3
WARS2	GBE1	MT-ND1		NPIPA1									PRKG1			CTA-14H9.5	KCNAB2
WBP1	GBF1	MT-ND2		NPIPA5									PROCR			CTA-292E10.6	KCNMB1
WDR12	GCC2	MT-ND4		NPIPA8									PRRX1			CTA-313A17.3	KCTD17
WDR5B	GCNT1	MT-ND4L		NPIPB11									PTGER3			CTA-963H5.5	KIAA0226L
WTIP	GFPT1	MT-ND5		NPIPB3									PTGIS			CTB-102L5.4	KIAA0513
YAE1D1	GIGYF2	MT-ND6		NPIPB4									PTPN21			CTB-129O4.1	KIAA0930
ZBED3-AS1	GINS4	MT-TE		NPIPB5									PTPRB			CTB-178M22.2	KIFC3
ZC3H8	GLCE	MTA2		NPIPB6									PTPRD			CTB-191K22.5	KLF2
ZC4H2	GLS	MTATP6P1		NPIPB8									PTRF			CTB-25B13.12	KLHL18
ZEB1-AS1	GLTSCR1L	MTFR2		NPIPP1									PXDN			CTB-25J19.9	KMO
ZFP14	GLYR1	MTND2P28		NPPA-AS1									RAB23			CTB-31O20.3	KYNU
ZFP2	GMCL1	MTND4P12		NR2E3									RAB7L1			CTB-60E11.4	LACC1
ZFP30	GMFB	MTND6P3		NR6A1									RABEP1			CTB-89H12.4	LACTB
ZFP42	GNA12	MTPAP		NRBP2									RAMP2			CTC-246B18.10	LAIR1
ZFP69B	GNG12	MTRF1L		NRF1									RAMP3			CTC-338M12.5	LAP3
ZFP82	GNL3L	MTRNR2L8		NSUN7									RAP1GDS1			CTC-359D24.3	LAPTM5
ZKSCAN5	GOLGA2	MUC4		NUMA1									RAP2A			CTC-425F1.4	LAT2
ZNF135	GOLPH3	MUL1		NUPL2									RARRES2			CTC-429P9.1	LCP1
ZNF14	GORASP2	MXD1		OBSCN									RASGRF2			CTC-444N24.8	LCP2
ZNF214	GOSR1	MYD88		ORMDL1									RCAN2			CTC-471F3.4	LGALS1
ZNF219	GPATCH11	MYO1C		P2RY11									RGS1			CTC-479C5.12	LGALS9
ZNF230	GPATCH2L	MYRF		PABPC1L									RGS16			CTC-510F12.6	LGMN
ZNF232	GPATCH8	NACC1		PAN2									RGS4			CTC-559E9.5	LHFPL2
ZNF239	GPR107	NACC2		PAQR6									RGS5			CTD-2006C1.2	LILRA1
ZNF260	GPR180	NAMPTL		PARP10									RHOJ			CTD-2020K17.4	LILRA2
ZNF285	GPR89B	NANP		PASK									RIN2			CTD-2026K11.3	LILRA3
ZNF286A	GRWD1	NBPF10		PATL2									RNASEL			CTD-2031P19.4	LILRA5
ZNF30	GS1-251I9.4	NCCRP1		PCNXL2									RNF20			CTD-2085J24.4	LILRA6
ZNF33B	GSTCD	NFIL3		PCSK4									RNF24			CTD-2086O20.3	LILRB1
ZNF345	GTF2A1	NFKB2		PFN1P8									RNFT1			CTD-2147F2.1	LILRB2
ZNF382	GTF2H3	NFKBIA		PHKA2									ROBO4			CTD-2192J16.20	LILRB3
ZNF397	GTF2IP1	NFKBID		PHKG2									RP11-150O12.1			CTD-2192J16.22	LILRB4
ZNF420	GTF3C4	NFKBIZ		PHYKPL									RP11-334E6.12			CTD-2231E14.8	LILRB5
ZNF423	GUSBP9	NIPAL1		PIDD									RP11-383H13.1			CTD-2270L9.4	LIMD2
ZNF425	GXYLT1	NKX3-1		PIF1									RP11-524D16__A.3			CTD-2325P2.4	LINC01094
ZNF439	GZF1	NOL9		PIGG									RUNX2			CTD-2328D6.1	LIPA
ZNF443	HBP1	NOM1		PIGL									SATB1			CTD-2350C19.2	LMO2
ZNF461	HBS1L	NPAS2		PILRB									SCARB2			CTD-2369P2.12	LPAR6
ZNF485	HCG11	NPC1		PIWIL4									SCG2			CTD-2369P2.2	LPCAT2
ZNF496	HDX	NPLOC4		PLA2G4B									SCT			CTD-2510F5.6	LPXN
ZNF526	HEATR1	NR1D1		PLA2G6									SDC2			CTD-2514K5.4	LRMP
ZNF529	HEATR5B	NRP2		PLCE1									SEC23A			CTD-2531D15.5	LRP1
ZNF564	HELZ	NT5DC3		PLCH1									SEMA3C			CTD-2537I9.5	LRRC25
ZNF566	HERC3	NTN1		PLEKHH1									SEMA3D			CTD-2540B15.11	LRRC8C
ZNF567	HERPUD2	NUDT21		PLIN5									2004-09-01			CTD-2545G14.7	LSP1
ZNF568	HIAT1	OPLAH		PLXNB1									2011-09-01			CTD-2545M3.2	LST1
ZNF569	HIATL1	OSBPL2		PNPLA7									SERPINE1			CTD-2589O24.1	LY86
ZNF570	HINT3	OTUD1		POLE									SERPINF1			CTD-2620I22.7	LY96
ZNF571	HIPK1	OVOL1		POLG									SFRP2			CTD-2636A23.2	LYL1
ZNF572	HIPK3	PACS1		POLM									SFRP4			CTD-2647L4.5	LYN
ZNF585B	HK2	PANX1		POLN									SGPP1			CTD-2651B20.3	LYVE1
ZNF589	HLTF	PARD6B		POLR2J4									SH3BGRL			CTD-3074O7.11	LYZ
ZNF599	HMG20A	PARP15		POU5F1									SH3D19			CTD-3074O7.5	MAF
ZNF606	HMGCR	PCDHAC2		POU6F1									SH3PXD2A			CTD-3113P16.5	MAFB
ZNF607	HMGCS1	PCGF5		PPP1R13B									SH3PXD2B			CTD-3131K8.2	MAN1A1
ZNF644	HMGXB4	PCNXL3		PPT2-EGFL8									SH3RF3			CTD-3185P2.1	MAPKAPK3
ZNF660	HNRNPF	PDLIM5		PRKRIP1									SHROOM4			CTD-3232M19.2	MARCKS
ZNF667	HNRNPK	PER1		PROCA1									SLC12A8			CTD-3236F5.1	MARCO
ZNF679	HNRNPLL	PER2		PRPF3									SLIT2			CTNNBL1	MBD2
ZNF691	HNRNPR	PGD		PRPF40B									SLIT3			CTU1	MCTP1
ZNF709	HNRNPU	PGK1		PRR22									SMOC2			CTU2	MDFIC
ZNF713	HNRNPUL2-BSCL2	PGM1		PRR4									SNAI2			CUEDC2	ME1
ZNF763	HOMER1	PHC2		PRSS53									SNX29			CUL3	ME2
ZNF786	HOOK1	PHLDB2		PTPN18									SORBS2			CUL9	MED14-AS1
ZNF790	HOOK3	PI4K2A		PTPRM									SOX4			CUTA	MEF2C
ZNF793	HP1BP3	PI4KA		QRICH2									SPARC			CXCR5	MERTK
ZNF815P	HS2ST1	PIGA		R3HDM2									SPARCL1			CYBA	MFNG
ZNF829	HSPA13	PIM1		RAB40C									SPECC1L			CYFIP2	MFSD1
ZNF830	HYOU1	PIM3		RAD23A									SPOCK1			CYHR1	MFSD12
ZNF84	IFRG15	PITPNM1		RAD51-AS1									SPON2			CYP2R1	MFSD7
ZNF853	IKZF2	PKM		RAD54B									SPOP			DAD1	MGAT1
ZSCAN16	IKZF4	PLAA		RANBP17									SPRED1			DALRD3	MGAT4A
ZSCAN18	IKZF5	PLEC		RAPGEFL1									SRPX			DBNDD2	MICAL1
ZSCAN21	IL1RAP	PLEKHA6		RBM19									SRPX2			DBP	MIR142
ZSCAN9	IL6ST	PLEKHF2		RBM39									SSC5D			DCPS	MITF
ZSWIM3	IMPA1	PLEKHM1		RCCD1									ST3GAL2			DCTN1	MKNK1
	IMPAD1	PLEKHM1P		RDH5									STX6			DCTN3	MLKL
	INCENP	PLEKHM2		RFPL3S									SUFU			DCXR	MMP19
	INO80	PLEKHN1		RHBDF1									SUGCT			DDB1	MNDA
	INPP4A	PLK3		RHPN1									SULF1			DDT	MOB3A
	INTS2	PLSCR1		RIMKLB									SULF2			DDX10	MPEG1
	IPMK	PMAIP1		RNF165									SYNE1			DDX24	MPP1
	IPO7	PML		RP1-102E24.8									SYTL2			DDX39B	MR1
	IPO8	PMM2		RP1-59D14.5									TAGLN			DDX41	MRC1
	IREB2	PNRC1		RP11-106M3.2									TBC1D2B			DDX49	MRC1L1
	ISG20L2	POLE3		RP11-108K14.4									TBC1D4			DDX54	MRO
	ISY1-RAB43	POM121		RP11-10O17.1									TBC1D9			DDX56	MS4A4A
	ITCH	POM121C		RP11-1105G2.3									TCEAL7			DEAF1	MS4A6A
	ITGAV	PORCN		RP11-112J3.16									TCF4			DECR1	MS4A7
	ITPRIPL2	PPP1R15A		RP11-1277A3.1									TDO2			DEGS2	MSN
	JADE3	PPP2R5B		RP11-1280N14.3									TENM3			DEXI	MSR1
	JAK1	PPP4R1		RP11-131K5.2									TENM4			DGAT1	MTSS1
	JMY	PPP4R1L		RP11-1348G14.4									TGFB3			DGCR6L	MVP
	KAT6A	PPP6R1		RP11-13K12.2									TGFBR1			DGUOK	MYO1F
	KAT6B	PPTC7		RP11-147I3.1									THBS1			DGUOK-AS1	MYO1G
	KAT7	PROSER2		RP11-148K1.12									THBS2			DHRS1	MYO5A
	KBTBD2	PRR5-ARHGAP8		RP11-155G14.6									THY1			DHRS4	MYO7A
	KBTBD4	PRSS22		RP11-158K1.3									TIMP2			DHRS4L2	NAAA
	KCTD10	PSMD14		RP11-159D12.2									TIMP3			DHRS7B	NAGA
	KCTD7	PSMD2		RP11-159D12.5									TM4SF18			DICER1-AS1	NAIP
	KDM1B	PSMD3		RP11-164J13.1									TMEM119			DKFZP779J2370	NAPSB
	KDM2B	PTGES		RP11-166B2.1									TMEM158			DKKL1	NCF1
	KDM3A	PTP4A1		RP11-167N4.2									TMEM200A			DLG5-AS1	NCF1B
	KDM3B	PTPN23		RP11-181G12.2									TMEM204			DLGAP1-AS1	NCF1C
	KDM4A	PTPRH		RP11-192H23.8									TMEM47			DNAJB2	NCF2
	KDM5A	PTTG1IP		RP11-195E2.4									TNC			DNAJC17	NCF4
	KIAA0040	PVR		RP11-196G11.2									TNFAIP6			DNAJC19	NCKAP1L
	KIAA0100	PVT1		RP11-197N18.2									TNFSF4			DNAJC27-AS1	NECAP2
	KIAA0232	PYGM		RP11-199F11.2									TPST1			DNAJC30	NFAM1
	KIAA0355	R3HDM4		RP11-20I23.13									TRAM2			DNAJC4	NINJ1
	KIAA0754	RAB11FIP1		RP11-218E20.3									TSPAN18			DNAJC7	NLRC4
	KIAA0947	RAB14		RP11-22B23.1									TSPAN5			DNAJC9-AS1	NLRP3
	KIAA1033	RAB1A		RP11-231C14.4									TUBA1A			DNLZ	NOD2
	KIAA1211	RAB2A		RP11-235E17.6									TXNDC5			DNPEP	NPL
	KIAA1217	RAB5C		RP11-23P13.6									UBL3			DNPH1	NRP1
	KIAA1430	RAB9A		RP11-244H3.1									VASH1			DNTTIP1	NRROS
	KIAA1432	RABGEF1		RP11-250B2.3									VCAM1			DNTTIP2	OAS2
	KIAA1524	RALGDS		RP11-264B17.3									VCAN			DOCK6	OASL
	KIAA1715	RANBP3		RP11-266K4.9									VEGFC			DPCD	ODF3B
	KIAA2026	RAP2B		RP11-268J15.5									VGLL3			DPM3	OGFRL1
	KIDINS220	RAPH1		RP11-278C7.1									VSTM4			DPP7	OLFML2B
	KIF11	RARA		RP11-295P9.3									VWF			DRAP1	OLR1
	KIF14	RARRES1		RP11-296I10.6									WBP1L			DRG1	OSCAR
	KIF16B	RBBP6		RP11-303E16.8									WDR41			DRG2	OSTF1
	KIF1B	RBM15		RP11-305E6.4									WISP1			DROSHA	OSTM1
	KIF20B	RBM18		RP11-305L7.1									ZBED1			DTNB	P2RX1
	KIF21A	RBM3		RP11-308D16.4									ZBTB4			DTX2	P2RX4
	KIF2A	RBM33		RP11-317N8.5									ZBTB47			DTYMK	P2RX7
	KIF3A	RBM47		RP11-318C24.2									ZCCHC24			DUS1L	P2RY13
	KIF3B	RC3H2		RP11-326C3.7									ZEB1			DUSP23	PAG1
	KIF5B	RDH10		RP11-333E1.2									ZFPM2			DUSP28	PAPSS2
	KIRREL	REC8		RP11-334C17.5									ZNF175			DUTP6	PARVB
	KLF12	REG3G		RP11-33B1.4									ZNF469			DYM	PARVG
	KLF7	RELA		RP11-347C12.1									ZNF521			DYNC1H1	PCED1B-AS1
	KLHDC10	RELT		RP11-349A22.5									ZNF555			DYNLRB1	PCOLCE2
	KLHL20	RHBDF2		RP11-34P13.15									ZNF624			DYRK4	PDCD1LG2
	KLHL24	RHOF		RP11-374M1.5									ZNF697			EARS2	PDE1B
	KLHL28	RHOQP1		RP11-379B18.5												EBP	PDE4B
	KLHL5	RIOK3		RP11-384K6.2												EBPL	PDK3
	KLHL9	RIPK1		RP11-38L15.2												ECHS1	PFKFB3
	KMT2A	RIPK2		RP11-395B7.7												ECI1	PIK3AP1
	KMT2E	RIPK4		RP11-398H6.1												ECSIT	PIK3CD
	KPNA1	RIT1		RP11-398K22.12												EDF1	PIK3CG
	KPNA3	RN7SL436P		RP11-403I13.8												EEF1A1P5	PIK3R5
	KPNA6	RNASEH1		RP11-418J17.1												EEF1B2	PIK3R6
	KPNB1	RNASEK-C17orf49		RP11-420A23.1												EEF1D	PILRA
	L2HGDH	RND1		RP11-430C7.5												EEF1G	PIP4K2A
	L3MBTL3	RND3		RP11-448G15.3												EGLN2	PKIB
	LANCL1	RNF114		RP11-454K7.1												EHMT2	PLA2G15
	LARP4	RNF126		RP11-457M11.5												EIF2AK4	PLAC8
	LATS1	RNF19B		RP11-468E2.5												EIF2B4	PLAUR
	LATS2	RNF223		RP11-46A10.5												EIF2B5	PLBD2
	LCA5	RNF26		RP11-473M20.14												EIF3C	PLCB2
	LCOR	RNPS1		RP11-486B10.4												EIF3CL	PLEK
	LDOC1L	RP1-20N2.6		RP11-48B3.4												EIF3D	PLEKHO1
	LEMD3	RP11-10A14.5		RP11-499P20.2												EIF3E	PLEKHO2
	LEPROT	RP11-1166P10.1		RP11-4F5.2												EIF3F	PLIN3
	LGR4	RP11-206L10.3		RP11-504P24.4												EIF3G	PLTP
	LIMD1	RP11-20D14.6		RP11-504P24.6												EIF3K	PLXND1
	LIMS1	RP11-244K5.8		RP11-50C13.1												EIF3L	POU2F2
	LIN52	RP11-24J23.2		RP11-510N19.5												EIF4E2	PPARG
	LIN54	RP11-269F19.2		RP11-517A5.4												EIF4EBP1	PPM1M
	LIN9	RP11-276H7.2		RP11-529E10.6												EIF4EBP3	PPP1R18
	LINC00630	RP11-295K3.1		RP11-551L14.6												EIF5B	PPP3CC
	LINC00657	RP11-325K4.2		RP11-561C5.4												EIF6	PQLC3
	LLGL1	RP11-326K13.4		RP11-566K11.4												ELOF1	PRAM1
	LMAN1	RP11-345J4.3		RP11-617D20.1												ELP2	PRDM1
	LMBR1	RP11-34P13.13		RP11-629O1.2												ELP5	PREX1
	LMBRD2	RP11-375I20.6		RP11-644F5.10												EMC4	PRG4
	LNPEP	RP11-382J12.1		RP11-645C24.5												EMC6	PRKCB
	LNX2	RP11-419C5.2		RP11-65J3.2												EMC9	PSAP
	LPIN2	RP11-465B22.3		RP11-66N24.3												EMG1	PSTPIP2
	LRCH1	RP11-468E2.4		RP11-708H21.4												EML3	PTAFR
	LRCH3	RP11-469M7.1		RP11-723O4.2												ENDOG	PTGER2
	LRIG2	RP11-46D6.1		RP11-726G1.1												ENKD1	PTGER4
	LRP12	RP11-473I1.10		RP11-745O10.2												ENTPD3-AS1	PTGES3P1
	LRRC37A16P	RP11-473I1.9		RP11-75L1.2												EPB41L4A-AS1	PTGIR
	LRRC40	RP11-47I22.3		RP11-761E20.1												EPHB6	PTPN22
	LRRC58	RP11-486O12.2		RP11-77P16.4												EPS8L1	PTPN7
	LRRC8B	RP11-493K19.3		RP11-783K16.14												ERCC1	PTPRC
	LRRCC1	RP11-573D15.9		RP11-795F19.5												ERCC5	PTPRE
	LSM14A	RP11-582J16.5		RP11-802E16.3												ERGIC3	PTPRO
	LTN1	RP11-585P4.5		RP11-809C9.2												ERMARD	QSOX1
	LUZP1	RP11-649A18.7		RP11-82L18.2												ERP29	RAB31
	LYPLA1	RP11-650L12.2		RP11-841O20.2												ETFB	RAB32
	LZTFL1	RP11-690D19.3		RP11-844P9.2												ETV2	RAB3IL1
	MAGI1	RP11-692C24.2		RP11-869B15.1												EVA1C	RAB42
	MAGT1	RP11-698N11.4		RP11-876N24.4												EXOC3L1	RAB8B
	MAML1	RP11-767N6.2		RP11-932O9.7												EXOSC1	RABGAP1L
	MAML2	RP11-783K16.13		RP11-95P2.1												EXOSC4	RAC2
	MAML3	RP11-848G14.5		RP11-981P6.1												EXOSC5	RALB
	MAN2A1	RP4-781K5.2		RP11-983P16.4												EXOSC7	RASA3
	MANEA	RP4-800M22.1		RP13-1039J1.2												EXOSC8	RASGEF1B
	MAP3K2	RP5-1160K1.6		RP13-104F24.3												FAAH2	RASGRP2
	MAP4K3	RP5-857K21.11		RP3-395M20.8												FABP6	RASGRP3
	MAP4K4	RPS6KA4		RP3-395M20.9												FAF1	RASGRP4
	MAP4K5	RPS7P3		RP4-647C14.3												FAHD2B	RASSF2
	MAPK1	RRAGC		RP4-657D16.3												FAM104B	RASSF4
	MAPK14	RRN3P3		RP4-669L17.8												FAM120B	RASSF5
	MAPK6	RUNX1		RP4-717I23.3												FAM120C	RBP4
	MAPK8	SAMD4A		RP4-740C4.5												FAM127A	RCSD1
	2005-03-01	SBDS		RP4-755D9.1												FAM134C	RENBP
	2007-03-01	SBDSP1		RP4-761J14.8												FAM161B	RETN
	2008-03-01	SBNO2		RP4-773N10.4												FAM162A	RGL1
	MARS2	SCAF4		RP4-800G7.2												FAM173A	RGS18
	MATR3	SCAMP2		RP5-1057J7.6												FAM195A	RGS19
	MAVS	SCARNA12		RP5-1180C10.2												FAM195B	RHOA
	MBD5	SCEL		RP5-882C2.2												FAM203B	RHOG
	MBNL2	SDC4		RP5-890E16.2												FAM207A	RILPL2
	MBTPS2	SEC14L1		RP5-894A10.2												FAM211A	RIN3
	MCFD2	SEC14L1P1		RP5-902P8.10												FAM212A	RIPK3
	MCMBP	SECTM1		RP5-966M1.6												FAM21D	RN7SL138P
	MCPH1	2009-09-01		RPS10P7												FAM27A	RNASE2
	MED13L	SEPHS2		RRN3P1												FAM35BP	RNASE6
	MED17	SERPINB8		RUFY4												FAM3A	RNF135
	MEF2A	SESN2		RUSC1-AS1												FAM50A	RNF149
	MEIS3P1	SETD1B		SAA4												FAM58A	RNF166
	MEIS3P2	SETD7		SAFB												FAM96B	RP11-1143G9.4
	METTL14	SF3B4		SAPCD1												FANCG	RP11-145M9.4
	MEX3C	SFT2D2		SBP1												FASTK	RP11-290F20.3
	MFAP3	SH3BP1		SCNN1D												FASTKD1	RP11-340F14.5
	MFN1	SH3BP2		SDHAP3												FAU	RP11-473M20.9
	MGAT2	SH3GL3		SEC31B												FBL	RP11-497H16.7
	MIB1	SH3GLB1		SERPINI2												FBXL15	RP11-750H9.5
	MIER1	SH3TC1		SETD6												FBXW4	RTCB
	MIER3	SHB		SF3A2												FDPS	RTN4
	MIS18BP1	SHC1		SFPQ												FDX1L	S100A10
	MKL2	SHCBP1		SFSWAP												FDXR	S100A12
	MLLT1	SHPK		SGK2												FIBP	S100A8
	MLLT10	SHROOM2		SGSM2												FIS1	S100A9
	MOB1A	SIK1		SH2B1												FKBP2	S1PR1
	MON1B	SIRT7		SH3BP5-AS1												FKBP8	S1PR4
	MORC3	SLC12A7		SH3GL1P1												FKBPL	SAMHD1
	MORF4L2	SLC16A3		SH3GL1P3												FKSG62	SAMSN1
	MPP5	SLC16A5		SH3RF2												FLAD1	SASH3
	MPP7	SLC20A1		SHROOM1												FLNA	SAT1
	MPZL1	SLC22A15		SIRT3												FLYWCH2	SCARF1
	MRE11A	SLC22A20		SLC12A9												FOXN3-AS1	SCIMP
	MRPL19	SLC25A22		SLC23A3												FRG1	SCIN
	MSANTD4	SLC25A25		SLC25A14												FTCD	SCN1B
	MSH2	SLC25A33		SLC25A27												FUOM	SCO2
	MTBP	SLC25A34		SLC25A29												FUS	SDCBP
	MTDH	SLC25A39		SLC26A1												FXYD4	SELL
	MTF1	SLC2A6		SLC26A6												GADD45G	SELM
	MTMR3	SLC31A1		SLC4A5												GADD45GIP1	SELPLG
	MTMR9	SLC35A2		SLC7A9												GALK1	SEMA4A
	MTPN	SLC35C1		SLMO1												GALNT8	SEMA6B
	MTR	SLC37A1		SMPD4												GAMT	2006-09-01
	MTRR	SLC41A2		SMTNL1												GAR1	SERPINA1
	MTX3	SLC7A5		SPATA20												GARS	SERPINB1
	MYCBP2	SLC9A7		SPATA6L												GAS5	SERPINB9
	MYH10	SLC9A8		SPDYE6												GCAT	SFMBT2
	MYNN	SLCO3A1		SPG11												GCFC2	SFXN3
	MYO9A	SMAP1		SPG7												GCHFR	SGK1
	N4BP2	SMURF1		SPPL2B												GFER	SGTB
	NAA15	SNAI1		SPTB												GGT1	SH2B3
	NAA25	SNAPC4		SPTBN5												GLI4	SH3BGRL3
	NAA30	SNHG3		SRCIN1												GLRX2	SIGLEC1
	NAA35	SNORA67		SRSF2												GLRX5	SIGLEC10
	NAB1	SNRPGP15		SRSF5												GLTSCR2	SIGLEC11
	NBN	SOCS3		SRSF6												GLUD1P2	SIGLEC14
	NBPF12	SOD2		SS18L1												GMPPA	SIGLEC16
	NBPF14	SOWAHC		SSH3												GNB2	SIGLEC7
	NBPF8	SPAG1		SSPO												GNB2L1	SIGLEC9
	NCK1	SPATA2		STK11IP												GNMT	SIRPA
	NCKAP1	SPOCK2		STRC												GP1BB	SIRPB1
	NCOA1	SQSTM1		SULT1A2												GPAA1	SIRPB2
	NCOA2	SREBF1		SUPT7L												GPATCH3	SKAP2
	NCOA3	SRPR		SUV420H2												GPHN	SLA
	NCOA4	SSH2		SYNDIG1L												GPR108	SLAMF8
	NDC1	ST14		SYNE2												GPR89C	SLC11A1
	NDE1	ST3GAL1		SZT2												GPS1	SLC16A6
	NDFIP2	ST7-AS1		TAF6L												GS1-124K5.4	SLC25A45
	NDST1	STAG3L5P		TARBP1												GS1-393G12.12	SLC2A3
	NDST2	STEAP4		TAS2R5												GSDMD	SLC2A5
	NDUFS1	STIM1		TAZ												GSTP1	SLC31A2
	NEDD1	STK17A		TBC1D3												GSTZ1	SLC36A1
	NEK1	STK17B		TBC1D3F												GTF2H4	SLC37A2
	NEK4	STK24		TBX19												GTF2IRD1	SLC38A7
	NEK7	STK39		TCIRG1												GTF2IRD2	SLC39A8
	NEU3	STS		TFAP2A-AS1												GTF3A	SLC43A2
	NFAT5	STX3		TFAP4												GTF3C1	SLC7A7
	NFATC3	SULT1A4		THOC2												GUCD1	SLC9A9
	NFYA	SURF4		THUMPD2												GUK1	SLCO2B1
	NHLRC2	SYNJ2		TJAP1												GUSB	SMAP2
	NLN	SYS1-DBNDD2		TLE2												H1FX-AS1	SMPDL3A
	NMD3	SYT12		TMC1												HAUS7	SNAP29
	NOLC1	SYT7		TMEM175												HAUS8	SNX10
	NOMO2	SYVN1		TMEM198B												HAX1	SNX11
	NOS1AP	TACC1		TMEM259												HCFC1R1	SNX20
	NOTCH2	TACSTD2		TMEM262												HCG25	SNX24
	NPTN	TAF13		TMEM51-AS1												HDAC3	SOWAHD
	NR1D2	TBC1D25		TNFRSF25												HDDC2	SP140
	NRAS	TCEB1P19		TNFSF14												HDDC3	SPHK1
	NRBF2	TCP1		TNK2												HDGFRP2	SPI1
	NRIP1	TESK1		TNRC6C-AS1												HEBP2	SPN
	NSD1	TFE3		TRAF1												HEMK1	SPP1
	NSF	TFPI2		TRAV8-5												HEXDC	SPPL2A
	NSUN3	TGFA		TREX2												HEXIM2	SQRDL
	NT5C2	TICAM1		TRIM60P18												HHLA3	SRGN
	NUDT4P1	TINAGL1		TRIM66												HIGD1B	ST3GAL5
	NUFIP2	TIPARP		TRIM73												HIGD2A	ST8SIA4
	NUMB	TLE1		TRIM74												HINT2	STAB1
	NUP153	TLE3		TRMT1												HK1	STAC3
	NUP160	TMEM120B		TRMT10B												HMBS	STARD8
	NUPL1	TMEM189		TTC13												HMGB3P22	STAT4
	OGFOD1	TMEM191C		TTC18												HMGCL	STAT5A
	OPA1	TMEM201		TTC34												HNRNPA1P48	STK10
	ORAI2	TMEM45B		TTLL3												HNRNPA1P54	STOM
	OSBPL10	TMEM55B		TUBB8												HOMEZ	STX11
	OSBPL11	TMEM63B		TUBGCP6												HOXB-AS1	SUSD1
	OSBPL8	TMEM63C		TXK												HOXB7	TAGAP
	OTUD4	TMEM8A		UCN												HRAS	TANGO2
	OTUD6B	TMPPE		UCP3												HRASLS	TBC1D22A
	OXR1	TNF		UGGT2												HRCT1	TBXAS1
	OXSR1	TNFAIP3		ULK3												hsa-mir-1199	TCN2
	PAK2	TNFRSF10A		UNC5CL												HSBP1	TCP11L1
	PANK3	TNFRSF10B		UNC80												HSBP1L1	TEP1
	PAQR3	TNFRSF10D		UNKL												HSD17B10	TFEC
	PARD3B	TNFRSF12A		UPF3A												HSD17B8	TGFB1
	PARGP1	TNFRSF21		UPK3BL												HSPA4	TGFBI
	PARP4	TNFSF9		URAHP												HSPB1	THBD
	PBRM1	TNIP1		URGCP												HSPB1P1	THEMIS2
	PCDHGC3	TNS4		USP34												HSPBP1	TICAM2
	PCMTD1	TOB1		USP36												HYI	TIMD4
	PCNP	TOR1A		VAMP1												IAH1	TLR1
	PCYOX1	TP53INP2		VPS13D												ICAM3	TLR2
	PDCD6IP	TPBG		VPS52												ICT1	TLR4
	PDCL	TPCN1		VWCE												IDH1-AS1	TLR6
	PDE12	TPM3		WARS2-IT1												IDH3B	TLR7
	PDGFC	TRABD		WASH4P												IDH3G	TLR8
	PDIK1L	TRAF4		WASH6P												IFI27L1	TM6SF1
	PDP2	TRIB1		WDR27												IFI27L2	TMC8
	PDPK1	TRIM11		WDR59												IFRD2	TMEM106A
	PDPR	TRIM16		WDR6												IFT27	TMEM150B
	PDS5A	TRIM62		WDR90												IFT43	TMEM176A
	PDS5B	TSC22D2		WDR91												ILF3-AS1	TMEM176B
	PDZD8	TSKU		WI2-3658N16.1												ILKAP	TMEM2
	PEAK1	TSPAN17		XIST												IMMP1L	TMEM37
	PEX13	TSSK4		XRCC3												IMP4	TMEM51
	PEX2	TTC7A		YBX2												IMPDH2	TMEM70
	PEX26	TTC9		ZC3H18												INO80C	TMEM86A
	PGM2	TUFT1		ZDHHC11												INTS1	TNFAIP8
	PGM3	TVP23C		ZMAT1												INTS10	TNFAIP8L2
	PHACTR4	TWISTNB		ZNF117												IRF3	TNFRSF11A
	PHC3	UBAP1		ZNF141												IRGQ	TNFRSF1B
	PHF20	UBASH3B		ZNF276												ISCA2	TNFSF13
	PHF20L1	UBC		ZNF295-AS1												ISOC2	TNFSF13B
	PHF3	UBE2A		ZNF335												ISYNA1	TNFSF8
	PHF6	UBE2D3		ZNF337												ITFG2	TOM1
	PHIP	UBE2FP1		ZNF341												ITGAE	TPCN2
	PICALM	UBE2I		ZNF354B												ITGB1BP1	TPP1
	PIGK	UBE2J1		ZNF37BP												ITPA	TPST2
	PIGN	UBE2Q2P1		ZNF44												JMJD4	TREM1
	PIK3C2A	UCA1		ZNF600												JMJD6	TREM2
	PIK3CA	UGCG		ZNF700												JOSD2	TREML1
	PIK3R2	UIMC1		ZNF730												JTB	TRPV2
	PIKFYVE	ULBP2		ZNF75D												KANSL1-AS1	TTYH3
	PJA2	UPK1B		ZNF76												KARS	TUBB2A
	PKN2	UPP1		ZNF783												KAT5	TYMP
	PKP2	USB1		ZNF789												KCNE2	TYROBP
	PLEKHA1	USP3		ZNF799												KCNK7	VAMP5
	PLEKHA3	USP31		ZNF90												KCNMA1	VASP
	PLEKHA8	USP43														KEAP1	VAV1
	PLEKHM3	UTP15														KHK	VIM
	PNPLA8	UTP3														KIAA0020	VSIG4
	POFUT1	VAMP3														KIAA1429	WARS
	POGK	VCP														KIF22	WAS
	POLDIP3	VDAC1														KIF9	WDFY4
	POLH	VNN2														KLC1	WIPF1
	POLK	VNN3														KLHDC3	YIPF1
	POLR1A	VPS18														KLHDC4	YWHAH
	POLR1B	VPS37B														KLHDC8B	ZC3H12D
	POLR2A	VPS37C														KLHDC9	ZEB2
	POLR2M	VPS9D1														KM-PA-2	ZMYND15
	PPARA	WDR1														KPTN	ZNF385A
	PPAT	WDR45B														KRTCAP2
	PPFIBP1	WDR55														KRTCAP3
	PPIG	WHAMMP2														KXD1
	PPM1B	WHAMMP3														LA16c-390E6.5
	PPM1H	WIPI1														LAGE3
	PPM1K	WIZ														LAMB2
	PPP1R12A	WNT7B														LAMTOR1
	PPP1R8	WSB2														LAMTOR2
	PPP2R5E	WTAP														LAMTOR4
	PPP3R1	WWC1														LAMTOR5
	PPP4R2	WWC3														LAMTOR5-AS1
	PRDM10	WWP2														LCMT1
	PRDM11	WWTR1-AS1														LDLRAD2
	PRDM4	XDH														LENG1
	PRKAA1	YARS														LENG9
	PRKAR1A	YKT6														LIMS2
	PRKAR2A	YOD1														LIN7B
	PRKCE	YPEL5														LINC00116
	PRKDC	YRDC														LINC00240
	PRMT3	YTHDF1														LINC00467
	PRPF40A	YTHDF2														LINC00476
	PRR11	YY1AP1														LINC00493
	PRRC1	ZBTB2														LINC00969
	PSD3	ZBTB37														LINC00984
	PSMD5	ZBTB7A														LINC01063
	PTAR1	ZC3H12A														LIPE-AS1
	PTPLB	ZC3H3														LMAN2
	PTPN11	ZC3HAV1														LRP5
	PTPN14	ZCCHC2														LRRC26
	PTPRG	ZDHHC5														LRRC73
	PUM1	ZDHHC7														LRSAM1
	PUM2	ZFAND5														LSM2
	PURA	ZNF185														LSM3
	PUS7L	ZNF483														LSM4
	PWWP2A	ZNF598														LSM5
	QKI	ZNF628														LSM7
	QSER1	ZNF710														LSMD1
	QTRTD1	ZNF777														LYRM4
	R3HDM1	ZNF778														M6PR
	RAB10	ZNRF2P1														MACROD1
	RAB18															MAD1L1
	RAB21															MAGED4B
	RAB30															MALSU1
	RAB3GAP1															MANBAL
	RAB3GAP2															MANF
	RAB43P1															MAP1S
	RAB5B															MAP2K2
	RAB6A															MAP2K5
	RABGAP1															MAP3K11
	RABL3															MAPKAPK5-AS1
	RACGAP1															2009-03-01
	RAD21															MARS
	RAD23B															MATN4
	RAD54L2															MBLAC1
	RAI14															MCAT
	RALGAPB															MCCC1
	RALGPS2															MCTS1
	RANBP2															MDH2
	RANBP6															MDM2
	RANBP9															MDP1
	RAPGEF1															MEA1
	RAPGEF2															MECR
	RAPGEF6															MED11
	RASA1															MEF2BNB
	RASAL2															MEIS1-AS2
	RAVER1															MEPCE
	RB1															MESP1
	RB1CC1															METTL1
	RBFOX2															METTL12
	RBL2															METTL16
	RBM12															METTL25
	RBM12B															METTL5
	RBM27															MGMT
	RBM7															MGST3
	RBMS1															MIA
	RBMS2															MIF
	RCBTB1															MIIP
	RDX															MINOS1
	RECQL															MIPEP
	REL															MIR1302-11
	REST															MIR4519
	RFC1															MKKS
	RFC3															MMAB
	RFWD3															MMS19
	RFX7															MOK
	RGP1															MOSPD3
	RHBDD1															MOV10
	RHOT1															MPC2
	RIF1															MPG
	RMND5A															MPND
	RNF11															MPST
	RNF150															MRM1
	RNF169															MRP63
	RNF2															MRPL1
	RNF216															MRPL11
	RNF38															MRPL12
	RNF41															MRPL14
	RNF6															MRPL16
	RNGTT															MRPL17
	ROCK1															MRPL2
	ROCK2															MRPL20
	RP1-122P22.2															MRPL21
	RP1-178F10.3															MRPL22
	RP11-1415C14.3															MRPL23
	RP11-144G6.12															MRPL24
	RP11-159G9.5															MRPL27
	RP11-173P15.3															MRPL28
	RP11-220I1.1															MRPL30
	RP11-231C14.3															MRPL34
	RP11-27I1.4															MRPL38
	RP11-298J20.4															MRPL4
	RP11-318M2.2															MRPL40
	RP11-373L24.1															MRPL41
	RP11-396K3.1															MRPL43
	RP11-3J10.4															MRPL46
	RP11-427H3.3															MRPL47
	RP11-463D19.2															MRPL48
	RP11-464F9.1															MRPL51
	RP11-564C4.6															MRPL52
	RP11-598P20.3															MRPL53
	RP2															MRPL54
	RP3-324O17.4															MRPL55
	RP4-693M11.3															MRPL9
	RP5-1061H20.4															MRPS11
	RPP14															MRPS12
	RPRD1B															MRPS15
	RPRD2															MRPS16
	RPS6KA3															MRPS17
	RRM2B															MRPS21
	RRN3															MRPS24
	RRP15															MRPS25
	RSBN1															MRPS26
	RSF1															MRPS31
	RSPRY1															MRPS33
	RSRC1															MRPS34
	RSU1															MRPS5
	RYBP															MRPS6
	RYK															MRPS7
	SAP130															MRPS9
	SART3															MRTO4
	SBNO1															MSLN
	SCRN1															MSRB2
	SCRN3															MT-TV
	SCYL2															MT3
	SDAD1															MTCP1
	SDE2															MTFP1
	SEC22B															MTG2
	SEC23IP															MTIF3
	SEC24A															MTND1P23
	SEC24B															MTX1
	SEC24C															MVB12A
	SEC24D															MVD
	SECISBP2L															MYEOV2
	SEL1L															MYH7B
	SELT															MYL12B
	SENP1															MYL6
	SENP2															MYL6B
	2002-09-01															MYLPF
	2007-09-01															MZT2A
	2008-09-01															MZT2B
	2010-09-01															NAA10
	SERBP1															NABP2
	SERINC1															NACA
	SERINC3															NAIF1
	SERINC5															NANOS3
	SETD2															NANS
	SGMS2															NAPA-AS1
	SGOL2															NAPRT1
	SGPL1															NARF
	SGPP2															NAT14
	SH3BP4															NBAS
	SH3RF1															NCAPH2
	SHPRH															NCOA6
	SIN3A															NDUFA1
	SIRT1															NDUFA10
	SKI															NDUFA11
	SKIL															NDUFA12
	SLAIN2															NDUFA13
	SLC10A7															NDUFA2
	SLC11A2															NDUFA3
	SLC12A6															NDUFA4
	SLC25A24															NDUFA6
	SLC25A30															NDUFA7
	SLC25A32															NDUFA8
	SLC25A46															NDUFA9
	SLC2A1															NDUFAB1
	SLC30A1															NDUFAF2
	SLC30A7															NDUFAF3
	SLC33A1															NDUFAF4
	SLC35A3															NDUFAF5
	SLC35A5															NDUFB1
	SLC35D1															NDUFB10
	SLC35E2															NDUFB11
	SLC38A1															NDUFB2
	SLC38A2															NDUFB3
	SLC4A7															NDUFB5
	SLC7A1															NDUFB6
	SLFN5															NDUFB7
	SLMAP															NDUFB8
	SMAD1															NDUFB9
	SMAD2															NDUFC1
	SMAD4															NDUFC2
	SMAD5															NDUFS3
	SMARCA1															NDUFS4
	SMARCA5															NDUFS5
	SMARCAD1															NDUFS6
	SMARCC1															NDUFS7
	SMARCC2															NDUFS8
	SMC1A															NDUFV1
	SMC2															NDUFV2
	SMC3															NDUFV3
	SMC4															NEDD8
	SMC5															NEK3
	SMCHD1															NELFE
	SMCR8															NENF
	SMEK2															NFATC4
	SMG8															NFKBIL1
	SMIM15															NFU1
	SMNDC1															NGDN
	SMURF2															NHP2
	SNRK															NHP2L1
	SNRNP27															NICN1-AS1
	SNTB2															NME1
	SNX13															NME2
	SNX16															NME3
	SNX19															NME7
	SNX30															NMNAT3
	SNX4															NMRAL1
	SOAT1															NOC4L
	SOCS4															NOL11
	SOCS5															NOMO3
	SOCS7															NOP10
	SOS1															NOP16
	SOS2															NOP56
	SP3															NOSIP
	SPAG9															NOTCH2NL
	SPG20															NOXO1
	SPICE1															NPM3
	SPIN1															NPRL2
	SPOPL															NR1I3
	SPRED2															NR2C2AP
	SPRTN															NRDE2
	SPTLC1															NSMCE1
	SPTY2D1															NSMCE4A
	SRFBP1															NSUN5
	SRGAP2B															NT5C
	SRGAP2C															NT5C3B
	SRPK2															NT5M
	SS18															NTHL1
	SSFA2															NUBP2
	SSH1															NUDC
	SSPN															NUDT1
	SSR1															NUDT14
	SSX2IP															NUDT17
	ST13															NUDT2
	STAG1															NUDT22
	STAG2															NUDT6
	STAM															NUDT8
	STAM2															NUP205
	STAU2															NUP214
	STIL															NUP85
	STK38L															NUP88
	STK4															NUP93
	STRN															NUTM2A
	STRN3															NUTM2D
	STT3B															NVL
	STX17															OCEL1
	STX7															OGFR
	STXBP3															OR7E38P
	STXBP5															ORAOV1
	SUCLA2															ORMDL2
	SUZ12															OSGEPL1-AS1
	SWAP70															OST4
	SYNCRIP															OVOL2
	SYNRG															OXLD1
	TAB2															PAAF1
	TADA1															PABPC1
	TAF1															PAFAH1B3
	TAF1A															PAGR1
	TAF1B															PALB2
	TAF2															PAM16
	TAOK1															PAOX
	TBC1D5															PARD3-AS1
	TBCEL															PARK7
	TCEA1															PARL
	TCF12															PCBD1
	TCF20															PCCA
	TCP11L2															PCED1A
	TDG															PCGF1
	TEAD1															PCM1
	TECPR2															PCP2
	TERF1															PDHA1
	TET2															PEG10
	TET3															PELI3
	TEX2															PELP1
	TEX261															PEMT
	TFAM															PES1
	TGFBR2															PET100
	TGFBRAP1															PET112
	TGOLN2															PEX10
	TGS1															PEX11G
	THAP5															PEX16
	THRAP3															PFDN2
	TJP1															PFDN4
	TLK1															PFDN5
	TLR3															PFDN6
	TM9SF2															PFN4
	TM9SF3															PGBD3
	TMCC1															PGLS
	TMED2															PGP
	TMED5															PGPEP1
	TMED7															PHB2
	TMEM106B															PHF1
	TMEM123															PHF14
	TMEM127															PHPT1
	TMEM131															PIEZO1
	TMEM140															PIGB
	TMEM184C															PIH1D1
	TMEM185B															PIK3R4
	TMEM192															PIN1
	TMEM245															PIN4
	TMEM30A															PITPNA-AS1
	TMEM39A															PKMYT1
	TMEM65															PLCD1
	TMEM87A															PLEKHH3
	TMEM87B															PLEKHJ1
	TMF1															PMF1-BGLAP
	TMOD3															PMFBP1
	TMPO															PMS2P10
	TMTC3															PMVK
	TMX1															PNKD
	TNKS															PNPLA6
	TNKS2															POLA2
	TNPO1															POLD1
	TNPO3															POLD2
	TNRC18															POLE4
	TNRC6B															POLL
	TNS1															POLR1D
	TOP1															POLR2F
	TOPORS															POLR2G
	TOR1AIP1															POLR2H
	TRAM1															POLR2I
	TRIM23															POLR2J
	TRIM44															POLR2L
	TRIM56															POLR3K
	TRIOBP															POLRMT
	TRIP11															POMGNT1
	TRIP12															POMT1
	TRIQK															POMZP3
	TRMT10A															POP5
	TROVE2															POP7
	TRPM7															PPAN
	TRRAP															PPCDC
	TRUB1															PPIB
	TSN															PPOX
	TSPYL1															PPP1CA
	TSPYL4															PPP1R14B
	TSTD2															PPP1R14BP3
	TTBK2															PPP1R14D
	TTC3															PPP1R16A
	TTC33															PPP1R35
	TTC37															PPP1R7
	TTK															PPP2R1A
	TUBBP1															PPP2R3B
	TVP23B															PPP2R3C
	TWF1															PQBP1
	UBE2G1															PRADC1
	UBE2N															PRCC
	UBE2W															PRDX2
	UBE3A															PRDX4
	UBE4A															PRDX5
	UBFD1															PRDX6
	UBP1															PRELID1
	UBQLN1															PRKAG2-AS1
	UBR1															PRKD2
	UBXN4															PRPF19
	UBXN7															PRPF31
	UCHL5															PRPF8
	UEVLD															PRR14
	UFL1															PRR19
	UGDH															PRR24
	UHMK1															PRRC2A
	URB1															PRSS36
	URB2															PSMA7
	USP1															PSMB1
	USP10															PSMB10
	USP12															PSMB3
	USP22															PSMB4
	USP28															PSMB5
	USP33															PSMB6
	USP37															PSMB7
	USP46															PSMC1
	USP54															PSMD1
	USP6NL															PSMD13
	USP8															PSMD4
	USP9X															PSME2
	UTP14C															PSMG3
	UTP20															PSMG4
	UTP23															PTDSS2
	UTRN															PTGES3L-AARSD1
	VANGL1															PTGFRN
	VAV2															PTH1R
	VCL															PTMS
	VEZF1															PTOV1
	VEZT															PTRH2
	VGLL4															PTRHD1
	VHL															PTTG1
	VPRBP															PXN-AS1
	VPS35															QARS
	VPS36															QTRT1
	VPS37A															RAB11B-AS1
	VPS41															RAB17
	VPS4B															RAB24
	VTA1															RAB30-AS1
	VWA8															RAB4B
	WAC															RABAC1
	WASF2															RANGRF
	WDFY1															RBBP7
	WDFY3															RBCK1
	WDR11															RBFA
	WDR20															RBM14
	WDR3															RBM34
	WDR36															RBM4
	WDR44															RBM42
	WDR47															RBM45
	WDR82															RBM8B
	WDTC1															RBMX2
	WNK1															RBP7
	WWC2															RBX1
	XPO4															RDM1
	XPOT															RECQL4
	XPR1															RFC2
	XRN1															RFNG
	XRN2															RFWD2
	YAP1															RFXANK
	YEATS2															RGMB-AS1
	YES1															RGS10
	YIPF5															RHBDD2
	YIPF6															RHOU
	YME1L1															RILPL1
	YTHDC1															RN7SK
	YTHDC2															RN7SL190P
	YTHDF3															RN7SL470P
	YWHAQ															RN7SL521P
	YWHAZ															RN7SL524P
	YWHAZP6															RN7SL602P
	YY1															RNASE4
	ZBED4															RNASEH2B
	ZBED6															RNASEH2C
	ZBTB1															RNASEK
	ZBTB10															RNASET2
	ZBTB11															RNF10
	ZBTB33															RNF167
	ZBTB34															RNF181
	ZBTB38															RNF187
	ZBTB39															RNF25
	ZBTB40															RNF31
	ZBTB41															RNFT2
	ZBTB45P2															RNPEPL1
	ZBTB6															RNU4-2
	ZC3H13															RNVU1-7
	ZC3H15															RNVU1-9
	ZC3H7B															ROM1
	ZC3HAV1L															ROMO1
	ZDHHC17															RP1-102E24.1
	ZDHHC20															RP1-140K8.2
	ZFAND1															RP1-15D7.1
	ZFP64															RP1-20B21.4
	ZFP91															RP1-223E5.4
	ZFR															RP1-234P15.4
	ZFX															RP1-241P17.4
	ZHX1															RP1-315G1.3
	ZKSCAN8															RP1-317E23.3
	ZMIZ1															RP1-40E16.11
	ZNF100															RP1-43E13.2
	ZNF106															RP1-56K13.3
	ZNF12															RP1-92O14.3
	ZNF124															RP11-109P14.10
	ZNF134															RP11-1100L3.7
	ZNF148															RP11-1100L3.8
	ZNF207															RP11-110I1.6
	ZNF217															RP11-111M22.3
	ZNF24															RP11-112J1.1
	ZNF267															RP11-114H24.6
	ZNF268															RP11-114H7.1
	ZNF281															RP11-119B16.2
	ZNF292															RP11-119F19.2
	ZNF304															RP11-120B7.1
	ZNF318															RP11-126K1.2
	ZNF322															RP11-126L15.4
	ZNF41															RP11-128A17.1
	ZNF426															RP11-128M1.1
	ZNF430															RP11-12C17.2
	ZNF436															RP11-134K1.2
	ZNF468															RP11-135L13.4
	ZNF484															RP11-1379J22.5
	ZNF532															RP11-13N13.2
	ZNF550															RP11-141O15.1
	ZNF551															RP11-146N23.1
	ZNF609															RP11-152H18.3
	ZNF614															RP11-152N13.5
	ZNF618															RP11-159H22.1
	ZNF621															RP11-15H20.5
	ZNF623															RP11-161H23.5
	ZNF629															RP11-164P12.4
	ZNF646															RP11-166P13.3
	ZNF649															RP11-178G16.4
	ZNF654															RP11-179G5.1
	ZNF664															RP11-17A4.1
	ZNF669															RP11-181C3.1
	ZNF677															RP11-187C18.4
	ZNF678															RP11-18I14.10
	ZNF689															RP11-195F19.5
	ZNF701															RP11-196H14.3
	ZNF702P															RP11-19P22.8
	ZNF708															RP11-20B24.4
	ZNF714															RP11-20O24.1
	ZNF720															RP11-216N21.2
	ZNF737															RP11-22P6.3
	ZNF740															RP11-231P20.2
	ZNF770															RP11-234A1.1
	ZNF776															RP11-24J19.1
	ZNF827															RP11-256P1.1
	ZNF845															RP11-264B17.2
	ZNF92															RP11-265N6.2
	ZNHIT6															RP11-277L2.3
	ZNRF3															RP11-281O15.4
	ZSCAN12															RP11-288G11.3
	ZSCAN29															RP11-293A21.1
	ZWILCH															RP11-295G20.2
	ZYG11B															RP11-298I3.4
	ZZZ3															RP11-298I3.5
																RP11-299G20.2
																RP11-2C24.6
																RP11-303E16.2
																RP11-304L19.5
																RP11-307C12.11
																RP11-314A20.1
																RP11-314A20.2
																RP11-314C16.1
																RP11-315I20.1
																RP11-316M1.12
																RP11-31F19.1
																RP11-324H6.5
																RP11-328M4.2
																RP11-341N2.1
																RP11-355O1.7
																RP11-360L9.7
																RP11-360L9.8
																RP11-366M4.1
																RP11-368P15.3
																RP11-369G6.2
																RP11-380O24.1
																RP11-383C5.4
																RP11-385F5.4
																RP11-386G11.10
																RP11-390P2.4
																RP11-407B7.1
																RP11-408H20.1
																RP11-413E6.1
																RP11-423H2.3
																RP11-425L10.1
																RP11-428G5.2
																RP11-430H10.1
																RP11-435F13.2
																RP11-443B7.1
																RP11-44N21.1
																RP11-452F19.3
																RP11-456H18.2
																RP11-456O19.2
																RP11-457M11.2
																RP11-466H18.1
																RP11-467H10.1
																RP11-468E2.9
																RP11-469H8.6
																RP11-473M20.11
																RP11-475C16.1
																RP11-483L5.1
																RP11-488C13.5
																RP11-488C13.7
																RP11-490M8.1
																RP11-498C9.13
																RP11-498C9.3
																RP11-498D10.6
																RP11-498P14.3
																RP11-499E18.1
																RP11-49C24.1
																RP11-49I11.1
																RP11-505K9.1
																RP11-51O6.1
																RP11-521B24.5
																RP11-529H20.5
																RP11-529K1.2
																RP11-532F12.5
																RP11-536C10.1
																RP11-536I6.2
																RP11-536K7.3
																RP11-538P18.2
																RP11-539L10.3
																RP11-54C4.1
																RP11-552M11.4
																RP11-561I11.3
																RP11-566K11.5
																RP11-571M6.7
																RP11-572P18.1
																RP11-577H5.1
																RP11-579D7.2
																RP11-579D7.4
																RP11-580I16.2
																RP11-583F2.1
																RP11-589M4.1
																RP11-603J24.17
																RP11-613F7.1
																RP11-617F23.1
																RP11-618K13.2
																RP11-620J15.3
																RP11-626G11.3
																RP11-62F24.2
																RP11-635N19.1
																RP11-638I2.6
																RP11-63M22.2
																RP11-640M9.1
																RP11-641D5.1
																RP11-649E7.5
																RP11-64K12.1
																RP11-66N11.8
																RP11-686D22.4
																RP11-690G19.3
																RP11-6N17.4
																RP11-6N17.6
																RP11-712L6.5
																RP11-715J22.3
																RP11-727A23.1
																RP11-727F15.12
																RP11-732A19.5
																RP11-742N3.1
																RP11-746M1.1
																RP11-750B16.1
																RP11-761N21.2
																RP11-770J1.3
																RP11-770J1.5
																RP11-771K4.1
																RP11-775D22.2
																RP11-77H9.2
																RP11-798K23.5
																RP11-7I15.3
																RP11-805J14.5
																RP11-810M2.2
																RP11-81A22.5
																RP11-834C11.5
																RP11-846F4.6
																RP11-848P1.4
																RP11-848P1.5
																RP11-85K15.2
																RP11-867G23.4
																RP11-867G23.8
																RP11-872J21.3
																RP11-90P5.2
																RP11-91G21.1
																RP11-91I8.3
																RP11-968A15.2
																RP11-96D1.11
																RP11-96L14.7
																RP11-973H7.3
																RP11-977G19.11
																RP11-977G19.5
																RP11-982M15.2
																RP11-98D18.9
																RP11-98G7.1
																RP13-1032I1.7
																RP13-131K19.2
																RP13-228J13.5
																RP13-235E23.1
																RP13-317D12.3
																RP13-39P12.3
																RP13-582O9.5
																RP3-322G13.5
																RP3-340B19.2
																RP3-508I15.18
																RP4-533D7.5
																RP4-616B8.4
																RP4-639F20.1
																RP4-765C7.2
																RP4-800G7.1
																RP4-816N1.6
																RP5-1024G6.5
																RP5-1125A11.1
																RP5-827C21.4
																RP5-837J1.2
																RP5-858B6.3
																RP5-930J4.4
																RP5-977B1.11
																RP5-994D16.3
																RP6-109B7.3
																RP6-206I17.1
																RP9
																RP9P
																RPA3
																RPF2
																RPL10
																RPL10A
																RPL10P3
																RPL11
																RPL12
																RPL12P38
																RPL13
																RPL13A
																RPL13AP5
																RPL13AP7
																RPL14
																RPL14P1
																RPL15
																RPL17
																RPL17P50
																RPL18
																RPL18A
																RPL18AP3
																RPL19
																RPL21
																RPL21P28
																RPL22
																RPL22L1
																RPL23
																RPL23A
																RPL24
																RPL24P2
																RPL26
																RPL26L1
																RPL27
																RPL27A
																RPL28
																RPL29
																RPL3
																RPL30
																RPL31
																RPL32
																RPL32P29
																RPL34
																RPL35
																RPL35A
																RPL36
																RPL36A
																RPL36A-HNRNPH2
																RPL36AL
																RPL37
																RPL37A
																RPL37AP1
																RPL37P23
																RPL38
																RPL39
																RPL39L
																RPL3P4
																RPL4
																RPL41
																RPL41P2
																RPL4P2
																RPL5
																RPL5P12
																RPL5P14
																RPL5P18
																RPL5P20
																RPL6
																RPL7
																RPL7A
																RPL7P59
																RPL8
																RPL9
																RPLP0
																RPLP1
																RPLP2
																RPP21
																RPP25L
																RPP30
																RPS10
																RPS10L
																RPS11
																RPS12
																RPS12P26
																RPS13
																RPS14
																RPS15
																RPS15A
																RPS15AP1
																RPS16
																RPS17
																RPS17L
																RPS18
																RPS19
																RPS19BP1
																RPS19P1
																RPS2
																RPS20
																RPS20P35
																RPS21
																RPS23
																RPS24
																RPS24P13
																RPS24P17
																RPS25
																RPS26
																RPS27
																RPS27A
																RPS27P25
																RPS28
																RPS29
																RPS3
																RPS3A
																RPS4X
																RPS4XP22
																RPS5
																RPS6
																RPS7
																RPS8
																RPS9
																RPSA
																RPSAP9
																RPUSD3
																RRP1
																RRP12
																RRP8
																RSBN1L-AS1
																RTN4IP1
																RUVBL2
																RWDD1
																S100A13
																SAAL1
																SAC3D1
																SAP30L
																SARNP
																SART1
																SAT2
																SCAMP3
																SCAND1
																SCFD1
																SCGB1B2P
																SCNM1
																SCRIB
																SCRN2
																SCYL1
																SDHA
																SDHAF1
																SDHAF2
																SDR39U1
																SDSL
																SEC11C
																SEC61B
																SEC61G
																SELO
																SEMA3B-AS1
																SENP3
																SEPW1
																SERF1A
																SERF2
																SERGEF
																SERTAD3
																SF3B14
																SF3B2
																SF3B5
																SFTPD
																SFXN4
																SGSM3
																SH3BGR
																SHARPIN
																SHFM1
																SHKBP1
																SIGIRR
																SIL1
																SIPA1
																SIVA1
																SKAP1
																SKIV2L
																SLC22A18
																SLC25A3
																SLC27A3
																SLC27A5
																SLC39A4
																SLC4A2
																SLC5A2
																SLIRP
																SLX1A
																SMARCA4
																SMDT1
																SMG9
																SMIM11
																SMIM2-AS1
																SMIM20
																SMIM22
																SMIM4
																SMIM7
																SMUG1
																SMYD3
																SND1
																SNF8
																SNHG11
																SNHG16
																SNHG17
																SNHG5
																SNHG6
																SNHG7
																SNHG9
																SNORA73
																SNORA76
																SNORD15B
																SNRNP25
																SNRNP35
																SNRPC
																SNRPD1
																SNRPD2
																SNRPE
																SNRPF
																SNRPG
																SNX14
																SOD1
																SPACA6P
																SPAG7
																SPATA24
																SPATA2L
																SPATA33
																SPC24
																SPIN2B
																SPINK2
																SPNS1
																SREK1IP1
																SRM
																SS18L2
																SSBP1
																SSBP4
																SSNA1
																SSR2
																SSR4
																SSSCA1
																SSSCA1-AS1
																SSU72
																ST20
																ST7L
																STARD10
																STK11
																STK32C
																STRA13
																STUB1
																STX5
																STX8
																STYXL1
																SUCLG1
																SUGP1
																SUGP2
																SUGT1
																SUPV3L1
																SURF1
																SURF2
																SWI5
																SWSAP1
																SYCE1L
																SYCE3
																SYMPK
																SYT15
																TADA3
																TAF10
																TAF1D
																TALDO1
																TBCA
																TBCB
																TBCD
																TBL3
																TBXA2R
																TCEA2
																TCEB1
																TCEB2
																TCF15
																TCF25
																TECR
																TECRP1
																TEN1
																TEX264
																TF
																TFIP11
																TFPT
																TGFBR3L
																THADA
																THAP3
																THAP4
																THAP7
																THOC7
																THOP1
																THYN1
																TIAF1
																TIMM10
																TIMM13
																TIMM23
																TIMM8B
																TIMM9
																TIMMDC1
																TINF2
																TIPARP-AS1
																TM4SF1-AS1
																TM7SF2
																TMA7
																TMED1
																TMED3
																TMEM109
																TMEM120A
																TMEM134
																TMEM138
																TMEM147
																TMEM14B
																TMEM160
																TMEM161A
																TMEM18
																TMEM186
																TMEM187
																TMEM205
																TMEM208
																TMEM219
																TMEM223
																TMEM238
																TMEM256
																TMEM258
																TMEM261
																TMEM42
																TMEM44-AS1
																TMEM52
																TMEM60
																TMEM81
																TMEM91
																TMSB10
																TMSB4XP4
																TMSB4XP8
																TMUB1
																TNKS2-AS1
																TNNC2
																TNNI3
																TNNI3K
																TOLLIP-AS1
																TOMM6
																TOMM7
																TOPORS-AS1
																TP53I13
																TP53TG1
																TPGS1
																TPT1
																TRAP1
																TRAPPC12
																TRAPPC2L
																TRAPPC2P1
																TRAPPC5
																TRAPPC6A
																TREX1
																TRIM28
																TRIM52-AS1
																TRIM6-TRIM34
																TRMT112
																TRMT2A
																TRMT61A
																TRNAQ41P
																TRPT1
																TSACC
																TSEN54
																TSR3
																TSSC4
																TST
																TSTD1
																TTC1
																TTC28-AS1
																TTC39C
																TUBGCP2
																TUFM
																TUSC2
																TXN
																TXN2
																TXNDC11
																TXNDC17
																TXNL1
																TXNL4A
																TXNRD2
																TXNRD3
																TYSND1
																U2AF1
																U3
																U47924.27
																UBA52
																UBE3D
																UBL5
																UBL7
																UBR4
																UBXN1
																UBXN6
																UFC1
																UFSP1
																UFSP2
																UQCC2
																UQCR10
																UQCR11
																UQCRB
																UQCRC1
																UQCRQ
																UROS
																USE1
																USF1
																USMG5
																UTP6
																UXT
																VAC14
																VAX2
																VEGFB
																VPS11
																VPS16
																VPS28
																VPS33B
																VPS45
																VPS51
																VTI1B
																WASH2P
																WBSCR16
																WBSCR22
																WDR13
																WDR18
																WDR25
																WDR34
																WDR46
																WDR53
																WDR54
																WDR70
																WDR74
																WDR83
																WDR83OS
																WFDC2
																WFDC3
																WIBG
																WRAP53
																XAB2
																XPNPEP3
																XPO6
																YBEY
																YIF1A
																YPEL3
																Z82188.1
																Z83851.1
																Z83851.4
																ZBTB17
																ZBTB3
																ZBTB48
																ZBTB8OS
																ZCWPW1
																ZDHHC4
																ZFAND2B
																ZFAS1
																ZFP62
																ZFPL1
																ZFPM1
																ZHX1-C8ORF76
																ZMAT5
																ZNF296
																ZNF317
																ZNF32
																ZNF358
																ZNF414
																ZNF428
																ZNF444
																ZNF467
																ZNF511
																ZNF524
																ZNF559
																ZNF576
																ZNF580
																ZNF581
																ZNF593
																ZNF625
																ZNF638
																ZNF652
																ZNF653
																ZNF688
																ZNF771
																ZNF784
																ZNF836
																ZNF837
																ZNF846
																ZNHIT1
																ZNHIT2
																ZNRD1
																ZP3
																ZSCAN16-AS1
																ZSWIM7
																ZSWIM8

## Sheet: STable 3B
Supplemental Table S3B. Overrepresented Gene Ontology Biological Processes in yellow module, related to Figure 3.
name	nAnno	nOverlap	zscore	pvalue	adjp	namespace	distance	members
immune response	338	74	16.2	3.6e-33	2.1e-30	Process	3	IRF8,CCR5,IL18,C5AR1,TLR4,IL7R,LST1,CMKLR1,TLR2,TNFSF13B,CD4,PTAFR,HLA-A,HLA-B,SPN,HAMP,CD86,CTSS,TLR6,FCGR3B,AIM2,CCR1,HLA-DRB1,HLA-DRB5,IL2RA,FCGR1A,FCGR1B,HLA-C,HLA-H,MR1,NCF4,CCL23,TLR1,S1PR4,WAS,FYB,CFP,CTSC,IL1RN,ENPP2,NRROS,AQP9,CCL13,PRG4,TNFSF8,SERPINB9,GPR65,ARHGDIB,CCL4,CXCL10,CCL18,CCL3L1,TNFRSF1B,C1QC,GPR183,FCAR,FCGR2B,FCGR3A,FCGRT,GBP2,HLA-DMB,HLA-DPA1,HLA-DQA1,HLA-DQB1,HLA-DQB2,HL…
innate immune response	770	110	14.1	9.8e-31	2.9e-28	Process	4	CDKN1A,CD36,MEF2C,PPARG,IL1B,MAPKAPK3,JAK2,P2RX7,TLR4,NOD2,PIK3CG,CASP1,TLR2,TLR7,TLR8,PIK3CD,LYN,CD4,S100A8,S100A9,CSK,B2M,HLA-B,HLA-E,CSF1R,CALM3,PDE1B,CLEC5A,FCER1G,CLEC4E,CD209,CLEC4A,CLEC7A,BTK,CD14,CD86,CTSB,CTSL,CTSS,ITGAM,ITGB2,LGMN,TLR6,RIPK3,LY96,TICAM2,AIM2,TREM1,APOBEC3G,APOBEC3H,CYBB,FCGR1A,HLA-C,MR1,NCF2,NCF1,S100A12,CFD,TLR1,ADCY7,WAS,WIPF1,FGR,HCK,JAK3,CFP,C2,NRROS,CORO1A,CLEC10A,…
inflammatory response	334	63	13.3	1.3e-24	2.6e-22	Process	5	SLC11A1,TGFB1,CCR5,IL1B,IL18,CCL2,CCL3,C5AR1,P2RX7,LIPA,ECM1,PIK3CG,SPHK1,SPP1,TLR2,AIF1,TLR7,TLR8,PIK3CD,PTAFR,S100A8,S100A9,NFAM1,LYZ,CSF1R,ADORA2A,CLEC7A,CD14,ITGB2,TLR6,LY96,TICAM2,AIM2,CCR1,IL2RA,CYBB,NCF1,S100A12,CCL23,TLR1,HCK,OLR1,AOAH,NRROS,CCL13,SIGLEC1,STAB1,LY86,NLRP3,NLRC4,FPR2,ITGAL,CCL4,C3AR1,CXCL10,CCL18,CCRL2,IL10,CD180,NAIP,CCL3L1,TNFRSF1B,THEMIS2
blood coagulation	487	70	11.2	5.2e-20	7.8e-18	Process	5	TGFB1,CD36,GNAI2,JAK2,PRKCB,CAPZB,PAPSS2,FN1,ITGA5,PIK3CG,PIK3R6,RASGRP2,CD44,SERPINA1,MERTK,LYN,CSK,ARRB1,PLAUR,SPN,ADORA2A,ITGA4,CALM3,PDE1B,ARRB2,FCER1G,ITGAM,ITGB2,ANXA5,TREM1,PLEK,A2M,CFD,F13A1,SRGN,PSAP,SLC7A7,KCNMB1,GNG2,WAS,FGR,OLR1,INPP5D,PIK3R5,P2RX1,ITGAL,CD48,CD84,LCP2,RAC2,ENTPD1,CD58,ITGAX,SELL,SELPLG,SIRPA,AMICA1,THBD,DOK2,APBB1IP,CD59,GRB2,VAV1,RHOA,PTGIR,GNA15,RHOG,DOCK8,DOCK11,S…
interferon-gamma-mediated signaling pathway	77	27	13.4	3e-19	3.6e-17	Process	8	IRF8,JAK2,CD44,PTAFR,B2M,HLA-A,HLA-B,HLA-E,HLA-DRB1,HLA-DRB5,FCGR1A,FCGR1B,HLA-C,OAS2,HCK,GBP2,HLA-DPA1,HLA-DQA1,HLA-DQB1,HLA-DQB2,HLA-DRA,IFNGR1,IFNGR2,OASL,HLA-DPB1,IRF5,IFI30
neutrophil chemotaxis	43	20	13.7	5.8e-18	5.8e-16	Process	11	IL1B,CCL2,CCL3,C5AR1,PIK3CG,SPP1,PIK3CD,NCKAP1L,S100A8,S100A9,FCER1G,ITGAM,ITGB2,TREM1,S100A12,PDE4B,PREX1,CSF3R,AMICA1,VAV1
signal transduction	986	100	9.4	9.9e-17	8.4e-15	Process	4	PPARG,IL1B,CCL2,MAPKAPK3,GNAI2,JAK2,C5AR1,CD74,FPR1,PRKCB,IL7R,RALB,ECM1,TNFRSF11A,OSTF1,ACVRL1,NRP1,RASGRP2,SPHK1,CASP1,CD38,TLR2,CORO1C,PIK3CD,LYN,TNFSF13B,CD4,S100A9,NFAM1,P2RX4,IL12RB1,MICAL1,CSF1R,PLAUR,SPN,CALM3,PDE1B,CLEC5A,TLR6,RIPK3,ANXA5,FGFBP1,LILRB1,CD300C,LILRB4,LILRA3,LILRA2,CD300A,FCGR1A,MR1,CCL23,TLR1,ADCY7,LYVE1,SKAP2,LPXN,ADRBK2,FYB,INPP5D,HPGDS,SCARF1,CLIC2,P2RX1,CCL13,RIN3,MRC…
leukocyte migration	115	28	10.7	4.8e-15	3.6e-13	Process	3	FN1,ITGA5,CD44,MERTK,LYN,SPN,ITGA4,FCER1G,ITGAM,ITGB2,TREM1,SLC7A7,PDE4B,OLR1,INPP5D,ITGAL,MSN,CD48,CD84,CD58,ITGAX,SELL,SELPLG,SIRPA,AMICA1,THBD,DOK2,GRB2
positive regulation of T cell proliferation	52	19	11.5	1.1e-14	7.4e-13	Process	10	IL1B,AIF1,NCKAP1L,TNFSF13B,SPN,PTPRC,JAK3,CORO1A,ITGAL,HLA-DMB,HLA-DPA1,LILRB2,CD274,PDCD1LG2,CD28,CD59,CD1D,HLA-DPB1,SASH3
cell surface receptor signaling pathway	170	33	9.8	3.6e-14	2.1e-12	Process	6	CD36,CCR5,CCL2,MAPKAPK3,P2RX7,IL7R,MERTK,CD4,SPN,ADRB2,CLEC4A,CD14,LY96,PTPRC,LILRB5,LILRA1,LILRB3,CCR1,IL2RA,IFNAR2,MARCO,CXCL10,IGSF6,LILRB2,CD274,CD28,SIGLEC9,DOK1,DOK2,SIRPB1,CD59,IFNGR2,IL17RA
cytokine-mediated signaling pathway	264	41	9.11	1.4e-13	7.8e-12	Process	7	IRF8,IL1B,CCL2,JAK2,CD44,PTAFR,B2M,HLA-A,HLA-B,HLA-E,IL12RB1,CSF1R,CCR1,HLA-DRB1,HLA-DRB5,FCGR1A,FCGR1B,HLA-C,IRAK3,OAS2,IFNAR2,HCK,STAT4,IL1RN,CSF3R,GBP2,HLA-DPA1,HLA-DQA1,HLA-DQB1,HLA-DQB2,HLA-DRA,SAMHD1,IFNGR1,IFNGR2,IL17RA,OASL,CSF2RA,HLA-DPB1,IL10RA,IRF5,IFI30
T cell costimulation	73	21	10.4	1.8e-13	9.1e-12	Process	10	LYN,TNFSF13B,CD4,CSK,SPN,CD86,HLA-DRB1,HLA-DRB5,LGALS1,HLA-DPA1,HLA-DQA1,HLA-DQB1,HLA-DQB2,HLA-DRA,CD274,PDCD1LG2,CD28,CD80,GRB2,VAV1,HLA-DPB1
platelet activation	212	36	9.2	2.3e-13	1e-11	Process	5	TGFB1,CD36,GNAI2,PRKCB,FN1,PIK3CG,PIK3R6,RASGRP2,SERPINA1,PIK3CD,MERTK,LYN,CSK,ARRB1,CALM3,ARRB2,FCER1G,PLEK,A2M,CFD,F13A1,SRGN,PSAP,GNG2,PIK3R5,P2RX1,LCP2,RAC2,ENTPD1,APBB1IP,GRB2,VAV1,RHOA,GNA15,RHOG,TREML1
chemotaxis	118	26	9.56	5.4e-13	2.3e-11	Process	4	TYMP,CCR5,CCL2,CCL3,C5AR1,FPR1,CMKLR1,S1PR1,NCKAP1L,PTAFR,PLAUR,SPN,CCR1,CCL23,RNASE2,ENPP2,CCL13,CXCL16,FPR2,FPR3,LSP1,C3AR1,DOCK2,CXCL10,CCL18,CCRL2
response to lipopolysaccharide	142	27	8.71	9.5e-12	3.8e-10	Process	5	SLC11A1,MAPKAPK3,JAK2,C5AR1,P2RX7,TLR4,NOD2,TNFRSF11A,CASP1,SERPINA1,S100A8,S100A9,LY96,NCF2,IRAK3,IDO1,IL1RN,COMT,GCH1,PTGER4,CSF2RB,THBD,PTGER2,PTGIR,ABR,IL10RA,IL18BP
cellular response to lipopolysaccharide	88	21	9.1	1.2e-11	4.4e-10	Process	6	CD36,IRF8,MEF2C,CCR5,IL18,CCL2,TLR4,CD14,CD86,TICAM2,LILRB1,PDE4B,MRC1,CXCL16,NLRP3,CXCL10,IL10,CD180,TNFRSF1B,GBP2,LILRB2
defense response	58	17	9.44	1.7e-11	5.6e-10	Process	4	CD74,NOD2,HLA-B,LILRB5,LILRA1,LILRB3,LILRA3,LILRA2,SP140,RNASE6,WAS,COLEC12,NLRP3,CD48,CSF3R,CD84,CD83
T cell receptor signaling pathway	98	22	8.91	1.6e-11	5.6e-10	Process	11	PIK3CD,CD4,CSK,VASP,BTK,PTPRC,HLA-DRB1,HLA-DRB5,PDE4B,WAS,FYB,INPP5D,THEMIS2,HLA-DPA1,HLA-DQA1,HLA-DQB1,HLA-DQB2,HLA-DRA,LCP2,CD28,PAG1,HLA-DPB1
lipopolysaccharide-mediated signaling pathway	29	12	9.88	5.2e-11	1.6e-09	Process	7	TGFB1,IL1B,IL18,CCL2,CCL3,TLR4,TLR2,LYN,PTAFR,LY96,HCK,PTPN22
immune system process	45	14	8.9	2.6e-10	7.7e-09	Process	2	LAIR1,LRMP,CD300C,LILRB5,LILRB4,LILRA1,LILRB3,LILRA3,LILRA2,CD300A,DBNL,LILRA6,CD300LF,FCGR1C
antigen processing and presentation of exogenous peptide antigen via MHC class II	93	20	8.23	2.7e-10	7.7e-09	Process	6	CD74,FCER1G,CTSL,CTSS,LGMN,HLA-DRB1,HLA-DRB5,CTSD,AP2A2,AP1B1,AP1S2,HLA-DMB,HLA-DPA1,HLA-DQA1,HLA-DQB1,HLA-DQB2,HLA-DRA,HLA-DMA,HLA-DPB1,IFI30
movement of cell or subcellular component	87	19	8.11	5.1e-10	1.4e-08	Process	4	JAK2,FPR1,CAPZB,MTSS1,PLAUR,LYVE1,ENPP2,CORO1A,VIM,ARHGDIB,FPR2,FPR3,ITGAL,LSP1,MSN,CCL4,ARPC5,ARPC2,ABI3
toll-like receptor signaling pathway	110	21	7.7	1.2e-09	3.2e-08	Process	12	CD36,MEF2C,MAPKAPK3,TLR4,NOD2,TLR2,TLR7,TLR8,BTK,CD14,CD86,CTSB,CTSL,CTSS,ITGAM,ITGB2,LGMN,TLR6,RIPK3,LY96,TICAM2
positive regulation of B cell proliferation	37	12	8.47	2e-09	4.9e-08	Process	10	CDKN1A,MEF2C,CD74,TLR4,ADA,CD38,NCKAP1L,TNFSF13B,PTPRC,GPR183,BST1,SASH3
positive regulation of interferon-gamma production	39	12	8.18	4.2e-09	1e-07	Process	7	SLC11A1,IRF8,IL1B,IL18,TLR4,HLA-A,IL12RB1,TICAM2,PDE4B,HLA-DPA1,HLA-DPB1,SASH3
negative regulation of interleukin-12 production	12	7	9.25	4.6e-09	1.1e-07	Process	7	NOD2,CMKLR1,TLR2,ARRB2,IRAK3,JAK3,IL10
B cell receptor signaling pathway	34	11	8.1	7.9e-09	1.7e-07	Process	11	MEF2C,PRKCB,CD38,PIK3CD,NCKAP1L,LYN,NFAM1,BTK,PTPRC,MNDA,LAT2
negative regulation of T cell proliferation	30	10	7.87	2.1e-08	4.5e-07	Process	10	TGFB1,SPN,LILRB1,HLA-DRB1,HLA-DRB5,IL2RA,IDO1,IL10,LILRB2,VSIG4
regulation of immune response	97	18	6.97	2.3e-08	4.8e-07	Process	5	B2M,HLA-A,HLA-B,HLA-E,ITGA4,ITGB2,LILRB1,LILRA1,HLA-C,HCST,SPPL2A,ITGAL,FCGR2B,FCGR3A,LILRB2,TYROBP,SELL,AMICA1
actin filament polymerization	25	9	7.84	3.5e-08	7e-07	Process	9	HCLS1,JAK2,MTSS1,AIF1,WAS,PREX1,CORO7,GAS7,ARPC4
detection of bacterium	15	7	8.11	5.3e-08	1e-06	Process	7	NOD2,HLA-A,HLA-B,HLA-DRB1,HLA-DRB5,NLRC4,CD1D
cell adhesion	427	43	5.99	6.3e-08	1.1e-06	Process	3	CD36,ENG,CCL2,S1PR1,FN1,ITGA5,TGFBI,SPP1,GPNMB,MTSS1,NINJ1,CLEC4A,ITGAM,ITGB2,CD300A,CCR1,LPXN,HCK,SCARF1,STAB1,FPR2,ITGAL,CCL4,CSF3R,THEMIS2,CD33,ENTPD1,CD58,ITGAX,CD99,SCN1B,SELL,SELPLG,SIGLEC7,SIGLEC9,PARVB,EMILIN2,SIGLEC10,SIGLEC11,EMB,SIRPA,SIGLEC16,SIGLEC14
positive regulation of tumor necrosis factor production	40	11	7.26	6.4e-08	1.1e-06	Process	8	CD36,CCL2,CCL3,JAK2,TLR4,NOD2,TLR2,HLA-E,FCER1G,CD14,SASH3
cellular response to thyroid hormone stimulus	11	6	8.24	7.2e-08	1.3e-06	Process	7	GAS2L1,CTSH,CTSB,CTSL,CTSS,LMO2
positive regulation of inflammatory response	49	12	7	9.1e-08	1.6e-06	Process	7	IL18,CCL3,JAK2,TLR4,TLR2,TLR7,STAT5A,S100A8,S100A9,CTSS,S100A12,PTGER4
negative regulation of interferon-gamma production	28	9	7.29	1.3e-07	2e-06	Process	7	TLR4,NOD2,GIMAP5,LILRB1,HLA-DRB1,HLA-DRB5,IL10,CD274,PDCD1LG2
regulation of defense response to virus by virus	28	9	7.29	1.3e-07	2e-06	Process	8	CD4,B2M,HLA-A,HCK,AP2A2,AP1B1,AP1S2,DOCK2,CD28
negative regulation of interleukin-6 production	22	8	7.44	1.4e-07	2.2e-06	Process	7	TLR4,KLF2,NCKAP1L,CSK,ARRB1,ARRB2,IRAK3,IL10
T-helper 1 type immune response	12	6	7.83	1.7e-07	2.6e-06	Process	6	IL18,TLR4,TLR6,HLA-DRB1,HLA-DRB5,IL18BP
antigen processing and presentation of exogenous peptide antigen via MHC class I	79	15	6.47	1.8e-07	2.8e-06	Process	6	CD36,B2M,HLA-A,HLA-B,HLA-E,FCER1G,CTSS,CYBB,FCGR1A,FCGR1B,HLA-C,NCF2,NCF4,NCF1,IFI30
cellular defense response	61	13	6.58	2.1e-07	3.1e-06	Process	5	CCR5,C5AR1,SPN,ADORA2A,CLEC5A,LY96,CD300C,NCF2,NCF1,LSP1,LILRB2,MNDA,TYROBP
regulation of small GTPase mediated signal transduction	122	19	6.19	2.2e-07	3.2e-06	Process	8	GMIP,A2M,ARHGEF6,ARHGDIB,FGD3,FGD2,RAC2,VAV1,RHOA,ABR,RHOG,STARD8,ARHGAP25,HMHA1,ARHGAP15,ARHGAP9,ARHGAP18,TAGAP,ARHGAP30
integrin-mediated signaling pathway	81	15	6.35	2.7e-07	3.6e-06	Process	7	ITGA5,DAB2,ITGA4,FCER1G,ITGAM,ITGB2,PLEK,FGR,HCK,ITGAL,TYROBP,ITGAX,FERMT3,VAV1,PRAM1
T cell differentiation	30	9	6.97	2.7e-07	3.6e-06	Process	11	IKZF1,IL7R,GIMAP5,PIK3CD,CD4,PTPRC,PTPN22,PREX1,GIMAP1
cell-cell signaling	248	29	5.81	2.8e-07	3.8e-06	Process	4	CCR5,IL1B,IL18,CCL3,TNFRSF11A,NRP1,MERTK,S100A9,ADORA2A,ADRB2,CD86,ITGB2,FGFBP1,CCR1,CCL23,GAL3ST4,CCL13,STAB1,TNFSF8,CCL4,CXCL10,CCL18,IL10,LILRB2,C1QA,CD33,CD80,GRB2,PTGIR
defense response to bacterium	113	18	6.14	3e-07	3.9e-06	Process	7	SLC11A1,IRF8,TLR4,NOD2,S100A8,S100A9,LYZ,SPN,HAMP,FCER1G,TLR6,S100A12,CFP,STAB1,NLRC4,IL10,PLAC8,SLAMF8
positive regulation of GTPase activity	436	42	5.6	3e-07	3.9e-06	Process	8	RASGRP3,RASGRP2,NCKAP1L,ARRB1,GMIP,PREX1,RIN3,RGS19,ARHGEF6,ARHGDIB,DOCK2,FGD3,FGD2,RASA3,RASGRP4,VAV1,RGS18,PTGIR,ABR,STARD8,ARHGAP25,RGL1,HMHA1,DOCK10,ARHGAP15,ARHGAP9,DOCK8,ARHGAP18,TAGAP,DOCK11,RASGEF1B,ARHGAP30,ADAP2,GIT2,RAB3IL1,CYTH1,CYTH4,RABGAP1L,SH3BGRL3,S100A10,TBC1D22A,SMAP2
response to ATP	18	7	7.26	3.2e-07	4e-06	Process	5	IL1B,P2RX7,SPHK1,CASP1,P2RX4,P2RX1,SELL
positive regulation of T cell mediated cytotoxicity	13	6	7.46	3.5e-07	4.2e-06	Process	9	P2RX7,B2M,HLA-A,HLA-B,HLA-E,IL12RB1
positive regulation of interleukin-2 biosynthetic process	13	6	7.46	3.5e-07	4.2e-06	Process	8	IL1B,STAT5A,CD4,CD86,CD28,CD80
small GTPase mediated signal transduction	472	44	5.5	4.2e-07	4.9e-06	Process	7	RASGRP3,HMOX1,CALM3,YWHAH,GMIP,ARL11,CYBB,NCF2,NCF4,NCF1,A2M,WAS,WIPF1,RGS19,ARHGEF6,ARHGDIB,ARPC5,ARPC2,DOCK2,FGD3,FGD2,RAC2,RASGRP4,GRB2,VAV1,RHOA,ABR,RHOG,FMNL1,STARD8,ARHGAP25,ARPC4,RGL1,CYFIP1,HMHA1,DOCK10,ARHGAP15,ARHGAP9,DOCK8,ARHGAP18,TAGAP,DOCK11,RASGEF1B,ARHGAP30
defense response to Gram-positive bacterium	65	13	6.27	4.9e-07	5.6e-06	Process	8	CD36,C5AR1,P2RX7,NOD2,TLR2,HLA-A,HLA-E,FGR,TNFSF8,GBP2,MYO1F,CHGA,TNFAIP8
cytokine production	25	8	6.85	5e-07	5.7e-06	Process	4	MAF,LIPA,PIK3CG,PIK3CD,CD4,PTAFR,S100A8,S100A9
positive regulation of NF-kappaB import into nucleus	19	7	7.02	5.4e-07	5.8e-06	Process	10	IL1B,IL18,TLR4,SPHK1,TLR2,TLR7,RHOA
positive regulation of calcium-mediated signaling	19	7	7.02	5.4e-07	5.8e-06	Process	9	CCL3,ADA,CD4,P2RX4,ITGAL,CCL4,TREM2
leukocyte migration involved in inflammatory response	10	5	7.14	1.1e-06	1.1e-05	Process	6	CCL2,S100A8,S100A9,ITGAM,ITGB2
leukocyte cell-cell adhesion	27	8	6.51	1.1e-06	1.1e-05	Process	6	ITGA5,ITGA4,CD209,ITGB2,OLR1,ITGAL,MSN,FERMT3
antigen processing and presentation	27	8	6.51	1.1e-06	1.1e-05	Process	3	CTSH,CD209,CTSL,CTSS,MR1,RAB32,RAB8B,FCGRT
T cell homeostasis	27	8	6.51	1.1e-06	1.1e-05	Process	8	TGFB1,P2RX7,GIMAP5,STAT5A,NCKAP1L,RIPK3,JAK3,CORO1A
respiratory burst	10	5	7.14	1.1e-06	1.1e-05	Process	4	SLC11A1,CYBB,NCF2,NCF1,CD52
cellular response to interferon-gamma	27	8	6.51	1.1e-06	1.1e-05	Process	7	CCL2,CCL3,AIF1,IL12RB1,MRC1,HLA-DPA1,CD58,GBP5
negative regulation of B cell proliferation	15	6	6.84	1.2e-06	1.2e-05	Process	10	PRDM1,LYN,CD300A,INPP5D,IL10,MNDA
heterotypic cell-cell adhesion	21	7	6.58	1.3e-06	1.3e-05	Process	6	ITGA5,ITGA4,ITGB2,LILRB2,CD58,ITGAX,CD1D
MyD88-dependent toll-like receptor signaling pathway	81	14	5.8	1.5e-06	1.4e-05	Process	13	CD36,MEF2C,MAPKAPK3,TLR4,NOD2,TLR2,TLR7,TLR8,BTK,CD14,TLR6,LY96,TLR1,IRAK3
regulation of cell shape	125	18	5.61	1.5e-06	1.4e-05	Process	4	CCL2,CCL3,LST1,FN1,SEMA4A,EPB41L3,CSF1R,ITGB2,FGR,HCK,CORO1A,CCL13,FGD3,FGD2,GAS7,FMNL1,CYFIP1,ARHGAP15
receptor-mediated endocytosis	151	20	5.47	1.9e-06	1.6e-05	Process	7	CD36,APOE,LRP1,DAB2,ADRB2,DBNL,OLR1,APOBR,SCARF1,ENPP2,FTL,ASGR1,MRC1,MSR1,MARCO,CD163,PRG4,STAB1,CXCL16,COLEC12
phagocytosis	36	9	6.15	1.8e-06	1.6e-05	Process	6	SLC11A1,IRF8,CORO1C,MERTK,ADORA2A,CD14,CD93,CORO1A,CD302
positive regulation of interleukin-6 production	44	10	6.05	1.7e-06	1.6e-05	Process	7	CD36,IL1B,P2RX7,TLR4,NOD2,TLR2,TLR7,FCER1G,TICAM2,LILRB2
Fc-gamma receptor signaling pathway involved in phagocytosis	93	15	5.66	1.9e-06	1.6e-05	Process	8	LYN,FCGR1A,WAS,WIPF1,FGR,HCK,MYO1G,ARPC5,ARPC2,FCGR3A,GRB2,VAV1,ARPC4,CYFIP1,FCGR2A
negative regulation of T cell activation	11	5	6.75	2.3e-06	2e-05	Process	9	GIMAP5,JAK3,PTPN22,PAG1,TNFAIP8L2
positive regulation of NF-kappaB transcription factor activity	130	18	5.41	2.7e-06	2.3e-05	Process	13	TGFB1,IL1B,TLR4,NOD2,PRKCB,TNFRSF11A,SPHK1,TLR2,S100A8,S100A9,BTK,ITGB2,RIPK3,AIM2,S100A12,IRAK3,NLRP3,NLRC4
monocyte chemotaxis	17	6	6.32	3.4e-06	2.7e-05	Process	9	CCL2,CCL3,PTPRO,TNFRSF11A,S100A12,CCL23
superoxide metabolic process	17	6	6.32	3.4e-06	2.7e-05	Process	5	CYBB,NCF2,NCF1,CYB5R4,PREX1,NRROS
toll-like receptor 4 signaling pathway	97	15	5.46	3.3e-06	2.7e-05	Process	13	CD36,MEF2C,MAPKAPK3,TLR4,NOD2,TLR2,BTK,CD14,ITGAM,ITGB2,TLR6,RIPK3,LY96,TICAM2,PIK3AP1
phagosome maturation	39	9	5.81	4e-06	3.2e-05	Process	5	SLC11A1,CYBB,NCF2,NCF4,NCF1,ATP6V1B2,ATP6V0D1,RAB32,RAB31
lipoprotein transport	12	5	6.4	4.5e-06	3.5e-05	Process	6	CD36,PPARG,PRKCB,LRP1,MSR1
positive regulation of peptidyl-tyrosine phosphorylation	78	13	5.42	4.9e-06	3.8e-05	Process	11	CD36,HCLS1,JAK2,CD74,NOD2,ITGA5,NRP1,CD44,CD4,ARRB2,ENPP2,TREM2,CD80
positive regulation of interleukin-12 production	25	7	5.86	6.1e-06	4.7e-05	Process	7	CD36,IRF8,TLR4,NOD2,TLR2,IDO1,IRF5
natural killer cell differentiation	13	5	6.09	8e-06	5.7e-05	Process	8	ID2,IKZF1,PIK3CD,STAT5A,MERTK
regulation of sodium ion transport	13	5	6.09	8e-06	5.7e-05	Process	8	TGFB1,P2RX7,P2RX4,ADRB2,YWHAH
transmembrane receptor protein tyrosine kinase signaling pathway	92	14	5.2	7.7e-06	5.7e-05	Process	8	MTSS1,LYN,CD4,CSK,CSF1R,ADORA2A,BTK,FGR,HCK,JAK3,LCP2,DOK1,DOK2,RASGRP4
regulation of innate immune response	13	5	6.09	8e-06	5.7e-05	Process	6	FGR,PTPN22,SAMHD1,MYO1F,RNF135
positive regulation of B cell differentiation	13	5	6.09	8e-06	5.7e-05	Process	10	PRDM1,STAT5A,NCKAP1L,BTK,INPP5D
positive regulation of interleukin-10 production	19	6	5.88	8.2e-06	5.8e-05	Process	7	TLR4,NOD2,TLR2,FCER1G,CD83,SASH3
positive regulation of interleukin-1 beta secretion	19	6	5.88	8.2e-06	5.8e-05	Process	9	CCL3,P2RX7,NOD2,CASP1,AIM2,NLRP3
proteolysis involved in cellular protein catabolic process	26	7	5.71	8.5e-06	5.9e-05	Process	7	CTSH,CTSZ,CTSB,CTSL,CTSS,LGMN,CTSC
antigen processing and presentation of peptide antigen via MHC class I	105	15	5.08	9.5e-06	6.5e-05	Process	5	CD36,B2M,HLA-A,HLA-B,HLA-E,CTSS,CYBB,FCGR1A,FCGR1B,HLA-C,HLA-H,MR1,NCF2,NCF4,NCF1
positive regulation of cytokine secretion	27	7	5.56	1.2e-05	7.8e-05	Process	7	TLR2,CLEC5A,CLEC4E,CD14,FGR,IL10,PTGER4
positive regulation of phagocytosis	27	7	5.56	1.2e-05	7.8e-05	Process	9	SLC11A1,IL1B,NOD2,MERTK,FCER1G,DOCK2,ABR
B cell homeostasis	20	6	5.69	1.2e-05	8e-05	Process	8	MEF2C,PIK3CD,NCKAP1L,LYN,TNFSF13B,GAPT
negative regulation of osteoclast differentiation	20	6	5.69	1.2e-05	8e-05	Process	10	CCL3,TLR4,LILRB4,LILRB3,INPP5D,MAFB
positive regulation of nitric-oxide synthase biosynthetic process	14	5	5.81	1.3e-05	8.7e-05	Process	8	CCL2,JAK2,TLR4,NOD2,TLR2
antigen processing and presentation of exogenous peptide antigen via MHC class I, TAP-dependent	75	12	5.03	1.6e-05	0.0001	Process	7	CD36,B2M,HLA-A,HLA-B,HLA-E,CYBB,FCGR1A,FCGR1B,HLA-C,NCF2,NCF4,NCF1
cellular response to organic cyclic compound	37	8	5.22	1.9e-05	0.00012	Process	6	TGFB1,IL1B,IL18,CCL2,CCL3,NOD2,MSR1,LGALS1
negative regulation of growth of symbiont in host	15	5	5.56	2.2e-05	0.00014	Process	7	CD36,IRF8,NOD2,TLR2,IL10
microglial cell activation	10	4	5.58	3e-05	0.00018	Process	8	TLR2,AIF1,TLR7,TLR8
humoral immune response	58	10	4.89	2.9e-05	0.00018	Process	4	MEF2C,CCL2,TREM1,POU2F2,LY86,CD83,GPR183,BST1,CD28,TREM2
positive regulation of gene expression	194	21	4.53	3e-05	0.00018	Process	7	SLC11A1,TGFB1,PRDM1,ENG,ID2,MEF2C,MITF,IL1B,IL18,CCL3,P2RX7,IL7R,FN1,CTSH,CD44,PIK3CD,LILRB1,PTPN22,SERPINB9,VIM,MSN
macrophage activation	10	4	5.58	3e-05	0.00018	Process	7	SLC11A1,TLR4,CD93,TLR1
positive regulation of tumor necrosis factor biosynthetic process	10	4	5.58	3e-05	0.00018	Process	9	TLR4,TLR2,SPN,TLR1
type I interferon signaling pathway	69	11	4.8	3.2e-05	0.00019	Process	8	IRF8,HLA-A,HLA-B,HLA-E,HLA-C,OAS2,IFNAR2,GBP2,SAMHD1,OASL,IRF5
positive regulation of ERK1 and ERK2 cascade	129	16	4.58	3.6e-05	0.00021	Process	12	CCL3,C5AR1,CD74,TLR4,NOD2,NRP1,CD44,ARRB1,CSF1R,ARRB2,CCR1,PTPN22,GPR183,TREM2,LGALS9,SCIMP
intracellular signal transduction	365	32	4.29	4.3e-05	0.00025	Process	6	ENG,HCLS1,GNAI2,JAK2,NOD2,PRKCB,HMOX1,SPHK1,NFAM1,CD209,BTK,GMIP,TREM1,FCGR1A,IRAK3,STAC3,ADCY7,MKNK1,FYB,JAK3,SDCBP,INPP5D,PLCB2,PREX1,RASSF5,LCP2,TYROBP,RASA3,PAG1,CD80,SH2B3,LAT2
platelet degranulation	83	12	4.59	4.8e-05	0.00027	Process	9	TGFB1,CD36,FN1,SERPINA1,LYN,CALM3,PLEK,A2M,CFD,F13A1,SRGN,PSAP
defense response to fungus	24	6	5.02	4.7e-05	0.00027	Process	7	S100A8,S100A9,HAMP,S100A12,COTL1,CHGA
negative regulation of interleukin-10 production	11	4	5.26	5.3e-05	0.00028	Process	7	JAK3,IDO1,CD274,PDCD1LG2
defense response to protozoan	17	5	5.12	5e-05	0.00028	Process	7	SLC11A1,IRF8,CLEC7A,GBP2,CD37
negative thymic T cell selection	11	4	5.26	5.3e-05	0.00028	Process	14	CD74,SPN,DOCK2,CD28
lymph node development	17	5	5.12	5e-05	0.00028	Process	8	TGFB1,IKZF1,IL7R,TNFRSF11A,RIPK3
dendritic cell differentiation	11	4	5.26	5.3e-05	0.00028	Process	10	BATF3,LYN,LILRB1,TREM2
positive regulation of interleukin-8 secretion	11	4	5.26	5.3e-05	0.00028	Process	8	FCN1,CD58,LGALS9,FFAR2
lysosome organization	33	7	4.81	5.8e-05	0.00031	Process	7	ACP2,GAA,ARSB,TPP1,CLN8,TPCN2,MYO7A
toll-like receptor 2 signaling pathway	73	11	4.56	5.7e-05	0.00031	Process	13	CD36,MEF2C,MAPKAPK3,TLR4,NOD2,TLR2,BTK,CD14,TLR6,LY96,PIK3AP1
B cell activation	25	6	4.88	6.2e-05	0.00033	Process	7	PRKCB,PIK3CD,BTK,CD86,SKAP2,LAT2
interaction with host	34	7	4.7	7.3e-05	0.00038	Process	4	SLC11A1,CYBB,NCF2,NCF4,NCF1,ATP6V1B2,ATP6V0D1
T cell activation	44	8	4.56	8.4e-05	0.00043	Process	7	PIK3CG,ADA,PIK3CD,CLEC7A,CD86,WAS,CD80,VAV1
phagocytosis, engulfment	12	4	4.97	8.7e-05	0.00044	Process	6	AIF1,FCER1G,FCGR1A,BIN2
mast cell degranulation	12	4	4.97	8.7e-05	0.00044	Process	5	PIK3CG,PIK3CD,CHGA,LAT2
calcium-mediated signaling	45	8	4.48	0.0001	0.00051	Process	8	CCR5,CCL3,SPHK1,BTK,TPCN2,LAT2,MCTP1,TREML1
extrinsic apoptotic signaling pathway	56	9	4.37	0.00012	0.00057	Process	7	TGFB1,JAK2,P2RX7,TLR4,CD14,LY96,TICAM2,TNFRSF1B,G0S2
adaptive immune response	46	8	4.4	0.00012	0.0006	Process	4	TNFRSF11A,PIK3CG,CTSH,PIK3CD,HLA-E,BTK,CTSL,CTSS
apoptotic cell clearance	13	4	4.72	0.00014	0.00066	Process	8	CD36,LRP1,MERTK,MARCO
positive regulation of nitric oxide biosynthetic process	37	7	4.4	0.00014	0.00066	Process	7	IL1B,JAK2,TLR4,TLR2,AIF1,P2RX4,ITGB2
positive regulation of monocyte chemotaxis	13	4	4.72	0.00014	0.00066	Process	11	CCL2,AIF1,CCR1,CXCL10
activation of cysteine-type endopeptidase activity involved in apoptotic signaling pathway	20	5	4.58	0.00014	0.00066	Process	8	JAK2,TLR4,CD14,LY96,TICAM2
positive regulation of cell migration	146	16	4.01	0.00017	0.00081	Process	8	TGFB1,CCL3,JAK2,S1PR1,ITGA5,SPHK1,CTSH,DAB2,PIK3CD,LYN,CSF1R,CCR1,FGR,CORO1A,CXCL16,MYO1F
myeloid dendritic cell differentiation	21	5	4.42	0.00019	0.00088	Process	8	TGFB1,SPI1,BATF3,GIMAP5,CD86
positive regulation of peptidase activity	14	4	4.49	0.00021	0.00092	Process	8	FN1,CTSH,CTSC,PCOLCE2
peptidyl-tyrosine autophosphorylation	39	7	4.22	0.0002	0.00092	Process	10	JAK2,LYN,CSK,BTK,FGR,HCK,JAK3
toll-like receptor TLR1:TLR2 signaling pathway	71	10	4.09	0.0002	0.00092	Process	13	CD36,MEF2C,MAPKAPK3,TLR4,NOD2,TLR2,BTK,CD14,TLR6,LY96
toll-like receptor TLR6:TLR2 signaling pathway	71	10	4.09	0.0002	0.00092	Process	13	CD36,MEF2C,MAPKAPK3,TLR4,NOD2,TLR2,BTK,CD14,TLR6,LY96
vascular endothelial growth factor receptor signaling pathway	108	13	4	0.0002	0.00092	Process	9	CCL2,MAPKAPK3,PRKCB,NRP1,SPHK1,CALM3,CYBB,NCF2,NCF4,NCF1,VAV1,RHOA,CYFIP1
negative regulation of immune response	14	4	4.49	0.00021	0.00092	Process	6	LYN,IL2RA,INPP5D,LILRB2
regulation of blood pressure	60	9	4.11	0.00021	0.00093	Process	4	PPARG,ACVRL1,HMOX1,SGK1,P2RX4,RENBP,GCH1,P2RX1,CHGA
defense response to virus	149	16	3.91	0.00022	0.00096	Process	4	ATG7,TLR7,TLR8,CD86,LILRB1,APOBEC3G,PTPRC,APOBEC3H,OAS2,NLRP3,CXCL10,SAMHD1,OASL,APOBEC3C,IRF5,APOBEC3A
response to virus	109	13	3.96	0.00023	0.00099	Process	6	MEF2C,BATF3,TLR8,CLEC5A,LILRB1,IRAK3,OAS2,IFNAR2,FGR,CCL4,IFNGR1,IFNGR2,OASL
response to interferon-gamma	22	5	4.28	0.00025	0.0011	Process	6	SLC11A1,CD86,KYNU,GCH1,CXCL16
actin filament-based movement	15	4	4.29	0.0003	0.0013	Process	5	WAS,WIPF1,MYO5A,MYO7A
positive regulation of histone acetylation	15	4	4.29	0.0003	0.0013	Process	12	TGFB1,IL1B,ARRB1,ARID5A
angiogenesis	213	20	3.71	0.00033	0.0014	Process	4	TYMP,IL18,CCL2,ECM1,ACVRL1,ANXA2,S1PR1,FN1,HMOX1,ITGA5,MMP19,PIK3CG,SAT1,TGFBI,WARS,NRP1,PLXND1,RTN4,SEMA4A,PIK3R6
Ras protein signal transduction	75	10	3.88	0.00033	0.0014	Process	8	CDKN1A,MAPKAPK3,RASGRP3,RALB,RASGRP2,SDCBP,DOK1,DOK2,GRB2,DOK3
lamellipodium assembly	32	6	4.05	0.00034	0.0014	Process	6	PTPRO,S1PR1,CCDC88A,ARHGEF6,PARVB,CYFIP1
positive regulation of activated T cell proliferation	23	5	4.14	0.00032	0.0014	Process	11	IL18,STAT5A,IL12RB1,CD86,IL2RA
response to interleukin-1	32	6	4.05	0.00034	0.0014	Process	6	TNFRSF11A,SPHK1,CD38,IRAK3,IL1RN,HNMT
cellular response to drug	53	8	3.9	0.00037	0.0015	Process	5	MEF2C,IL1B,CCL2,AIM2,FBP1,PDE4B,RNF149,SLAMF8
leukotriene metabolic process	16	4	4.1	0.00042	0.0016	Process	9	TLR2,NCF1,ALOX5,ALOX5AP
monocyte differentiation	16	4	4.1	0.00042	0.0016	Process	11	MEF2C,PPARG,CSF1R,PDE1B
osteoclast differentiation	24	5	4.01	0.00042	0.0016	Process	11	MITF,TNFRSF11A,CSF1R,SNX10,OSTM1
negative regulation of bone mineralization	16	4	4.1	0.00042	0.0016	Process	7	CCL3,ECM1,CCR1,SRGN
cellular response to extracellular stimulus	16	4	4.1	0.00042	0.0016	Process	4	CDKN1A,P2RX7,AIF1,LYN
response to progesterone	33	6	3.95	0.00041	0.0016	Process	6	TGFB1,CCL2,SPHK1,CD38,TLR2,NCF2
negative regulation of tumor necrosis factor production	33	6	3.95	0.00041	0.0016	Process	8	TLR4,NOD2,ARRB2,IRAK3,PTPN22,IL10
actin cytoskeleton organization	131	14	3.64	0.00048	0.0019	Process	5	CAPZB,MTSS1,CORO1C,FAM101B,SDCBP,CORO1A,ARHGDIB,ARPC5,DOCK2,FGD3,FGD2,RHOA,ABR,RHOG
regulation of cell migration	55	8	3.77	0.0005	0.0019	Process	7	TGFB1,PLXND1,RTN4,SGK1,ENPP2,ABI3,RHOA,DOCK10
positive regulation of chemokine production	17	4	3.92	0.00057	0.0022	Process	7	TLR4,TLR2,TLR7,FFAR2
vasodilation	17	4	3.92	0.00057	0.0022	Process	8	APOE,P2RX4,ADORA2A,GCH1
activated T cell proliferation	10	3	4.02	0.00057	0.0022	Process	12	ITGAM,ITGB2,ITGAL
cellular response to organic substance	17	4	3.92	0.00057	0.0022	Process	5	IL1B,CASP1,PSAP,CD68
apoptotic signaling pathway	106	12	3.59	0.00059	0.0022	Process	6	P2RX7,CD38,P2RX4,SPN,BTK,RIPK3,ARHGEF6,CD28,FGD3,FGD2,VAV1,ABR
I-kappaB kinase/NF-kappaB signaling	46	7	3.67	0.00067	0.0025	Process	7	TLR4,TLR8,BTK,CD14,RIPK3,LY96,TICAM2
positive regulation of interleukin-8 production	26	5	3.77	0.00066	0.0025	Process	7	IL1B,TLR4,NOD2,TLR2,TLR7
negative regulation of inflammatory response	69	9	3.6	0.00067	0.0025	Process	7	APOE,ADA,ADORA2A,IL2RA,NLRP3,TNFRSF1B,PTGER4,ABR,TNFAIP8L2
positive regulation of defense response to virus by host	122	13	3.49	0.00072	0.0026	Process	9	MTSS1,IL12RB1,ANXA5,STOM,FCGR3B,AIM2,FGFBP1,LILRB1,CD93,GMIP,TREM1,YIPF1,APOBEC3G
negative regulation of cell adhesion	36	6	3.68	0.00072	0.0026	Process	6	ACVRL1,TGFBI,SPN,LPXN,ARHGDIB,MYO1F
Rac protein signal transduction	18	4	3.76	0.00076	0.0027	Process	9	AIF1,DBNL,RHOG,CYFIP1
positive regulation of neutrophil chemotaxis	18	4	3.76	0.00076	0.0027	Process	11	CD74,NCKAP1L,C3AR1,RAC2
tryptophan catabolic process	11	3	3.77	0.00086	0.0029	Process	10	IDO1,KMO,KYNU
apoptotic process	607	42	3.28	0.00084	0.0029	Process	6	MEF2C,IL1B,JAK2,GADD45B,C5AR1,TLR4,PRKCB,RALB,RTN4,SGK1,EPB41L3,CASP1,TLR2,DAB2,ADORA2A,PDE1B,YWHAH,CD14,ITGB2,LY96,TICAM2,AIM2,DBNL,IL2RA,NCF1,EAF2,ADAMTSL4,INPP5D,DRAM1,TNFSF8,LGALS1,SERPINB9,PPP3CC,VIM,GPR65,LY86,ARHGEF6,ZNF385A,CIDEB,RASSF5,CARD6,NLRP3
actin polymerization or depolymerization	11	3	3.77	0.00086	0.0029	Process	8	VASP,WAS,WIPF1
negative regulation of interleukin-17 production	11	3	3.77	0.00086	0.0029	Process	7	TLR4,TLR2,NCKAP1L
positive regulation of interleukin-17 production	11	3	3.77	0.00086	0.0029	Process	7	TGFB1,IL18,NOD2
regulation of cell adhesion mediated by integrin	11	3	3.77	0.00086	0.0029	Process	6	PIK3CG,LYN,LPXN
negative regulation of toll-like receptor signaling pathway	11	3	3.77	0.00086	0.0029	Process	6	ARRB2,IRAK3,PIK3AP1
response to tumor necrosis factor	27	5	3.66	0.00082	0.0029	Process	6	JAK2,TNFRSF11A,CD14,GCH1,CXCL16
neuromuscular process controlling posture	11	3	3.77	0.00086	0.0029	Process	7	GAA,CLN8,GCH1
positive regulation of calcium ion transport	27	5	3.66	0.00082	0.0029	Process	8	CCL3,P2RX4,ARRB2,CCR1,CCL4
iron ion homeostasis	27	5	3.66	0.00082	0.0029	Process	10	SLC11A1,HMOX1,B2M,FTL,SFXN3
complement activation	48	7	3.53	0.00089	0.003	Process	4	CFD,CFP,C2,C1QC,C1QA,C1QB,FCN1
cortical actin cytoskeleton organization	19	4	3.61	0.001	0.0033	Process	7	EPB41L3,NCKAP1L,PLEK,FMNL1
activation of cysteine-type endopeptidase activity involved in apoptotic process	86	10	3.38	0.0011	0.0036	Process	7	PPARG,JAK2,CTSH,CASP1,S100A8,S100A9,CTSC,P2RX1,NLRP3,NLRC4
activation of phospholipase C activity	61	8	3.42	0.0011	0.0036	Process	11	C5AR1,CALM3,PDE1B,ADCY7,S1PR4,PLCB2,RASGRP4,GNA15
sphingosine-1-phosphate signaling pathway	12	3	3.55	0.0013	0.004	Process	7	S1PR1,SPHK1,S1PR4
I-kappaB phosphorylation	12	3	3.55	0.0013	0.004	Process	8	TLR4,TLR2,TLR7
aging	129	13	3.27	0.0013	0.004	Process	4	TGFB1,CCL2,APOE,LRP1,ADA,CD86,ITGB2,NCF2,CTSC,IL10,TNFRSF1B,GRB2,RETN
positive regulation of phosphoprotein phosphatase activity	12	3	3.55	0.0013	0.004	Process	11	JAK2,CALM3,CD300A
negative regulation of smooth muscle cell proliferation	29	5	3.45	0.0012	0.004	Process	7	PPARG,HMOX1,AIF1,COMT,PTGIR
JAK-STAT cascade	30	5	3.35	0.0015	0.0047	Process	7	CCL2,JAK2,STAT5A,IFNAR2,STAT4
B cell differentiation	64	8	3.26	0.0015	0.0049	Process	8	HHEX,IKZF1,NFAM1,ITGA4,LYL1,JAK3,IL10,GIMAP1
erythrocyte differentiation	41	6	3.28	0.0016	0.0051	Process	8	HCLS1,SPI1,IKZF1,JAK2,LYN,JAK3
complement activation, alternative pathway	13	3	3.35	0.0017	0.0053	Process	6	CFD,CFP,VSIG4
oligosaccharide metabolic process	13	3	3.35	0.0017	0.0053	Process	6	ST8SIA4,GAL3ST4,NAGA
positive regulation of calcium ion transport into cytosol	13	3	3.35	0.0017	0.0053	Process	6	P2RX7,GIMAP5,P2RX4
positive regulation of interleukin-2 production	13	3	3.35	0.0017	0.0053	Process	7	PDE4B,CD83,SASH3
negative regulation of multicellular organism growth	13	3	3.35	0.0017	0.0053	Process	6	ADRB2,LGMN,PLAC8
positive regulation of T cell differentiation	13	3	3.35	0.0017	0.0053	Process	10	CD74,IL2RA,HLA-DMA
negative regulation of intrinsic apoptotic signaling pathway in response to DNA damage by p53 class mediator	13	3	3.35	0.0017	0.0053	Process	12	CD74,CD44,ZNF385A
positive regulation of Wnt signaling pathway	31	5	3.26	0.0018	0.0054	Process	8	HHEX,MBD2,ZEB2,TLR2,ATP6AP2
extracellular matrix disassembly	120	12	3.11	0.0019	0.0057	Process	5	ENG,FN1,MMP19,SPP1,CD44,CTSB,CTSL,CTSS,LCP1,A2M,CAPG,CTSD
cell morphogenesis	54	7	3.16	0.002	0.0058	Process	6	P2RX7,CAPZB,IL7R,LIPA,PTPRO,LST1,KLF2
response to wounding	54	7	3.16	0.002	0.0058	Process	4	TGFB1,HHEX,CCL2,FN1,NRP1,CCR1,LYVE1
positive regulation of MAP kinase activity	54	7	3.16	0.002	0.0058	Process	12	TGFB1,MEF2C,PIK3CG,PIK3R6,CSK,S100A12,PIK3R5
response to bacterium	22	4	3.22	0.002	0.006	Process	6	SLC11A1,CCL2,SERPINB9,FUCA2
homeostasis of number of cells within a tissue	22	4	3.22	0.002	0.006	Process	6	P2RX7,LIPA,CORO1A,SASH3
response to activity	32	5	3.17	0.0021	0.0061	Process	3	CCL2,SCO2,NCF2,IL1RN,IL10
receptor internalization	32	5	3.17	0.0021	0.0061	Process	4	ARRB2,LILRB1,ADRBK2,GRB2,RAB31
nucleotide-binding domain, leucine rich repeat containing receptor signaling pathway	43	6	3.14	0.0021	0.0062	Process	7	P2RX7,NOD2,CASP1,AIM2,NLRP3,NLRC4
positive regulation of cholesterol efflux	14	3	3.17	0.0024	0.0066	Process	10	APOE,LRP1,PLTP
cyclooxygenase pathway	14	3	3.17	0.0024	0.0066	Process	12	SPHK1,HPGDS,TBXAS1
killing of cells of other organism	14	3	3.17	0.0024	0.0066	Process	3	HAMP,S100A12,CHGA
G-protein coupled purinergic nucleotide receptor signaling pathway	14	3	3.17	0.0024	0.0066	Process	9	PTAFR,GPR34,P2RY13
regulation of cell proliferation	153	14	2.99	0.0024	0.0066	Process	5	ENG,HHEX,MITF,MBD2,JAK2,SAT1,SGK1,CSK,CCDC88A,BTK,FGR,PRG4,CXCL10,PTGER2
superoxide anion generation	14	3	3.17	0.0024	0.0066	Process	6	CYBB,NCF2,NCF1
negative regulation of blood vessel endothelial cell migration	14	3	3.17	0.0024	0.0066	Process	11	TGFB1,APOE,ACVRL1
regulation of protein phosphorylation	23	4	3.11	0.0025	0.0068	Process	9	FN1,CORO1C,LYN,CCDC88A
myeloid cell differentiation	23	4	3.11	0.0025	0.0068	Process	6	IRF8,DAB2,CLEC5A,RASGRP4
regulation of cell adhesion	44	6	3.07	0.0025	0.0068	Process	5	ENG,IL18,S1PR1,CYTH1,CYTH4,CYTIP
positive regulation of bone mineralization	33	5	3.09	0.0025	0.0068	Process	7	TGFB1,MEF2C,P2RX7,ADRB2,FAM20C
positive regulation of interferon-beta production	23	4	3.11	0.0025	0.0068	Process	8	TLR4,TLR2,RNF135,IRF5
defense response to Gram-negative bacterium	33	5	3.09	0.0025	0.0068	Process	8	SLC11A1,TLR4,CD4,MR1,CHGA
MAPK cascade	82	9	3	0.0026	0.0069	Process	7	TGFB1,MEF2C,CCR5,IL1B,IL18,CCL2,CCL3,MAPKAPK3,RASGRP3
cellular calcium ion homeostasis	82	9	3	0.0026	0.0069	Process	10	TGFB1,CCL2,CCL3,PRKCB,APOE,CCR1,CCL23,TPCN2,CCL13
toll-like receptor 3 signaling pathway	83	9	2.96	0.0028	0.0075	Process	13	MEF2C,MAPKAPK3,TLR4,NOD2,CD14,RIPK3,LY96,TICAM2,COLEC12
cell chemotaxis	57	7	2.99	0.0028	0.0075	Process	5	ENG,ARRB2,BIN2,CCL4,CCL18,CCL3L1,RHOG
chemokine-mediated signaling pathway	45	6	3	0.0028	0.0075	Process	8	CCR5,CCL2,CMKLR1,CCR1,CXCL10,CCRL2
heterophilic cell-cell adhesion via plasma membrane cell adhesion molecules	34	5	3.01	0.0029	0.0076	Process	6	ITGA5,ITGA4,CD209,ITGAL,AMICA1
protein kinase B signaling	34	5	3.01	0.0029	0.0076	Process	7	TGFB1,IL1B,CCL2,CCL3,MERTK
negative regulation of neuron apoptotic process	126	12	2.92	0.0029	0.0076	Process	8	MEF2C,CCL2,JAK2,C5AR1,APOE,LRP1,HMOX1,NRP1,ADORA2A,LGMN,CORO1A,NAIP
dendritic cell chemotaxis	15	3	3.01	0.0031	0.0077	Process	9	CCR5,PIK3CG,CCR1
leukotriene biosynthetic process	24	4	3	0.0031	0.0077	Process	10	ALOX5,ALOX5AP,GGTA1P,COTL1
lipid storage	24	4	3	0.0031	0.0077	Process	5	CD36,STAT5A,GM2A,FFAR2
hyaluronan catabolic process	15	3	3.01	0.0031	0.0077	Process	5	TGFB1,CD44,LYVE1
macrophage differentiation	15	3	3.01	0.0031	0.0077	Process	11	SPI1,CSF1R,GAB3
ruffle organization	15	3	3.01	0.0031	0.0077	Process	5	CSF1R,PLEK,CYFIP1
response to vitamin D	15	3	3.01	0.0031	0.0077	Process	6	TGFB1,SPP1,CXCL10
high-density lipoprotein particle remodeling	15	3	3.01	0.0031	0.0077	Process	8	APOE,APOC1,PLTP
negative regulation of lipid catabolic process	15	3	3.01	0.0031	0.0077	Process	7	IL1B,GIMAP5,APOC1
positive regulation of membrane protein ectodomain proteolysis	15	3	3.01	0.0031	0.0077	Process	8	IL1B,APOE,TNFRSF1B
JAK-STAT cascade involved in growth hormone signaling pathway	24	4	3	0.0031	0.0077	Process	8	JAK2,STAT5A,LYN,JAK3
cellular response to peptide hormone stimulus	24	4	3	0.0031	0.0077	Process	7	LYN,CSK,FGR,HCK
positive regulation of calcium ion import	15	3	3.01	0.0031	0.0077	Process	9	CCL2,CCL3,TRPV2
regulation of actin cytoskeleton reorganization	15	3	3.01	0.0031	0.0077	Process	9	TGFB1,CSF1R,GMFG
regulation of actin cytoskeleton organization	35	5	2.93	0.0034	0.0083	Process	6	LRP1,CCDC88A,CORO1A,MYO1F,SH3BGRL3
positive regulation of protein phosphorylation	114	11	2.84	0.0035	0.0086	Process	10	TGFB1,ENG,IL1B,RALB,ANXA2,DAB2,AIF1,ARRB1,CSF1R,PLAUR,SPN
actin cytoskeleton reorganization	47	6	2.88	0.0036	0.0088	Process	7	S1PR1,S100A9,PLEK,GPR65,PARVB,PARVG
positive regulation of vascular endothelial growth factor production	25	4	2.9	0.0037	0.009	Process	7	TGFB1,IL1B,HPSE,C3AR1
negative regulation of MAP kinase activity	36	5	2.85	0.0039	0.0094	Process	12	IL1B,APOE,LYN,CD300A,IRAK3
neurotrophin TRK receptor signaling pathway	276	21	2.76	0.0039	0.0094	Process	8	CDKN1A,MEF2C,MAPKAPK3,RALB,RTN4,PIK3CD,ADORA2A,CALM3,PDE1B,CD86,ADCY7,AP2A2,ARHGEF6,CD28,FGD3,FGD2,CD80,GRB2,VAV1,RHOA,ABR
inflammatory response to antigenic stimulus	16	3	2.86	0.004	0.0096	Process	4	HLA-DRB1,HLA-DRB5,IL2RA
positive regulation of vascular endothelial growth factor receptor signaling pathway	16	3	2.86	0.004	0.0096	Process	8	IL1B,PRKCB,ITGA5
regulation of interferon-gamma-mediated signaling pathway	16	3	2.86	0.004	0.0096	Process	8	JAK2,IFNGR1,IFNGR2
regulation of complement activation	26	4	2.8	0.0044	0.01	Process	6	CFP,C2,CR1,CD59
regulation of angiogenesis	26	4	2.8	0.0044	0.01	Process	6	HMOX1,WARS,PLXND1,ENPP2
regulation of calcium ion transport	26	4	2.8	0.0044	0.01	Process	8	GNAI2,ADORA2A,P2RX1,CACNA2D4
positive regulation of substrate adhesion-dependent cell spreading	26	4	2.8	0.0044	0.01	Process	8	DAB2,PREX1,ARPC2,S100A10
adenylate cyclase-modulating G-protein coupled receptor signaling pathway	37	5	2.78	0.0045	0.011	Process	9	FPR1,ADORA2A,ADRB2,PTGER4,GNA15
negative regulation of cysteine-type endopeptidase activity involved in apoptotic process	75	8	2.74	0.0046	0.011	Process	7	CD44,MICAL1,ARRB1,ADORA2A,ARRB2,SERPINB9,NAIP,TNFAIP8
positive regulation of angiogenesis	103	10	2.73	0.0046	0.011	Process	8	IL1B,PRKCB,ECM1,ACVRL1,HMOX1,PIK3R6,SPHK1,CTSH,ITGB2,C3AR1
ceramide metabolic process	17	3	2.72	0.0051	0.012	Process	6	CLN8,ASAH1,PLA2G15
peptidyl-tyrosine phosphorylation	120	11	2.65	0.0053	0.012	Process	9	JAK2,STAT5A,MERTK,LYN,IL12RB1,CSF1R,BTK,FGR,HCK,JAK3,ABI3
cell-substrate adhesion	17	3	2.72	0.0051	0.012	Process	4	ITGA5,CORO1A,MYO1G
TRIF-dependent toll-like receptor signaling pathway	77	8	2.66	0.0055	0.012	Process	14	MEF2C,MAPKAPK3,TLR4,NOD2,CD14,RIPK3,LY96,TICAM2
endodermal cell differentiation	27	4	2.71	0.0052	0.012	Process	6	FN1,ITGA5,ITGA4,ITGB2
positive regulation of T cell activation	17	3	2.72	0.0051	0.012	Process	9	CCL2,HLA-DPA1,HLA-DPB1
regulation of sensory perception of pain	27	4	2.71	0.0052	0.012	Process	8	CCL3,ACPP,COMT,IL10
organ regeneration	51	6	2.64	0.0057	0.013	Process	5	TGFB1,CDKN1A,PPARG,CCL2,C5AR1,LCP1
substrate adhesion-dependent cell spreading	39	5	2.64	0.0059	0.013	Process	5	FN1,MERTK,ITGA4,FERMT3,AKIP1
MyD88-independent toll-like receptor signaling pathway	79	8	2.57	0.0065	0.014	Process	13	MEF2C,MAPKAPK3,TLR4,NOD2,CD14,RIPK3,LY96,TICAM2
RNA catabolic process	18	3	2.6	0.0063	0.014	Process	7	OAS2,RNASE2,RNASE6
nitric oxide mediated signal transduction	18	3	2.6	0.0063	0.014	Process	8	CD36,FPR1,APOE
blood circulation	40	5	2.57	0.0067	0.014	Process	6	ACVRL1,ADORA2A,OLR1,C3AR1,CXCL10
response to zinc ion	28	4	2.62	0.0061	0.014	Process	5	P2RX7,S100A8,S100A9,HVCN1
negative regulation of gene expression	107	10	2.6	0.0061	0.014	Process	7	TGFB1,CDKN1A,ID2,MEF2C,CCL3,GAS2L1,AIF1,CCR1,PTPN22,SFMBT2
Arp2/3 complex-mediated actin nucleation	18	3	2.6	0.0063	0.014	Process	14	ARPC5,ARPC2,ARPC4
positive regulation of protein kinase B signaling	79	8	2.57	0.0065	0.014	Process	9	TGFB1,HCLS1,CCL3,PIK3CG,ARRB2,HPSE,PIK3R5,CD28
semaphorin-plexin signaling pathway	18	3	2.6	0.0063	0.014	Process	7	NRP1,PLXND1,SEMA4A
response to organic substance	29	4	2.53	0.0072	0.015	Process	4	ANXA5,CTSC,ASAH1,AQP9
positive regulation of JUN kinase activity	29	4	2.53	0.0072	0.015	Process	14	ZEB2,TNFRSF11A,TLR6,IL1RN
positive regulation of phosphatidylinositol 3-kinase activity	29	4	2.53	0.0072	0.015	Process	10	TGFB1,NOD2,LYN,FGR
regulation of inflammatory response	53	6	2.54	0.0071	0.015	Process	6	JAK2,NOD2,CASP1,LYN,HCK,PIK3AP1
positive regulation of protein serine/threonine kinase activity	29	4	2.53	0.0072	0.015	Process	12	RALB,ACSL1,CSF1R,CALM3
positive regulation of reactive oxygen species metabolic process	29	4	2.53	0.0072	0.015	Process	7	CDKN1A,CD36,RIPK3,GRB2
phosphate-containing compound metabolic process	19	3	2.48	0.0077	0.016	Process	5	TGFB1,INPP5D,ENPP2
positive regulation of phosphatidylinositol 3-kinase signaling	54	6	2.48	0.0079	0.016	Process	9	HCLS1,JAK2,FGR,HCST,CD28,PIK3AP1
natural killer cell activation	19	3	2.48	0.0077	0.016	Process	7	IL18,PIK3CD,ITGB2
positive regulation of nitric-oxide synthase activity	19	3	2.48	0.0077	0.016	Process	9	APOE,CALM3,GCH1
cellular response to cytokine stimulus	19	3	2.48	0.0077	0.016	Process	6	HCLS1,CSF1R,CD86
negative regulation of NF-kappaB transcription factor activity	68	7	2.46	0.0083	0.017	Process	13	NOD2,CMKLR1,ARRB1,ARRB2,AIM2,IRAK3,NLRP3
positive regulation of receptor internalization	20	3	2.37	0.0093	0.019	Process	7	ARRB1,ARRB2,HAMP
mesoderm development	31	4	2.37	0.0095	0.019	Process	5	IKZF1,JAK2,BTK,HCK
response to cold	31	4	2.37	0.0095	0.019	Process	4	PPARG,ADRB2,CXCL10,PLAC8
proton transport	56	6	2.38	0.0096	0.019	Process	7	SLC2A3,SLC2A5,SLC36A1,ATP6V1B2,ATP6V0D1,HVCN1
response to insulin	56	6	2.38	0.0096	0.019	Process	8	APOE,RBP4,TLR2,LYN,IL10,RETN
B cell proliferation	31	4	2.37	0.0095	0.019	Process	8	MEF2C,IL7R,PTPRC,IL10
negative regulation of proteolysis	20	3	2.37	0.0093	0.019	Process	8	DNAJC1,CLN8,CSTA
cellular response to mechanical stimulus	69	7	2.41	0.009	0.019	Process	5	ENG,IL1B,TLR4,CASP1,TLR7,TLR8,PTGER4
phosphatidylinositol biosynthetic process	57	6	2.33	0.011	0.021	Process	9	PIK3CG,PIK3R6,PIK3CD,INPP5D,PIP4K2A,PIK3R5
glycosphingolipid metabolic process	44	5	2.32	0.011	0.021	Process	8	PSAP,ARSB,GALC,ASAH1,GM2A
positive regulation of cytosolic calcium ion concentration	115	10	2.35	0.01	0.021	Process	12	CCR5,JAK2,C5AR1,PIK3CG,CD38,CCR1,S1PR4,C3AR1,GNA15,CD52
female pregnancy	85	8	2.34	0.01	0.021	Process	4	TGFB1,SPHK1,CD38,STAT5A,IDO1,IL1RN,COMT,THBD
triglyceride metabolic process	32	4	2.3	0.011	0.022	Process	8	APOE,GK,APOC1,APOBR
positive regulation of signal transduction	58	6	2.29	0.012	0.022	Process	6	SKAP2,PAG1,CD80,GRB2,SH2B3,SLA
melanocyte differentiation	21	3	2.27	0.011	0.022	Process	7	MEF2C,MITF,MYO5A
bone resorption	21	3	2.27	0.011	0.022	Process	6	ADRB2,TPP1,RAC2
positive regulation of erythrocyte differentiation	21	3	2.27	0.011	0.022	Process	6	ID2,NCKAP1L,INPP5D
ceramide biosynthetic process	21	3	2.27	0.011	0.022	Process	7	P2RX7,CLN8,P2RX1
regulation of catalytic activity	58	6	2.29	0.012	0.022	Process	4	SGK1,CTSB,WAS,BMP2K,ARHGDIB,GPSM3
cell-matrix adhesion	87	8	2.27	0.012	0.023	Process	5	CD44,ITGA4,ITGB2,HPSE,LYVE1,SIGLEC1,ITGAL,PARVG
response to nutrient	72	7	2.29	0.012	0.023	Process	4	PPARG,GNAI2,NOD2,ACSL1,CYBB,ARSB,C2
cellular response to starvation	45	5	2.27	0.012	0.023	Process	5	ATG7,RALB,SPHK1,GAS2L1,GLUL
protein catabolic process	33	4	2.23	0.012	0.024	Process	6	ATG7,TPP1,CTSD,CLN8
tumor necrosis factor-mediated signaling pathway	33	4	2.23	0.012	0.024	Process	8	JAK2,TNFRSF11A,AIM2,TNFRSF1B
cellular response to interleukin-1	33	4	2.23	0.012	0.024	Process	7	CCL2,CCL3,APOE,KLF2
positive regulation of peptidyl-threonine phosphorylation	22	3	2.17	0.013	0.025	Process	11	TGFB1,SPHK1,CALM3
peptide cross-linking	22	3	2.17	0.013	0.025	Process	8	FN1,F13A1,CSTA
positive regulation of insulin secretion involved in cellular response to glucose stimulus	22	3	2.17	0.013	0.025	Process	6	ARRB1,HLA-DRB1,HLA-DRB5
receptor clustering	22	3	2.17	0.013	0.025	Process	7	ITGA4,ITGB2,ITGAL
negative regulation of myoblast differentiation	22	3	2.17	0.013	0.025	Process	8	TGFB1,IL18,CXCL10
artery morphogenesis	22	3	2.17	0.013	0.025	Process	11	ENG,APOE,NRP1
membrane depolarization	22	3	2.17	0.013	0.025	Process	5	P2RX7,P2RX4,SCN1B
T cell differentiation in thymus	34	4	2.16	0.014	0.026	Process	11	STAT5A,B2M,RIPK3,MAFB
phosphatidylinositol-mediated signaling	120	10	2.2	0.014	0.026	Process	8	CDKN1A,PIK3CD,PTAFR,CSF1R,CD86,CD28,CD80,GRB2,VAV1,RHOA
endoderm development	23	3	2.08	0.015	0.028	Process	5	TGFB1,HHEX,DAB2
adult walking behavior	35	4	2.09	0.016	0.028	Process	6	ATG7,ARRB2,CTNS,CLN8
biomineral tissue development	23	3	2.08	0.015	0.028	Process	5	ECM1,SPP1,SRGN
positive regulation of collagen biosynthetic process	23	3	2.08	0.015	0.028	Process	8	TGFB1,ENG,CCL2
positive regulation of I-kappaB kinase/NF-kappaB signaling	155	12	2.14	0.016	0.028	Process	9	CD36,NOD2,PRKCB,ECM1,HMOX1,CASP1,TLR6,TICAM2,S100A12,LGALS1,LGALS9,RHOA
positive regulation of axon extension	23	3	2.08	0.015	0.028	Process	7	APOE,FN1,TRPV2
nitric oxide metabolic process	23	3	2.08	0.015	0.028	Process	5	TLR2,CALM3,GCH1
phosphatidylinositol phosphorylation	35	4	2.09	0.016	0.028	Process	8	PIK3CG,PIK3R6,PIK3CD,PIP4K2A
regulation of sequence-specific DNA binding transcription factor activity	23	3	2.08	0.015	0.028	Process	4	HMOX1,SGK1,HCK
protein heterooligomerization	61	6	2.15	0.015	0.028	Process	8	ACVRL1,RIPK3,KCNAB2,GCH1,P2RX1,GRB2
mitotic spindle assembly	23	3	2.08	0.015	0.028	Process	6	NLRC4,NAIP,RHOA
programmed necrotic cell death	23	3	2.08	0.015	0.028	Process	6	CASP1,RIPK3,MLKL
positive regulation of fibroblast proliferation	48	5	2.1	0.016	0.029	Process	7	CDKN1A,CD74,ANXA2,FN1,SPHK1
positive regulation of smooth muscle cell proliferation	49	5	2.05	0.018	0.031	Process	7	ID2,S1PR1,HMOX1,AIF1,RETN
neuromuscular process controlling balance	49	5	2.05	0.018	0.031	Process	7	GAA,TPP1,CLN8,GM2A,ABR
vesicle fusion	24	3	1.99	0.018	0.032	Process	6	LRMP,VAMP5,DYSF
cytoskeleton organization	109	9	2.06	0.018	0.032	Process	5	CCL2,CCL3,APOE,CAPZB,MICAL1,CCL13,PSTPIP2,FGD3,FGD2
ATP metabolic process	24	3	1.99	0.018	0.032	Process	10	CTNS,AMPD3,ATP6V1B2
chondrocyte differentiation	37	4	1.96	0.02	0.034	Process	6	TGFB1,MEF2C,TGFBI,ARID5A
autophagy	79	7	2.02	0.02	0.034	Process	5	S100A8,S100A9,ARSB,PTPN22,CTSD,RGS19,DRAM1
acute-phase response	37	4	1.96	0.02	0.034	Process	7	FN1,SERPINA1,IL1RN,CD163
positive regulation of insulin secretion	37	4	1.96	0.02	0.034	Process	10	JAK2,RBP4,CD38,GLUL
response to retinoic acid	50	5	2	0.019	0.034	Process	5	PPARG,APOE,RBP4,CTSH,CD38
negative regulation of viral genome replication	37	4	1.96	0.02	0.034	Process	9	APOBEC3G,OASL,APOBEC3C,APOBEC3A
glycosaminoglycan catabolic process	25	3	1.91	0.021	0.035	Process	7	GNS,HPSE,FUCA1
cholesterol metabolic process	65	6	1.98	0.021	0.035	Process	7	APOE,LRP1,APOC1,APOBR,CLN8,CYP27A1
positive regulation of catalytic activity	65	6	1.98	0.021	0.035	Process	5	CCL3,NCF4,PSAP,GMFG,APOC1,ALOX5AP
response to axon injury	25	3	1.91	0.021	0.035	Process	5	AIF1,LYN,LGALS1
response to electrical stimulus	25	3	1.91	0.021	0.035	Process	4	P2RX7,AIF1,CD14
lipoprotein metabolic process	38	4	1.9	0.022	0.037	Process	6	APOE,LRP1,OLR1,APOC1
positive regulation of fat cell differentiation	38	4	1.9	0.022	0.037	Process	7	ID2,PPARG,CMKLR1,ZNF385A
cellular iron ion homeostasis	66	6	1.93	0.022	0.038	Process	11	SLC11A1,HMOX1,HAMP,FTL,ATP6V1B2,ATP6V0D1
complement activation, classical pathway	52	5	1.9	0.023	0.039	Process	9	C2,C1QC,C1QA,C1QB,CR1
epidermal growth factor receptor signaling pathway	198	14	1.95	0.023	0.039	Process	10	TGFB1,CDKN1A,PIK3CD,CSK,CALM3,PDE1B,CD86,ADCY7,AP2A2,CD28,PAG1,CD80,GRB2,VAV1
positive regulation of protein kinase activity	52	5	1.9	0.023	0.039	Process	11	CDKN1A,NCKAP1L,CD4,PTPRC,LCP2
actin filament bundle assembly	26	3	1.83	0.023	0.039	Process	5	AIF1,LCP1,GAS7
adenylate cyclase-activating G-protein coupled receptor signaling pathway	39	4	1.85	0.024	0.041	Process	10	ADCY7,S1PR4,PTGER2,PTGIR
cellular response to transforming growth factor beta stimulus	39	4	1.85	0.024	0.041	Process	5	TGFB1,MEF2C,ACVRL1,DAB2
protein complex assembly	115	9	1.89	0.026	0.043	Process	5	MITF,CD74,NCKAP1L,SLC7A7,CAPG,WAS,WIPF1,SKAP2,LPXN
release of sequestered calcium ion into cytosol	27	3	1.76	0.027	0.044	Process	8	P2RX7,PTPRC,TPCN2
post-Golgi vesicle-mediated transport	54	5	1.81	0.027	0.045	Process	8	ARRB1,MYO5A,FTL,AP1B1,AP1S2
response to mechanical stimulus	54	5	1.81	0.027	0.045	Process	4	PPARG,CCL2,P2RX7,PTGER4,RETN
hematopoietic progenitor cell differentiation	69	6	1.82	0.028	0.046	Process	6	TGFB1,PLEK,PTPRC,KCNAB2,ARL11,APOBEC3H
exocytosis	85	7	1.81	0.029	0.047	Process	6	CCL3,CCR1,MYO5A,STX11,SNAP29,VAMP5,MYO1G
Fc-epsilon receptor signaling pathway	186	13	1.84	0.029	0.047	Process	9	CDKN1A,PIK3CD,LYN,CALM3,FCER1G,BTK,CD86,LCP2,CD28,CD80,GRB2,VAV1,LAT2
response to organic cyclic compound	41	4	1.73	0.03	0.048	Process	5	ACSL1,LYN,COMT,CD83
cell maturation	41	4	1.73	0.03	0.048	Process	5	ID2,PPARG,BTK,POU2F2
negative regulation of endothelial cell proliferation	28	3	1.68	0.03	0.049	Process	8	ENG,APOE,ACVRL1
calcium ion transport	86	7	1.77	0.031	0.049	Process	10	CCR5,CCL3,PRKCB,P2RX4,CCR1,CORO1A,TPCN2
endocytosis	135	10	1.8	0.03	0.049	Process	6	PIK3CG,CD209,FKBP15,TOM1,SNX11,SIGLEC1,CLEC10A,SNX10,NECAP2,RIN3
neuronal action potential	28	3	1.68	0.03	0.049	Process	6	P2RX7,P2RX4,P2RX1
negative regulation of angiogenesis	56	5	1.72	0.032	0.051	Process	8	HHEX,CCL2,SEMA4A,STAB1,CXCL10
activation of MAPK activity	103	8	1.75	0.032	0.052	Process	13	IL1B,MAPKAPK3,C5AR1,CD74,FPR1,P2RX7,TLR4,NOD2
protein phosphorylation	472	28	1.8	0.033	0.052	Process	7	TGFB1,CDKN1A,CCL2,JAK2,P2RX7,PRKCB,ACVRL1,PIK3CG,SGK1,PIK3CD,MERTK,LYN,CSK,BTK,IRAK3,MKNK1,ADRBK2,FGR,FYB,HCK,JAK3,STAT4,STK10,GMFG,HCST,BMP2K,FAM20C,MLKL
response to hormone	42	4	1.68	0.033	0.052	Process	4	HCLS1,MMP19,LYN,ME1
negative regulation of cell growth	120	9	1.75	0.033	0.052	Process	6	TGFB1,CDKN1A,PPARG,ACVRL1,RTN4,GAS2L1,FBP1,EAF2,ZC3H12D
neuron projection morphogenesis	42	4	1.68	0.033	0.052	Process	8	EPB41L3,ADORA2A,DBNL,GAS7
inner ear development	42	4	1.68	0.033	0.052	Process	4	TGFB1,MAF,C1QB,HLA-DMA
toll-like receptor 9 signaling pathway	72	6	1.7	0.034	0.053	Process	13	MEF2C,MAPKAPK3,NOD2,TLR7,TLR8,PIK3AP1
negative regulation of insulin receptor signaling pathway	29	3	1.61	0.034	0.053	Process	7	IL1B,PRKCB,PTPRE
regulation of excitatory postsynaptic membrane potential	29	3	1.61	0.034	0.053	Process	6	MEF2C,P2RX4,ADORA2A
activation of GTPase activity	29	3	1.61	0.034	0.053	Process	9	CORO1C,GPR65,RHOG
toxin transport	29	3	1.61	0.034	0.053	Process	5	NRP1,CASP1,CD274
positive regulation of apoptotic signaling pathway	29	3	1.61	0.034	0.053	Process	8	CTSH,ADORA2A,CTSC
positive regulation of actin filament polymerization	43	4	1.63	0.036	0.055	Process	9	NCKAP1L,VASP,HCK,GRB2
response to ethanol	89	7	1.68	0.037	0.056	Process	6	CCL2,APOE,RBP4,S100A8,S100A9,CD14,CSF2RA
response to amphetamine	30	3	1.55	0.038	0.057	Process	7	ADORA2A,CALM3,PDE1B
cellular amino acid metabolic process	30	3	1.55	0.038	0.057	Process	4	ATG7,CTNS,SLC7A7
phosphatidylinositol 3-kinase signaling	30	3	1.55	0.038	0.057	Process	9	PIK3CG,PIK3CD,PIK3R5
positive regulation of tyrosine phosphorylation of Stat3 protein	30	3	1.55	0.038	0.057	Process	13	IL18,JAK2,CSF1R
negative regulation of DNA binding	30	3	1.55	0.038	0.057	Process	6	ID2,JAK2,HMOX1
positive regulation of JNK cascade	58	5	1.64	0.037	0.057	Process	13	IL1B,GADD45B,TLR4,NOD2,SDCBP
protein tetramerization	30	3	1.55	0.038	0.057	Process	8	HLA-DRB1,HLA-DRB5,ME1
ephrin receptor signaling pathway	91	7	1.61	0.041	0.062	Process	9	LYN,SDCBP,AP2A2,ARPC5,ARPC2,RHOA,ARPC4
negative regulation of neuron projection development	31	3	1.49	0.042	0.063	Process	8	PTPRO,LGALS1,VIM
dendrite development	31	3	1.49	0.042	0.063	Process	4	LST1,NRP1,SCARF1
brown fat cell differentiation	31	3	1.49	0.042	0.063	Process	7	PPARG,ADRB2,PLAC8
positive regulation of pathway-restricted SMAD protein phosphorylation	46	4	1.48	0.046	0.068	Process	9	TGFB1,ENG,ACVRL1,DAB2
substantia nigra development	46	4	1.48	0.046	0.068	Process	5	CALM3,YWHAH,RHOA,BASP1
response to antibiotic	32	3	1.43	0.046	0.069	Process	5	CCL2,JAK2,CYB5R4
extracellular matrix organization	312	19	1.6	0.047	0.071	Process	5	TGFB1,FN1,ITGA5,MMP19,TGFBI,SPP1,CD44,ITGA4,CTSB,CTSL,CTSS,ITGAM,ITGB2,A2M,ADAMTSL4,CTSD,ITGAL,ITGAX,COLGALT1
blood vessel remodeling	33	3	1.37	0.051	0.075	Process	5	MEF2C,ACVRL1,ITGA4
positive regulation of intrinsic apoptotic signaling pathway	33	3	1.37	0.051	0.075	Process	9	S100A8,S100A9,RIPK3
fibroblast growth factor receptor signaling pathway	165	11	1.52	0.051	0.076	Process	8	CDKN1A,PIK3CD,CALM3,PDE1B,CD86,ADCY7,MKNK1,CD28,CD80,GRB2,VAV1
cell proliferation	355	21	1.54	0.053	0.078	Process	3	HHEX,GNAI2,CD74,LIPA,LRP1,TGFBI,DAB2,TNFSF13B,CSF1R,IL2RA,NCF1,GNG2,IFNAR2,CREG1,STAT4,PRG4,TNFSF8,LY86,RASGRP4,GLUL,MVP
positive regulation of protein binding	48	4	1.39	0.053	0.078	Process	6	RALB,PLXND1,ARRB1,MFNG
patterning of blood vessels	34	3	1.31	0.056	0.08	Process	6	ENG,NRP1,PLXND1
placenta development	34	3	1.31	0.056	0.08	Process	4	PPARG,ADA,RTCB
carbohydrate metabolic process	337	20	1.52	0.055	0.08	Process	4	PAPSS2,CD44,HK3,MGAT1,CALM3,GAA,ARSB,FBP1,FUT4,GALC,GNS,ME1,PFKFB3,SLC2A3,SLC2A5,ST3GAL5,HS3ST1,HPSE,LYVE1,DSE
amino acid transport	34	3	1.31	0.056	0.08	Process	6	SLC7A7,SLC43A2,SLC36A1
activation of adenylate cyclase activity	34	3	1.31	0.056	0.08	Process	14	ADORA2A,CALM3,ADRB2
respiratory gaseous exchange	34	3	1.31	0.056	0.08	Process	4	CSF2RB,HNMT,MAFB
insulin secretion	34	3	1.31	0.056	0.08	Process	9	CYB5R4,IL1RN,MYO5A
positive chemotaxis	34	3	1.31	0.056	0.08	Process	6	CCL3,NRP1,CORO1A
sphingolipid metabolic process	81	6	1.39	0.058	0.083	Process	5	SPHK1,PSAP,ARSB,GALC,ASAH1,GM2A
cellular response to tumor necrosis factor	65	5	1.36	0.059	0.084	Process	7	CCL2,CCL3,KLF2,CD58,IL18BP
activation of mitophagy in response to mitochondrial depolarization	133	9	1.42	0.059	0.085	Process	6	ADRB2,ANXA5,STOM,FCGR3B,FGFBP1,CD93,GMIP,TREM1,YIPF1
cell death	35	3	1.26	0.061	0.087	Process	4	HMOX1,OLR1,EMP3
regulation of synaptic plasticity	35	3	1.26	0.061	0.087	Process	5	MEF2C,ADORA2A,YWHAH
protein glycosylation	66	5	1.33	0.063	0.089	Process	4	MGAT1,FUT4,OAS2,ST8SIA4,GBGT1
glycosaminoglycan metabolic process	117	8	1.37	0.064	0.09	Process	6	PAPSS2,CD44,ARSB,GNS,HS3ST1,HPSE,LYVE1,DSE
purine nucleobase metabolic process	36	3	1.2	0.066	0.093	Process	6	ADA,ACPP,AMPD3
learning or memory	36	3	1.2	0.066	0.093	Process	4	MEF2C,GM2A,ZNF385A
intrinsic apoptotic signaling pathway in response to DNA damage	51	4	1.26	0.066	0.093	Process	6	HMOX1,CIDEB,TNFRSF1B,BCL2A1
positive regulation of cAMP biosynthetic process	36	3	1.2	0.066	0.093	Process	12	ADCY7,GPR65,PTGIR
cognition	36	3	1.2	0.066	0.093	Process	6	CTNS,HLA-DRA,CYFIP1
arachidonic acid metabolic process	52	4	1.22	0.071	0.099	Process	9	ALOX5,ALOX5AP,HPGDS,TBXAS1
stimulatory C-type lectin receptor signaling pathway	121	8	1.27	0.075	0.1	Process	12	IL1B,LYN,CALM3,FCER1G,CLEC4E,CD209,CLEC4A,CLEC7A
activation of JUN kinase activity	37	3	1.15	0.072	0.1	Process	13	DAB2,DBNL,MDFIC
regulation of autophagy	37	3	1.15	0.072	0.1	Process	7	CASP1,DRAM1,TMEM150B
negative regulation of protein phosphorylation	54	4	1.14	0.08	0.11	Process	10	TGFB1,CORO1C,LYN,MICAL1
lipid metabolic process	122	8	1.25	0.078	0.11	Process	4	CD36,PPARG,TPP1,AOAH,APOC1,IL1RN,PLTP,NAAA
positive regulation of neuron projection development	70	5	1.19	0.079	0.11	Process	8	SPHK1,LYN,ARSB,SCARF1,SCN1B
programmed cell death	159	10	1.26	0.08	0.11	Process	5	TLR4,YWHAH,CD14,RIPK3,LY96,TICAM2,DBNL,MLKL,PPP3CC,VIM
cellular response to insulin stimulus	71	5	1.15	0.083	0.11	Process	9	PPARG,CCL2,MYO5A,RAB8B,RAB31
positive regulation of peptidyl-serine phosphorylation	70	5	1.19	0.079	0.11	Process	11	TGFB1,HCLS1,CD44,ARRB1,ARRB2
termination of G-protein coupled receptor signaling pathway	39	3	1.05	0.084	0.11	Process	9	ADRBK2,RGS19,RGS18
positive regulation of stress fiber assembly	39	3	1.05	0.084	0.11	Process	11	GPR65,RHOA,S100A10
membrane organization	159	10	1.26	0.08	0.11	Process	4	DAB2,CCDC88A,ARRB1,CALM3,YWHAH,LPCAT2,MYO5A,FTL,AP1B1,AP1S2
membrane fusion	39	3	1.05	0.084	0.11	Process	5	ATG7,STX11,SNAP29
lipid transport	72	5	1.12	0.087	0.12	Process	5	PSAP,PLTP,APOBR,CLN8,GM2A
axon guidance	379	21	1.23	0.092	0.12	Process	14	PTPRO,ITGA5,NRP1,PLXND1,SEMA4A,LYN,VASP,PTPRC,ST8SIA4,SDCBP,AP2A2,ARPC5,ARPC2,TREM2,TYROBP,RAC2,SCN1B,GRB2,RHOA,RHOG,ARPC4
excretion	40	3	1.01	0.09	0.12	Process	5	HMOX1,DAB2,AQP9
response to toxic substance	72	5	1.12	0.087	0.12	Process	4	CDKN1A,CCL3,TLR2,LYN,CCL4
positive regulation of cell-substrate adhesion	40	3	1.01	0.09	0.12	Process	7	JAK2,ITGA5,SPP1
cell growth	56	4	1.06	0.091	0.12	Process	3	TGFB1,IL7R,RASGRP4,EMP3
response to cytokine	56	4	1.06	0.091	0.12	Process	5	MAPKAPK3,TNFRSF11A,SERPINA1,CXCL16
response to drug	299	17	1.21	0.092	0.12	Process	4	TGFB1,CDKN1A,P2RX7,ADA,CD38,ACSL1,NCKAP1L,LYN,B2M,ADORA2A,CD86,CYBB,NCF2,IL1RN,COMT,LGALS1,IL10
bone development	40	3	1.01	0.09	0.12	Process	4	ENG,PAPSS2,PTGER4
platelet aggregation	40	3	1.01	0.09	0.12	Process	7	PIK3CG,PLEK,FERMT3
regulation of G-protein coupled receptor protein signaling pathway	41	3	0.962	0.097	0.13	Process	7	RASGRP4,GPSM3,GIT2
hexose transport	42	3	0.918	0.1	0.13	Process	8	HK3,SLC2A3,SLC2A5
response to heat	42	3	0.918	0.1	0.13	Process	4	CCL2,CD14,TRPV2
positive regulation of cell growth	75	5	1.02	0.1	0.13	Process	6	SPHK1,CD38,S100A8,S100A9,CXCL16
collagen catabolic process	74	5	1.06	0.097	0.13	Process	5	MMP19,CTSB,CTSL,CTSS,CTSD
positive regulation of protein ubiquitination	58	4	0.986	0.1	0.13	Process	11	SPHK1,ADRB2,ARRB2,RASSF5
thymus development	41	3	0.962	0.097	0.13	Process	8	IKZF1,RIPK3,MAFB
negative regulation of ERK1 and ERK2 cascade	42	3	0.918	0.1	0.13	Process	12	TLR4,LYN,CSK
cellular response to calcium ion	42	3	0.918	0.1	0.13	Process	7	MEF2C,RASGRP2,ALOX5AP
adenylate cyclase-inhibiting G-protein coupled receptor signaling pathway	43	3	0.875	0.11	0.14	Process	10	GNAI2,S1PR1,ADCY7
negative regulation of protein binding	43	3	0.875	0.11	0.14	Process	6	RALB,TMC8,DAB2
cell development	43	3	0.875	0.11	0.14	Process	4	TGFB1,MAF,CYB5R4
positive regulation of epithelial cell proliferation	59	4	0.95	0.11	0.14	Process	7	TGFB1,C5AR1,NOD2,GLUL
protein homooligomerization	168	10	1.08	0.11	0.14	Process	8	HMOX1,P2RX4,RIPK3,STOM,GCH1,P2RX1,COLEC12,NLRC4,GLUL,KCTD17
cellular response to hydrogen peroxide	43	3	0.875	0.11	0.14	Process	7	KLF2,SPHK1,IL18BP
extrinsic apoptotic signaling pathway in absence of ligand	43	3	0.875	0.11	0.14	Process	7	IL1B,MKNK1,BCL2A1
activation of protein kinase activity	44	3	0.833	0.12	0.15	Process	12	SLC11A1,RIPK3,STK10
nucleobase-containing small molecule metabolic process	78	5	0.932	0.12	0.15	Process	4	TYMP,ADA,AMPD3,DPYD,GLRX
cellular response to growth factor stimulus	44	3	0.833	0.12	0.15	Process	6	APOE,SPHK1,TNFRSF1B
ion transport	154	9	0.964	0.12	0.16	Process	6	TMC8,CTNS,CYBB,SLC7A7,P2RX1,LRRC8C,SLC43A2,SLC36A1,SLC9A9
G-protein coupled receptor signaling pathway, coupled to cyclic nucleotide second messenger	45	3	0.792	0.13	0.16	Process	8	CCL2,CCR1,PTGIR
skeletal muscle tissue development	45	3	0.792	0.13	0.16	Process	7	MEF2C,HLX,VAMP5
metabolic process	606	31	1.04	0.13	0.16	Process	2	GNAI2,RALB,CD38,LYZ,CCR1,PLCB2,GCH1,AQP9,MYO7A,RAB32,RAB42,MYO1G,RAB8B,ARHGDIB,C3AR1,GBP2,BST1,RAC2,KIFC3,ATP8B4,MYO1F,RHOA,GNGT2,GNA15,RHOG,MFNG,OASL,COLGALT1,DDX60L,LACTB,GBP5
negative regulation of apoptotic process	477	25	1.05	0.12	0.16	Process	8	CDKN1A,CD74,ATG7,SPHK1,CTSH,CD44,GIMAP5,CD38,DAB2,AIF1,NCKAP1L,PLAUR,CLEC5A,ANXA5,HCK,IL1RN,CLN8,SERPINB9,IL10,NAIP,CD59,PLAC8,BCL2A1,CERKL,TNFAIP8
locomotory behavior	82	5	0.815	0.14	0.17	Process	3	ADORA2A,PDE1B,GAA,HPGDS,ZNF385A
response to hydrogen peroxide	46	3	0.752	0.13	0.17	Process	5	HMOX1,ADA,OLR1
positive regulation of apoptotic process	277	15	0.942	0.14	0.17	Process	8	TGFB1,GADD45B,ATG7,LILRB1,ADAMTSL4,INPP5D,ARHGEF6,NLRC4,MNDA,FGD3,FGD2,VAV1,ABR,SCIN,IRF5
regulation of MAPK cascade	46	3	0.752	0.13	0.17	Process	8	ATP6AP2,PSAP,GRB2
inositol phosphate metabolic process	46	3	0.752	0.13	0.17	Process	4	CALM3,INPP5D,PLCB2
positive regulation of sequence-specific DNA binding transcription factor activity	100	6	0.852	0.14	0.17	Process	5	PPARG,IL1B,JAK2,TNFRSF11A,NFAM1,IL10
protein oligomerization	47	3	0.713	0.14	0.17	Process	7	P2RX7,NOD2,NLRP3
protein localization to plasma membrane	63	4	0.813	0.13	0.17	Process	7	EPB41L3,FCER1G,MYO5A,RAB8B
negative regulation of cell proliferation	381	20	0.946	0.14	0.18	Process	6	TGFB1,CDKN1A,IL1B,JAK2,ACVRL1,WARS,GPNMB,TLR2,LYN,CSK,ADORA2A,FGFBP1,CCL23,SKAP2,RASSF5,CCL3L1,CD33,EMP3,CD37,SCIN
positive regulation of endothelial cell proliferation	66	4	0.716	0.15	0.19	Process	8	CCL2,ECM1,ACVRL1,NRP1
protein dephosphorylation	104	6	0.753	0.16	0.19	Process	7	PTPRO,PTPRC,PTPN7,PTPRE,PTPN22,PPM1M
dolichol-linked oligosaccharide biosynthetic process	67	4	0.685	0.16	0.19	Process	6	ST3GAL5,ST8SIA4,NPL,PQLC3
phospholipid metabolic process	161	9	0.825	0.15	0.19	Process	6	PIK3CG,PIK3R6,PIK3CD,CLN8,INPP5D,PIP4K2A,PLCB2,PIK3R5,LPCAT2
dephosphorylation	104	6	0.753	0.16	0.19	Process	6	ACP2,PTPRC,FBP1,PFKFB3,ACPP,PPP3CC
cell fate commitment	49	3	0.638	0.16	0.19	Process	5	PRDM1,MITF,PPARG
protein autophosphorylation	161	9	0.825	0.15	0.19	Process	9	MAPKAPK3,JAK2,LYN,CSF1R,RIPK3,IRAK3,FGR,HCK,STK10
glucose metabolic process	125	7	0.732	0.17	0.2	Process	8	HK3,CALM3,GAA,FBP1,PFKFB3,PDK3,GALM
JNK cascade	51	3	0.566	0.17	0.21	Process	12	NOD2,ARHGEF6,PTGER4
negative regulation of protein kinase activity	70	4	0.594	0.18	0.22	Process	11	GADD45B,ADORA2A,PTPRC,GMFG
protein processing	52	3	0.531	0.18	0.22	Process	7	P2RX7,CTSS,SRGN
signal transduction by protein phosphorylation	52	3	0.531	0.18	0.22	Process	4	ACVRL1,LYN,STK10
Rab protein signal transduction	70	4	0.594	0.18	0.22	Process	9	RAB32,RAB42,RAB8B,RAB31
regulation of cell growth	72	4	0.536	0.19	0.23	Process	5	SGK1,RASGRP2,EPB41L3,TMC8
brain development	172	9	0.621	0.2	0.24	Process	4	S1PR1,SPHK1,CSK,ARRB2,CTNS,PFKFB3,ATP6V0D1,ABR,HNMT
cell migration	172	9	0.621	0.2	0.24	Process	6	ENG,JAK2,S1PR1,CSK,CCDC88A,LCP1,JAK3,ARPC5,PSTPIP2
sensory perception of pain	54	3	0.464	0.2	0.24	Process	7	P2RX7,P2RX4,IL1RN
response to hypoxia	155	8	0.545	0.22	0.26	Process	4	TGFB1,ENG,CCL2,ADA,CASP1,CD38,SERPINA1,TLR2
negative regulation of epithelial cell proliferation	56	3	0.399	0.22	0.26	Process	7	TGFB1,MEF2C,MTSS1
protein homotetramerization	56	3	0.399	0.22	0.26	Process	9	VASP,FBP1,SAMHD1
stress-activated MAPK cascade	56	3	0.399	0.22	0.26	Process	8	MEF2C,MAPKAPK3,NOD2
ossification	76	4	0.424	0.23	0.27	Process	4	RASSF2,ECM1,TNFRSF11A,OSTF1
intracellular protein transport	239	12	0.57	0.23	0.27	Process	6	CD74,YWHAH,RILPL2,AP2A2,AP1B1,MYO7A,STX11,AP1S2,TOM1,RAB32,SNX11,RAB42
response to stress	57	3	0.367	0.23	0.27	Process	3	MAPKAPK3,GADD45B,SGK1
single organismal cell-cell adhesion	96	5	0.451	0.23	0.27	Process	5	CD44,CD93,SIGLEC1,CD58,CSTA
activation of MAPKK activity	59	3	0.306	0.25	0.28	Process	12	GNAI2,JAK2,GADD45B
cellular response to heat	98	5	0.403	0.24	0.28	Process	5	CDKN1A,HMOX1,LYN,TFEC,CXCL10
response to estrogen	59	3	0.306	0.25	0.28	Process	7	PPARG,HMOX1,ARSB
fat cell differentiation	58	3	0.336	0.24	0.28	Process	6	LRRC8C,FFAR2,RETN
retina development in camera-type eye	59	3	0.306	0.25	0.28	Process	5	IKZF1,MERTK,CLN8
intrinsic apoptotic signaling pathway	58	3	0.336	0.24	0.28	Process	7	CDKN1A,YWHAH,PPP3CC
retinoid metabolic process	60	3	0.276	0.25	0.29	Process	9	APOE,LRP1,RBP4
Rho protein signal transduction	60	3	0.276	0.25	0.29	Process	9	ARHGDIB,RHOA,RHOG
peptidyl-tyrosine dephosphorylation	99	5	0.38	0.25	0.29	Process	9	PTPRO,PTPRC,PTPN7,PTPRE,PTPN22
G-protein coupled receptor signaling pathway	863	40	0.53	0.26	0.3	Process	7	GPR132,PPARG,CCR5,CCL2,GNAI2,JAK2,FPR1,APOE,CMKLR1,S1PR1,PIK3CG,PIK3R6,PTAFR,CALM3,CCL23,S1PR4,PIK3R5,ENPP2,PREX1,RGS19,GPR65,FPR2,FPR3,C3AR1,CXCL10,CCRL2,GPR183,FCN1,RAC2,ENTPD1,VAV1,GNGT2,GPR34,FFAR2,PTGER2,LPAR6,P2RY13,GPR84,RGS18,GPBAR1
glucose homeostasis	101	5	0.334	0.26	0.3	Process	7	PPARG,RBP4,GK,CYB5R4,FFAR2
cell redox homeostasis	61	3	0.247	0.26	0.3	Process	5	QSOX1,GLRX,SH3BGRL3
glucose transport	62	3	0.218	0.27	0.31	Process	9	HK3,SLC2A3,SLC2A5
viral process	555	26	0.479	0.27	0.31	Process	4	CCR5,ITGA5,LYN,CD4,B2M,HLA-A,HLA-B,CD86,CD93,APOBEC3G,HLA-C,HCK,AP2A2,AP1B1,AP1S2,VIM,DOCK2,FCGR2B,CD28,PILRA,CD80,GRB2,RHOA,MDFIC,CD1D,APOBEC3C
ion transmembrane transport	271	13	0.424	0.27	0.31	Process	7	P2RX7,SGK1,P2RX4,AQP9,TRPV2,TPCN2,TTYH3,ATP6V1B2,ATP6V0D1,HVCN1,SLC16A6,OSTM1,SFXN3
protein N-linked glycosylation via asparagine	124	6	0.309	0.28	0.32	Process	10	MGAT1,ST3GAL5,ST8SIA4,NPL,MAN1A1,MGAT4A
cellular lipid metabolic process	145	7	0.327	0.28	0.32	Process	4	CD36,ACSL1,ME1,GK,RGL1,GLIPR1,G0S2
response to glucocorticoid	63	3	0.189	0.28	0.32	Process	8	IL1RN,IL10,HNMT
cellular response to retinoic acid	63	3	0.189	0.28	0.32	Process	6	PPARG,CCL2,LYN
nucleic acid phosphodiester bond hydrolysis	83	4	0.243	0.28	0.32	Process	7	RNASE2,RNASE6,ENPP2,ZC3H12D
toll-like receptor 5 signaling pathway	65	3	0.134	0.3	0.34	Process	13	MEF2C,MAPKAPK3,NOD2
toll-like receptor 10 signaling pathway	65	3	0.134	0.3	0.34	Process	13	MEF2C,MAPKAPK3,NOD2
positive regulation of protein targeting to mitochondrion	85	4	0.194	0.3	0.34	Process	9	RNASE2,RAC2,ITGAX,HNMT
response to glucose	66	3	0.107	0.31	0.35	Process	8	TGFB1,NCF2,GLUL
negative regulation of cell migration	88	4	0.123	0.32	0.36	Process	8	ENG,ACVRL1,IL1RN,ABR
organ morphogenesis	89	4	0.1	0.33	0.37	Process	4	CCL2,NRP1,ITGAX,TMEM176B
endosomal transport	68	3	0.0537	0.33	0.37	Process	7	WAS,TOM1,WDFY4
calcium ion transmembrane transport	131	6	0.17	0.33	0.37	Process	10	P2RX1,TRPV2,TPCN2,RASA3,CACNA2D4,TMEM37
transforming growth factor beta receptor signaling pathway	133	6	0.132	0.34	0.38	Process	8	TGFB1,ENG,CCL2,ACVRL1,ARRB2,RHOA
epithelial cell differentiation	69	3	0.0278	0.34	0.38	Process	6	PPARG,CTSB,TPP1
oxidation-reduction process	578	26	0.264	0.35	0.38	Process	4	SCO2,MICAL1,KCNAB2,CYBB,NCF4,NCF1,ME1,CYB5R4,DPYD,CREG1,QSOX1,IDO1,KMO,CRYL1,ALOX5,CYP27A1,TBXAS1,CLIC2,STAB1,GLRX,IFI30,SH3BGRL3,ME2,DHRS7,NCF1B,NCF1C
phototransduction, visible light	91	4	0.0546	0.35	0.39	Process	8	APOE,LRP1,RBP4,CALM3
wound healing	71	3	-0.0229	0.36	0.4	Process	5	SLC11A1,ENG,S100A8
proteolysis	433	19	0.112	0.4	0.43	Process	6	MMP19,CTSH,CASP1,CTSZ,CTSB,CTSL,CTSS,LGMN,CFD,ADAMTSL4,C2,CTSC,TPP1,CTSD,OLR1,LAP3,CPA4,CPVL,DPEP2
response to estradiol	74	3	-0.0963	0.39	0.43	Process	6	TGFB1,CD38,SERPINA1
regulation of apoptotic process	208	9	0.0336	0.4	0.44	Process	7	TGFB1,JAK2,RTN4,SGK1,CTSB,JAK3,STK10,LGALS1,CARD6
transmembrane transport	641	28	0.112	0.41	0.44	Process	4	SLC11A1,HMOX1,SGK1,HK3,CTNS,ADCY7,SLC7A7,SLC2A3,SLC2A5,AQP9,ABCC3,TRPV2,SLC43A2,SLC36A1,SLC9A9,TPCN2,SLC37A2,TTYH3,FTL,SLC39A8,ATP6V1B2,ATP6V0D1,OSTM1,SLCO2B1,FLVCR2,MFSD1,MFSD7,SLC25A45
positive regulation of cell proliferation	437	19	0.0709	0.41	0.45	Process	6	TGFB1,HCLS1,GNAI2,JAK2,TNFRSF11A,FN1,CTSH,LYN,TNFSF13B,HLX,CSF1R,CD86,FGFBP1,HCK,CXCL10,RAC2,TNFSF13,RHOG,PLAC8
negative regulation of endopeptidase activity	144	6	-0.0676	0.42	0.46	Process	10	SERPINA1,A2M,RENBP,SERPINB9,CSTA,SERPINB1
lipid catabolic process	77	3	-0.167	0.42	0.46	Process	5	LIPA,PLCB2,PLBD2
cell junction assembly	77	3	-0.167	0.42	0.46	Process	5	VASP,ARHGEF6,PARVB
regulation of ion transmembrane transport	122	5	-0.0996	0.42	0.46	Process	7	CYBB,TPCN2,HVCN1,CACNA2D4,TMEM37
osteoblast differentiation	101	4	-0.159	0.44	0.47	Process	5	MEF2C,CCL3,SPP1,GPNMB
liver development	81	3	-0.257	0.46	0.49	Process	7	ATG7,ADA,HLX
lung development	81	3	-0.257	0.46	0.49	Process	4	LIPA,RBP4,ASAH1
positive regulation of transcription from RNA polymerase II promoter	886	38	0.0133	0.45	0.49	Process	12	SLC11A1,TGFB1,ENG,HCLS1,HHEX,MAF,MEF2C,MITF,PPARG,SPI1,ZEB2,IKZF1,IL1B,JAK2,TLR4,NOD2,KLF2,ACVRL1,S1PR1,TLR2,STAT5A,ARRB1,ADRB2,ARID5A,LILRB1,TFEC,EAF2,AKNA,JAK3,STAT4,TNFSF8,CXCL10,IL10,CD28,LMO2,MAFB,PLAC8,IRF5
peptidyl-serine phosphorylation	85	3	-0.343	0.5	0.53	Process	9	MAPKAPK3,PDK3,MKNK1
protein transport	343	14	-0.184	0.5	0.54	Process	5	ATG7,DAB2,ARRB1,ARRB2,TOM1,SNAP29,CORO7,SNX10,NECAP2,MVP,HLA-DMA,RAB3IL1,SNX24,SNX20
xenobiotic metabolic process	157	6	-0.285	0.51	0.55	Process	4	PAPSS2,S100A12,HPGDS,CYP27A1,COMT,TBXAS1
in utero embryonic development	215	8	-0.408	0.58	0.61	Process	8	HHEX,KLF2,ACVRL1,SCO2,DAB2,MGAT1,MTSS1,RTCB
cellular protein modification process	94	3	-0.523	0.58	0.61	Process	7	ATG7,RIPK3,ST8SIA4
muscle organ development	93	3	-0.504	0.57	0.61	Process	5	MEF2C,VAMP5,CXCL10
methylation	94	3	-0.523	0.58	0.61	Process	3	PRDM1,COMT,HNMT
vesicle-mediated transport	120	4	-0.514	0.59	0.62	Process	5	MYO5A,CYTH1,PLIN3,CYTH4
heart development	148	5	-0.545	0.61	0.65	Process	4	MEF2C,PPARG,RBP4,ITGA4,ADAP2
endoplasmic reticulum unfolded protein response	100	3	-0.634	0.63	0.66	Process	6	CCL2,TPP1,ATP6V0D1
energy reserve metabolic process	101	3	-0.652	0.63	0.67	Process	6	ADCY7,MARCKS,GNG2
phosphorylation	104	3	-0.705	0.66	0.69	Process	6	PAPSS2,GK,CERKL
positive regulation of transcription, DNA-templated	499	19	-0.53	0.65	0.69	Process	8	TGFB1,ID2,MEF2C,MITF,PPARG,SPI1,IL1B,ACVRL1,CD38,DAB2,YWHAH,CD86,LYL1,POU2F2,IL10,CD80,MDFIC,RHOG,HIVEP3
transport	306	11	-0.598	0.66	0.7	Process	4	P2RX4,SLC7A7,LYVE1,AQP9,CLIC2,MYO5A,P2RX1,LAPTM5,ABCC3,TRPV2,MFSD12
cell cycle arrest	134	4	-0.744	0.68	0.72	Process	6	TGFB1,CDKN1A,GAS2L1,GAS7
skeletal system development	137	4	-0.79	0.7	0.73	Process	6	ACP2,CMKLR1,PAPSS2,RASSF2
synaptic transmission	414	15	-0.669	0.7	0.73	Process	6	GNAI2,PRKCB,CALM3,KCNAB2,ADCY7,KCNMB1,GNG2,SDCBP,PLCB2,COMT,MYO5A,AP2A2,SCN1B,GNGT2,GLUL
cellular nitrogen compound metabolic process	187	6	-0.728	0.69	0.73	Process	4	SQRDL,SAT1,IDO1,KMO,KYNU,GLUL
protein folding	166	5	-0.811	0.72	0.74	Process	7	SPHK1,DNAJC1,QSOX1,TUBB2A,FKBP15
central nervous system development	112	3	-0.84	0.71	0.74	Process	6	ADORA2A,ARSB,TPP1
visual perception	191	6	-0.782	0.71	0.74	Process	8	TGFBI,CLN8,MYO5A,MYO7A,KIFC3,CRYBB1
cilium assembly	112	3	-0.84	0.71	0.74	Process	6	ATP6V0D1,SNX10,RAB8B
regulation of cell cycle	115	3	-0.889	0.73	0.76	Process	5	GADD45B,GAS2L1,PTPRC
cellular response to DNA damage stimulus	178	5	-0.975	0.78	0.8	Process	5	CDKN1A,SGK1,LYN,ZNF385A,MNDA
insulin receptor signaling pathway	151	4	-0.995	0.78	0.8	Process	9	ATP6V1B2,ATP6V0D1,DOK1,GRB2
post-translational protein modification	311	10	-0.937	0.78	0.8	Process	8	MGAT1,PLAUR,ARSB,ST3GAL5,ST8SIA4,NPL,CFP,ADAMTSL4,MAN1A1,MGAT4A
cell cycle	187	5	-1.09	0.82	0.83	Process	4	IKZF1,GNAI2,RASSF2,STK10,RASSF4
Notch signaling pathway	129	3	-1.1	0.81	0.83	Process	7	ARRB1,ARRB2,IL2RA
cell differentiation	450	15	-1.01	0.81	0.83	Process	5	TYMP,HHEX,SPI1,JAK2,GADD45B,MMP19,CSK,HLX,BTK,FGR,HCK,VAMP5,SEMA6B,SH2B3,TMEM176B
nervous system development	274	8	-1.12	0.83	0.85	Process	6	MEF2C,ZEB2,NINJ1,ST8SIA4,TPP1,CLN8,NAIP,SEMA6B
Wnt signaling pathway	157	3	-1.47	0.91	0.93	Process	7	HHEX,CD44,DAB2
multicellular organismal development	412	11	-1.64	0.94	0.96	Process	4	ID2,GADD45B,HLX,CSF1R,CREG1,GPR65,ARHGDIB,BST1,LMO2,TMEM2,CECR1
negative regulation of transcription, DNA-templated	472	13	-1.66	0.95	0.96	Process	8	TGFB1,HHEX,ID2,PPARG,SPI1,MBD2,IKZF1,CD38,DAB2,ARID5A,MDFIC,ZMYND15,BASP1
biological_process	650	18	-1.94	0.97	0.98	Process	1	EPB41L3,FYB,NAAA,EMILIN2,MYO1F,P2RY13,GPR84,RETN,HSPA7,LHFPL2,SMPDL3A,COTL1,TM6SF1,TMEM51,GPSM3,TMEM106A,CPNE8,EHBP1L1
protein ubiquitination	324	7	-1.9	0.97	0.98	Process	10	ATG7,ARRB1,ARRB2,NLRC4,NAIP,RNF135,RNF149
cellular protein metabolic process	637	18	-1.85	0.97	0.98	Process	6	CCL2,SPHK1,MGAT1,PLAUR,CTSZ,ATP6AP2,ARSB,ST3GAL5,TUBB2A,ST8SIA4,NPL,CFP,ADAMTSL4,TPP1,MYO5A,ATP6V0D1,MAN1A1,MGAT4A
negative regulation of transcription from RNA polymerase II promoter	669	18	-2.08	0.98	0.99	Process	12	TGFB1,PRDM1,CD36,ENG,HCLS1,HHEX,IRF8,ID2,MAF,MEF2C,MITF,PPARG,SPI1,MBD2,ZEB2,IKZF1,BATF3,GSC
regulation of transcription from RNA polymerase II promoter	360	7	-2.22	0.99	0.99	Process	11	PRKCB,ECM1,STAT5A,ARID5A,IFNAR2,LYL1,CREG1
transcription from RNA polymerase II promoter	516	11	-2.45	0.99	1	Process	11	MAF,MEF2C,MITF,SPI1,BATF3,ARRB1,ARRB2,POU2F2,TFEC,EAF2,AKNA
transcription initiation from RNA polymerase II promoter	240	3	-2.34	0.99	1	Process	12	PPARG,SCO2,YWHAH
spermatogenesis	356	3	-3.24	1	1	Process	7	RBP4,CTSH,MERTK
gene expression	843	6	-5.26	1	1	Process	5	PPARG,MBD2,WARS,SCO2,YWHAH,TNFSF13

## Sheet: STable 3C
Supplemental Table S3C. Overrepresented canonical pathways in yellow module, related to Figure 3.
name	nAnno	nOverlap	zscore	pvalue	adjp	namespace	distance	members
PID_IL8_CXCR2_PATHWAY	34	15	8.41	2e-10	2.7e-08	C2	IL8- and CXCR2-mediated signaling events	LYN,GNAI2,PLCB2,PRKCB,ARRB2,FGR,HCK,PIK3CG,GNG2,PIK3R6,GNA15,VASP,ARRB1,DOCK2,RAC2
PID_CXCR4_PATHWAY	102	25	6.91	4.3e-09	2.9e-07	C2	CXCR4-mediated signaling events	CSK,INPP5D,LYN,PTPRC,PAG1,RHOA,JAK2,GNAI2,PLCB2,STAT5A,ARRB2,CD4,FGR,HCK,HLA-DRA,HLA-DRB1,ITGA4,ITGA5,PIK3CD,PIK3CG,RALB,VAV1,PIK3R5,GNG2,PIK3R6
PID_IL8_CXCR1_PATHWAY	28	12	7.36	1.3e-08	4.5e-07	C2	IL8- and CXCR1-mediated signaling events	LYN,GNAI2,PLCB2,PRKCB,ARRB2,FGR,HCK,PIK3CG,GNG2,PIK3R6,GNA15,ARRB1
PID_TCR_PATHWAY	66	19	6.89	1.2e-08	4.5e-07	C2	TCR signaling in na&amp;#xef;ve CD4+ T cells	CSK,GRB2,INPP5D,PTPRC,PAG1,PRKCB,CD4,HLA-DRA,HLA-DRB1,VAV1,LCP2,DBNL,RASGRP2,CD28,CD80,CD86,WAS,FYB,RASSF5
SA_MMP_CYTOKINE_CONNECTION	15	8	6.96	1.5e-07	3.9e-06	C2	Cytokines can induce activation of matrix metalloproteinases, which degrade extracellular matrix.	TGFB1,IL1B,TNFSF8,CD44,FCGR3A,SELL,SPN,TNFRSF1B
PID_IL12_2PATHWAY	63	17	6.16	1.8e-07	4e-06	C2	IL12-mediated signaling events	IL2RA,JAK2,IL1B,STAT5A,CD4,HLA-DRA,HLA-DRB1,HLA-A,IL12RB1,IL18,STAT4,GADD45B,B2M,CCR5,HLX,CCL3,CCL4
PID_TXA2PATHWAY	57	15	5.66	1.2e-06	2.2e-05	C2	Thromboxane A2 receptor signaling	LYN,RHOA,GNAI2,PLCB2,PRKCB,ARRB2,FGR,HCK,PIK3CG,PIK3R5,GNG2,PIK3R6,GNA15,ADRBK2,PTGIR
PID_CD8_TCR_PATHWAY	53	14	5.48	2.3e-06	3.8e-05	C2	TCR signaling in na&amp;#xef;ve CD8+ T cells	CSK,GRB2,PTPRC,PAG1,PRKCB,VAV1,HLA-A,LCP2,RASGRP2,B2M,CD28,CD80,CD86,RASSF5
PID_TOLL_ENDOGENOUS_PATHWAY	25	9	5.62	3.7e-06	5.3e-05	C2	Endogenous TLR signaling	RHOA,CD14,S100A8,S100A9,TLR1,TLR2,TLR4,TLR6,LY96
PID_FCER1_PATHWAY	62	15	5.25	4e-06	5.3e-05	C2	Fc-epsilon receptor I signaling in mast cells	BTK,DOK1,FCGR2B,GRB2,INPP5D,LYN,S1PR1,SPHK1,PRKCB,VAV1,LCP2,FCER1G,HCLS1,WIPF1,LAT2
PID_IL12_STAT4_PATHWAY	33	10	5.19	9.4e-06	0.00012	C2	IL12 signaling mediated by STAT4	IL2RA,TGFB1,CD4,HLA-DRA,HLA-DRB1,IL18,STAT4,CD28,CD80,CD86
PID_IL5_PATHWAY	14	6	5.19	2e-05	0.00022	C2	IL5-mediated signaling events	GRB2,LYN,JAK2,STAT5A,CSF2RB,SDCBP
PID_PI3KCI_PATHWAY	49	12	4.74	2.4e-05	0.00025	C2	Class I PI3K signaling events	BTK,INPP5D,LYN,RHOA,SGK1,FGR,HCK,PIK3CD,PIK3CG,PIK3R5,PIK3R6,CYTH1
PID_PDGFRB_PATHWAY	129	22	4.45	2.8e-05	0.00027	C2	PDGFR-beta signaling pathway	CSK,DOK1,GRB2,LYN,PAG1,RHOA,JAK2,S1PR1,SPHK1,YWHAH,STAT5A,FGR,HCK,PIK3CD,PIK3CG,PIK3R5,PIK3R6,LRP1,ARPC5,ARPC4,ARPC2,SLA
PID_UPA_UPAR_PATHWAY	42	10	4.21	0.00012	0.001	C2	Urokinase-type plasminogen activator (uPA) and uPAR-mediated signaling	TGFB1,FN1,PLAUR,ITGA5,ITGAM,ITGB2,LRP1,FPR1,FPR2,FPR3
PID_BCR_5PATHWAY	65	13	4.06	0.00014	0.0012	C2	BCR signaling pathway	BCL2A1,BTK,CSK,DOK1,FCGR2B,GRB2,INPP5D,LYN,POU2F2,PPP3CC,PTPRC,PAG1,PIK3AP1
PID_GMCSF_PATHWAY	37	9	4.08	0.00018	0.0014	C2	GMCSF-mediated signaling events	GRB2,INPP5D,LYN,JAK2,STAT5A,CSF2RA,CSF2RB,CCL2,IRF8
PID_PTP1B_PATHWAY	52	11	3.95	0.00021	0.0016	C2	Signaling events mediated by PTP1B	CSK,DOK1,GRB2,LYN,RHOA,JAK2,STAT5A,FGR,HCK,CSF1R,FCGR2A
PID_IL27_PATHWAY	26	7	3.93	0.00031	0.0022	C2	IL27-mediated signaling events	JAK2,TGFB1,IL1B,STAT5A,IL12RB1,IL18,STAT4
PID_AMB2_NEUTROPHILS_PATHWAY	41	9	3.7	0.00045	0.003	C2	amb2 Integrin signaling	LYN,RHOA,PLAUR,FGR,HCK,ITGAM,ITGB2,LRP1,SELPLG
PID_INTEGRIN2_PATHWAY	29	7	3.56	0.0007	0.0043	C2	Beta2 integrin cell surface interactions	PLAUR,ITGAM,ITGB2,FCGR2A,ITGAL,ITGAX,TGFBI
PID_THROMBIN_PAR1_PATHWAY	43	9	3.53	0.00068	0.0043	C2	PAR1-mediated thrombin signaling events	RHOA,GNAI2,PLCB2,PRKCB,GNG2,GNA15,VASP,ARRB1,ADRBK2
PID_IL23_PATHWAY	37	8	3.43	0.00089	0.0052	C2	IL23-mediated signaling events	JAK2,IL1B,STAT5A,CD4,CCL2,IL12RB1,IL18,STAT4
ST_T_CELL_SIGNAL_TRANSDUCTION	45	9	3.37	0.00099	0.0055	C2	T Cell Signal Transduction	CSK,GRB2,PTPRC,VAV1,LCP2,RASGRP2,RASGRP3,RASGRP4,CD28
SIG_BCR_SIGNALING_PATHWAY	46	9	3.29	0.0012	0.0064	C2	Members of the BCR signaling pathway	BTK,CSK,GRB2,INPP5D,LYN,PPP3CC,PTPRC,PIK3CD,VAV1
PID_INTEGRIN_CS_PATHWAY	26	6	3.16	0.0018	0.0092	C2	Integrin family cell surface interactions	ITGA4,ITGA5,ITGAM,ITGB2,ITGAL,ITGAX
PID_EPHA_FWDPATHWAY	34	7	3.06	0.0022	0.01	C2	EPHA forward signaling	LYN,RHOA,FGR,HCK,PIK3CG,PIK3R5,PIK3R6
PID_EPO_PATHWAY	34	7	3.06	0.0022	0.01	C2	EPO signaling pathway	BTK,GRB2,INPP5D,LYN,JAK2,STAT5A,SH2B3
PID_S1P_S1P1_PATHWAY	21	5	2.97	0.0027	0.012	C2	S1P1 pathway	RHOA,S1PR1,GNAI2,PLCB2,SPHK1
PID_S1P_META_PATHWAY	21	5	2.97	0.0027	0.012	C2	Sphingosine 1-phosphate (S1P) pathway	S1PR1,GNAI2,SPHK1,GNA15,S1PR4
PID_THROMBIN_PAR4_PATHWAY	15	4	2.94	0.003	0.013	C2	PAR4-mediated thrombin signaling events	RHOA,PLCB2,GNG2,GNA15
PID_KIT_PATHWAY	52	9	2.86	0.0032	0.013	C2	Signaling events mediated by Stem cell factor receptor (c-Kit)	DOK1,GRB2,LYN,JAK2,STAT5A,VAV1,MITF,PTPRO,SH2B3
PID_RAS_PATHWAY	30	6	2.74	0.0043	0.017	C2	Regulation of Ras family activation	GRB2,PRKCB,LGALS1,RASGRP2,RASGRP3,RASGRP4
PID_RAC1_REG_PATHWAY	38	7	2.71	0.0045	0.018	C2	Regulation of RAC1 activity	VAV1,PREX1,DOCK2,ABR,ARHGEF6,DEF6,ARHGAP9
SA_TRKA_RECEPTOR	17	4	2.63	0.0054	0.021	C2	The TrkA receptor binds nerve growth factor to activate MAP kinase pathways and promote cell growth.	GRB2,RHOA,CDKN1A,PIK3CD
PID_INTEGRIN_A9B1_PATHWAY	25	5	2.5	0.007	0.026	C2	Alpha9 beta1 integrin signaling events	CSF2RA,F13A1,FN1,SAT1,SPP1
PID_ER_NONGENOMIC_PATHWAY	41	7	2.48	0.0074	0.027	C2	Plasma membrane estrogen receptor signaling	GRB2,RHOA,GNAI2,PLCB2,MSN,GNG2,GNA15
NABA_ECM_AFFILIATED	171	20	2.37	0.0092	0.032	C2	Genes encoding proteins affiliated structurally or functionally to extracellular matrix proteins	LGALS1,ANXA2,ANXA5,C1QA,C1QB,C1QC,FCN1,LGALS9,CLEC2B,CLEC10A,SEMA6B,PLXND1,CLEC5A,CLEC4E,CD209,CLEC4A,SEMA4A,CLEC7A,COLEC12,CLEC12A
PID_CXCR3_PATHWAY	43	7	2.34	0.0099	0.034	C2	CXCR3-mediated signaling events	GNAI2,PIK3CD,GNG2,ITGB2,ITGAL,ARRB1,CXCL10
PID_IL3_PATHWAY	27	5	2.3	0.01	0.035	C2	IL3-mediated signaling events	GRB2,INPP5D,JAK2,STAT5A,CSF2RB
SIG_PIP3_SIGNALING_IN_B_LYMPHOCYTES	36	6	2.23	0.012	0.04	C2	Genes related to PIP3 signaling in B lymphocytes	BTK,LYN,PTPRC,VAV1,PIK3R5,PREX1
PID_RAC1_PATHWAY	54	8	2.2	0.013	0.042	C2	RAC1 signaling pathway	PLCB2,STAT5A,ARPC5,ARPC4,ARPC2,CYBB,NCF2,NCF1
PID_TCR_JNK_PATHWAY	14	3	2.08	0.014	0.044	C2	JNK signaling in the CD4+ TCR pathway	PRKCB,LCP2,DBNL
PID_S1P_S1P3_PATHWAY	29	5	2.12	0.015	0.044	C2	S1P3 pathway	RHOA,JAK2,S1PR1,GNAI2,GNA15
PID_S1P_S1P4_PATHWAY	14	3	2.08	0.014	0.044	C2	S1P4 pathway	RHOA,GNAI2,S1PR4
PID_IL6_7_PATHWAY	47	7	2.07	0.017	0.049	C2	IL6-mediated signaling events	GRB2,JAK2,HCK,VAV1,A2M,MITF,PTPRE
ST_B_CELL_ANTIGEN_RECEPTOR	40	6	1.94	0.021	0.061	C2	B Cell Antigen Receptor	BTK,CSK,GRB2,LYN,PIK3CD,VAV1
PID_SYNDECAN_2_PATHWAY	33	5	1.79	0.027	0.074	C2	Syndecan-2-mediated signaling events	RHOA,TGFB1,FN1,ITGA5,SDCBP
PID_INTEGRIN_A4B1_PATHWAY	33	5	1.79	0.027	0.074	C2	Alpha4 beta1 integrin signaling events	FN1,SPP1,ITGA4,CD14,AMICA1
PID_INTEGRIN5_PATHWAY	17	3	1.68	0.029	0.075	C2	Beta5 beta6 beta7 and beta8 integrin cell surface interactions	FN1,PLAUR,ITGA4
PID_ANTHRAX_PATHWAY	17	3	1.68	0.029	0.075	C2	Cellular roles of Anthrax toxin	CASP1,IL1B,IL18
PID_LYMPH_ANGIOGENESIS_PATHWAY	25	4	1.72	0.029	0.075	C2	VEGFR3 signaling in lymphatic endothelium	GRB2,FN1,ITGA4,ITGA5
PID_IL1_PATHWAY	34	5	1.72	0.031	0.078	C2	IL1-mediated signaling events	CASP1,IL1B,IL1RN,IRAK3,TICAM2
PID_ALK1_PATHWAY	26	4	1.64	0.034	0.083	C2	ALK1 signaling events	TGFB1,ARRB2,ACVRL1,ENG
ST_INTERLEUKIN_4_PATHWAY	26	4	1.64	0.034	0.083	C2	Interleukin 4 (IL-4) Pathway	GRB2,INPP5D,JAK2,JAK3
PID_IL2_1PATHWAY	55	7	1.62	0.04	0.092	C2	IL2-mediated signaling events	GRB2,RHOA,IL2RA,JAK3,PRKCB,STAT5A,DOK2
PID_IL4_2PATHWAY	65	8	1.63	0.04	0.092	C2	IL4-mediated signaling events	GRB2,INPP5D,JAK2,JAK3,SPI1,STAT5A,DOK2,IL10
PID_GLYPICAN_1PATHWAY	27	4	1.55	0.04	0.092	C2	Glypican 1 network	LYN,TGFB1,FGR,HCK
PID_INTEGRIN1_PATHWAY	66	8	1.58	0.043	0.096	C2	Beta1 integrin cell surface interactions	F13A1,FN1,SPP1,PLAUR,ITGA4,ITGA5,TGFBI,CD14
PID_RHOA_REG_PATHWAY	46	6	1.56	0.043	0.096	C2	Regulation of RhoA activity	RHOA,VAV1,ARHGDIB,ABR,DEF6,ARHGAP9
PID_SHP2_PATHWAY	58	7	1.47	0.052	0.11	C2	SHP2 signaling	GRB2,PAG1,RHOA,IFNGR1,IL2RA,JAK2,JAK3
PID_P38_MK2_PATHWAY	21	3	1.27	0.058	0.12	C2	p38 signaling mediated by MAPKAP kinases	YWHAH,LSP1,MAPKAPK3
PID_IL2_STAT5_PATHWAY	30	4	1.32	0.059	0.12	C2	IL2 signaling events mediated by STAT5	GRB2,IL2RA,JAK3,STAT5A
PID_ANGIOPOIETIN_RECEPTOR_PATHWAY	50	6	1.34	0.063	0.13	C2	Angiopoietin receptor Tie2-mediated signaling	GRB2,CDKN1A,STAT5A,FN1,DOK2,ITGA5
PID_P38_ALPHA_BETA_PATHWAY	31	4	1.25	0.066	0.14	C2	Regulation of p38-alpha and p38-beta	LYN,FGR,HCK,RALB
PID_SYNDECAN_4_PATHWAY	32	4	1.18	0.074	0.15	C2	Syndecan-4-mediated signaling events	RHOA,FN1,ITGA5,SDCBP
PID_CMYB_PATHWAY	84	9	1.28	0.074	0.15	C2	C-MYB transcription factor network	CDKN1A,SPI1,CD4,CSF1R,MAF,ADA,LYZ,TOM1,TFEC
PID_MYC_REPRESS_PATHWAY	63	7	1.23	0.077	0.15	C2	Validated targets of C-MYC transcriptional repression	CDKN1A,SPI1,IRF8,ID2,LGALS1,SLC11A1,SFXN3
PID_ALPHA_SYNUCLEIN_PATHWAY	33	4	1.11	0.082	0.15	C2	Alpha-synuclein signaling	LYN,PLCB2,FGR,HCK
PID_INTEGRIN3_PATHWAY	43	5	1.15	0.083	0.15	C2	Beta3 integrin cell surface interactions	SPHK1,FN1,SPP1,PLAUR,TGFBI
PID_ENDOTHELIN_PATHWAY	63	7	1.23	0.077	0.15	C2	Endothelins	RHOA,JAK2,GNAI2,PLCB2,PRKCB,GNA15,ADCY7
PID_TCPTP_PATHWAY	43	5	1.15	0.083	0.15	C2	Signaling events mediated by TCPTP	GRB2,JAK3,STAT5A,PIK3CD,CSF1R
SA_B_CELL_RECEPTOR_COMPLEXES	24	3	1.02	0.088	0.16	C2	Antigen binding to B cell receptors activates protein tyrosine kinases, such as the Src family, which ultimate activate MAP kinases.	GRB2,LYN,VAV1
PID_S1P_S1P2_PATHWAY	24	3	1.02	0.088	0.16	C2	S1P2 pathway	RHOA,GNAI2,GNA15
PID_CD8_TCR_DOWNSTREAM_PATHWAY	65	7	1.14	0.089	0.16	C2	Downstream signaling in na&amp;#xef;ve CD8+ T cells	IL2RA,IFNAR2,PRKCB,PTPN7,HLA-A,STAT4,B2M
PID_ILK_PATHWAY	45	5	1.04	0.098	0.17	C2	Integrin-linked kinase signaling	RHOG,ARHGEF6,GIT2,PARVB,PARVG
PID_ARF6_PATHWAY	35	4	0.987	0.1	0.18	C2	Arf6 signaling events	ARRB2,GNA15,ARRB1,ADRB2
ST_ADRENERGIC	36	4	0.927	0.11	0.19	C2	Adrenergic Pathway	PIK3CD,GNA15,ASAH1,CCL13
ST_PHOSPHOINOSITIDE_3_KINASE_PATHWAY	37	4	0.868	0.12	0.2	C2	PI3K Pathway	BTK,GRB2,INPP5D,YWHAH
SIG_IL4RECEPTOR_IN_B_LYPHOCYTES	27	3	0.802	0.12	0.2	C2	Genes related to IL4 rceptor signaling in B lymphocytes	GRB2,JAK3,PIK3CD
PID_NFAT_TFPATHWAY	47	5	0.934	0.12	0.2	C2	Calcineurin-regulated NFAT-dependent transcription in lymphocytes	IL2RA,PPARG,MAF,BATF3,IKZF1
PID_FRA_PATHWAY	37	4	0.868	0.12	0.2	C2	Validated transcriptional targets of AP1 family members Fra1 and Fra2	PLAUR,CCL2,HMOX1,THBD
PID_ERBB4_PATHWAY	38	4	0.812	0.13	0.21	C2	ErbB4 signaling events	GRB2,JAK2,STAT5A,PIK3CD
PID_P38_ALPHA_BETA_DOWNSTREAM_PATHWAY	38	4	0.812	0.13	0.21	C2	Signaling mediated by p38-alpha and p38-beta	MKNK1,MEF2C,MITF,MAPKAPK3
PID_IFNG_PATHWAY	40	4	0.703	0.15	0.24	C2	IFN-gamma pathway	IFNGR1,JAK2,CASP1,IL1B
PID_EPHRINB_REV_PATHWAY	30	3	0.608	0.16	0.25	C2	Ephrin B reverse signaling	LYN,FGR,HCK
PID_CDC42_REG_PATHWAY	30	3	0.608	0.16	0.25	C2	Regulation of CDC42 activity	ARHGEF6,DOCK10,DOCK11
PID_NEPHRIN_NEPH1_PATHWAY	31	3	0.548	0.18	0.26	C2	Nephrin/Neph1 signaling in the kidney podocyte	GRB2,ARRB2,PIK3CD
PID_AR_NONGENOMIC_PATHWAY	31	3	0.548	0.18	0.26	C2	Nongenotropic Androgen signaling	GNAI2,PLCB2,GNG2
PID_RB_1PATHWAY	65	6	0.657	0.18	0.26	C2	Regulation of retinoblastoma protein	PPARG,CDKN1A,SPI1,MEF2C,MITF,GSC
PID_AVB3_OPN_PATHWAY	31	3	0.548	0.18	0.26	C2	Osteopontin-mediated events	RHOA,CD44,SPP1
PID_LYSOPHOSPHOLIPID_PATHWAY	66	6	0.617	0.19	0.27	C2	LPA receptor mediated events	LYN,RHOA,GNAI2,GNG2,GNA15,ADCY7
PID_WNT_NONCANONICAL_PATHWAY	32	3	0.49	0.19	0.27	C2	Noncanonical Wnt signaling pathway	RHOA,PPARG,ARRB2
NABA_MATRISOME_ASSOCIATED	753	59	0.824	0.18	0.27	C2	Ensemble of genes encoding ECM-associated proteins including ECM-affilaited proteins, ECM regulators and secreted factors	TGFB1,IL1B,IL1RN,TNFSF8,F13A1,CTSD,IL10,CCL2,A2M,SERPINA1,CCL13,IL18,HPSE,CXCL10,LGALS1,S100A8,S100A9,CTSC,CSTA,CTSB,CTSH,CTSL,CTSS,CTSZ,SERPINB1,MMP19,SERPINB9,ADAMTSL4,FAM20C,CCL3,CCL4,ANXA2,ANXA5,C1QA,C1QB,C1QC,FCN1,LGALS9,CLEC2B,CLEC10A,SEMA6B,PLXND1,CLEC5A,CLEC4E,CD209,CLEC4A,SEMA4A,CLEC7A,COLEC12,CLEC12A,S100A10,S100A12,CCL18,CCL23,TNFSF13,CCL4L2,FGFBP1,TNFSF13B,CCL4L1
PID_TGFBR_PATHWAY	55	5	0.563	0.2	0.28	C2	TGF-beta receptor signaling	GRB2,RHOA,TGFB1,ARRB2,DAB2
PID_IL2_PI3K_PATHWAY	34	3	0.38	0.22	0.3	C2	IL2 signaling events mediated by PI3K	GRB2,IL2RA,JAK3
PID_INSULIN_PATHWAY	45	4	0.455	0.22	0.3	C2	Insulin Pathway	DOK1,GRB2,INPP5D,SGK1
PID_HDAC_CLASSII_PATHWAY	34	3	0.38	0.22	0.3	C2	Signaling events mediated by HDAC Class II	GNG2,MEF2C,TUBB2A
SIG_CHEMOTAXIS	45	4	0.455	0.22	0.3	C2	Genes related to chemotaxis	BTK,PIK3CD,PIK3CG,PIK3R5
ST_G_ALPHA_I_PATHWAY	35	3	0.328	0.24	0.32	C2	G alpha i Pathway	GRB2,PLCB2,ASAH1
PID_HEDGEHOG_GLI_PATHWAY	48	4	0.32	0.26	0.34	C2	Hedgehog signaling events mediated by Gli proteins	GNAI2,ARRB2,GNG2,MTSS1
PID_PI3K_PLC_TRK_PATHWAY	36	3	0.277	0.25	0.34	C2	Trk receptor signaling mediated by PI3K and PLC-gamma	GRB2,YWHAH,STAT5A
PID_ARF6_TRAFFICKING_PATHWAY	49	4	0.277	0.27	0.35	C2	Arf6 trafficking events	IL2RA,ITGA4,ITGA5,ADRB2
PID_RET_PATHWAY	39	3	0.132	0.3	0.39	C2	Signaling events regulated by Ret tyrosine kinase	DOK1,GRB2,RHOA
PID_HIF1_TFPATHWAY	66	5	0.135	0.33	0.42	C2	HIF-1-alpha transcription factor network	ITGB2,ENG,ID2,HMOX1,PFKFB3
PID_ECADHERIN_STABILIZATION_PATHWAY	42	3	-0.0021	0.35	0.44	C2	Stabilization and expansion of the E-cadherin adherens junction	RHOA,VASP,KIFC3
SIG_PIP3_SIGNALING_IN_CARDIAC_MYOCTES	67	5	0.0999	0.35	0.44	C2	Genes related to PIP3 signaling in cardiac myocytes	GRB2,YWHAH,PIK3CD,PIK3R5,PREX1
ST_INTEGRIN_SIGNALING_PATHWAY	82	6	0.059	0.37	0.46	C2	Integrin Signaling Pathway	GRB2,ITGA4,ITGA5,VASP,ARHGEF6,WAS
PID_AP1_PATHWAY	70	5	-0.00272	0.38	0.47	C2	AP-1 transcription factor network	TGFB1,HLA-A,IL10,MAF,CCL2
PID_ERBB2_ERBB3_PATHWAY	44	3	-0.0863	0.39	0.47	C2	ErbB2/ErbB3 signaling events	GRB2,JAK2,PIK3CD
PID_SYNDECAN_1_PATHWAY	46	3	-0.167	0.42	0.5	C2	Syndecan-1-mediated signaling events	TGFB1,SDCBP,HPSE
PID_FAK_PATHWAY	59	4	-0.112	0.42	0.5	C2	Signaling events mediated by focal adhesion kinase	GRB2,RHOA,ITGA5,GIT2
NABA_ECM_REGULATORS	238	17	-0.00515	0.44	0.52	C2	Genes encoding enzymes and their regulators involved in the remodeling of the extracellular matrix	F13A1,CTSD,A2M,SERPINA1,HPSE,CTSC,CSTA,CTSB,CTSH,CTSL,CTSS,CTSZ,SERPINB1,MMP19,SERPINB9,ADAMTSL4,FAM20C
PID_TRKR_PATHWAY	62	4	-0.216	0.46	0.53	C2	Neurotrophic factor-mediated Trk receptor signaling	GRB2,RHOA,RHOG,RGS19
PID_HES_HEY_PATHWAY	48	3	-0.244	0.45	0.53	C2	Notch-mediated HES/HEY network	JAK2,CD4,GAA
PID_FOXO_PATHWAY	49	3	-0.281	0.47	0.54	C2	FoxO family signaling	YWHAH,SGK1,RALB
PID_ERBB1_DOWNSTREAM_PATHWAY	105	7	-0.196	0.48	0.55	C2	ErbB1 downstream signaling	GRB2,YWHAH,PIK3CD,MEF2C,ARPC5,ARPC4,ARPC2
SIG_INSULIN_RECEPTOR_PATHWAY_IN_CARDIAC_MYOCYTES	51	3	-0.354	0.5	0.57	C2	Genes related to the insulin receptor pathway	GRB2,YWHAH,PIK3CD
PID_P53_DOWNSTREAM_PATHWAY	137	9	-0.27	0.52	0.58	C2	Direct p53 effectors	BCL2A1,CDKN1A,CASP1,SPP1,CTSD,PRDM1,IRF5,ZNF385A,NLRC4
PID_CASPASE_PATHWAY	52	3	-0.39	0.52	0.58	C2	Caspase cascade in apoptosis	CASP1,VIM,ARHGDIB
PID_BETA_CATENIN_NUC_PATHWAY	80	5	-0.316	0.51	0.58	C2	Regulation of nuclear beta catenin signaling and target gene transcription	YWHAH,ADCY7,MITF,ID2,MDFIC
PID_REG_GR_PATHWAY	82	5	-0.375	0.54	0.59	C2	Glucocorticoid receptor regulatory network	CDKN1A,YWHAH,SGK1,SPI1,STAT5A
PID_FGF_PATHWAY	55	3	-0.492	0.56	0.61	C2	FGF signaling pathway	GRB2,SPP1,PLAUR
PID_CDC42_PATHWAY	70	4	-0.471	0.57	0.61	C2	CDC42 signaling events	ARPC5,ARPC4,ARPC2,ARHGEF6
PID_AVB3_INTEGRIN_PATHWAY	75	4	-0.618	0.63	0.68	C2	Integrins in angiogenesis	RHOA,FN1,SPP1,CSF1R
NABA_SECRETED_FACTORS	344	22	-0.573	0.67	0.71	C2	Genes encoding secreted soluble factors	TGFB1,IL1B,IL1RN,TNFSF8,IL10,CCL2,CCL13,IL18,CXCL10,S100A8,S100A9,CCL3,CCL4,S100A10,S100A12,CCL18,CCL23,TNFSF13,CCL4L2,FGFBP1,TNFSF13B,CCL4L1
PID_ERA_GENOMIC_PATHWAY	65	3	-0.801	0.69	0.73	C2	Validated nuclear estrogen receptor alpha network	STAT5A,CTSD,AP1B1
PID_SMAD2_3NUCLEAR_PATHWAY	82	4	-0.808	0.71	0.74	C2	Regulation of nuclear SMAD2/3 signaling	CDKN1A,MEF2C,IL10,GSC
PID_MTOR_4PATHWAY	69	3	-0.913	0.74	0.76	C2	mTOR signaling pathway	RHOA,YWHAH,SGK1
PID_VEGFR1_2_PATHWAY	69	3	-0.913	0.74	0.76	C2	Signaling events mediated by VEGFR1 and VEGFR2	GRB2,RHOA,PRKCB
PID_P73PATHWAY	79	3	-1.17	0.83	0.85	C2	p73 transcription factor network	CDKN1A,ADA,SERPINA1
PID_MET_PATHWAY	80	3	-1.19	0.84	0.85	C2	Signaling events mediated by Hepatocyte Growth Factor Receptor (c-Met)	GRB2,INPP5D,RHOA
NABA_ECM_GLYCOPROTEINS	196	7	-2	0.98	0.98	C2	Genes encoding structural ECM glycoproteins	FN1,SPP1,TGFBI,ECM1,FGL2,PCOLCE2,EMILIN2
NABA_CORE_MATRISOME	275	9	-2.6	1	1	C2	Ensemble of genes encoding core extracellular matrix including ECM glycoproteins, collagens and proteoglycans	FN1,SPP1,TGFBI,ECM1,FGL2,PCOLCE2,EMILIN2,SRGN,PRG4

## Sheet: STable 3D
Supplemental Table S3D. Overrepresented Gene Ontology Biological Processes in red module, related to Figure 3.
name	nAnno	nOverlap	zscore	pvalue	adjp	namespace	distance	members
extracellular matrix organization	312	80	24.1	1.7e-54	7e-52	Process	5	ITGB1,BMP4,ITGA1,TGFB3,THBS1,COL1A1,COL1A2,COL3A1,COL5A2,COL10A1,COL12A1,COMP,HAPLN1,VCAN,FBN1,MATN3,MMP9,ADAMTS4,POSTN,COL11A1,DDR2,SPARC,SDC2,COL4A2,COL8A1,COL8A2,COL15A1,KDR,MMP2,MMP14,SERPINE1,JAM3,COL5A1,LOX,COL4A1,COL6A1,TNC,ITGA11,PDGFB,PLOD2,VCAM1,PDGFRA,APBB2,DCN,VWF,FBLN1,MMP13,CSGALNACT1,BGN,CTSK,FMOD,LUM,MMP11,PXDN,EGFL6,COL6A2,COL6A3,COL16A1,LAMA2,LAMB1,LAMC2,MFAP4,EMILIN1,NID2,ECM2,…
extracellular matrix disassembly	120	34	16.6	1.1e-25	2.3e-23	Process	5	COL1A1,COL1A2,COL3A1,COL5A2,COL10A1,COL12A1,FBN1,MMP9,ADAMTS4,SH3PXD2B,COL11A1,COL4A2,COL8A1,COL8A2,COL15A1,MMP2,MMP14,COL5A1,COL4A1,COL6A1,DCN,MMP13,CTSK,MMP11,COL6A2,COL6A3,COL16A1,LAMB1,LAMC2,NID1,COL5A3,TIMP2,ELN,COL14A1
cell adhesion	427	57	13	4.1e-23	5.3e-21	Process	3	THBS1,CDH11,COL12A1,COMP,HAPLN1,VCAN,POSTN,DDR2,COL8A1,COL15A1,FAP,ACKR3,IGFBP7,SPOCK1,WISP1,COL5A1,CXCL12,HAS2,COL6A1,TNC,ITGA11,LOXL2,VCAM1,VWF,CCL11,OMD,NUAK1,ADAM12,SCARB2,FEZ1,SRPX,CERCAM,CX3CR1,TNFAIP6,SORBS2,SPECC1L,EGFL6,CNTN1,COL6A2,COL6A3,COL16A1,DPT,ISLR,LAMA2,LAMB1,LAMC2,MFAP4,THBS2,ITGBL1,EDIL3,PLXNC1,SPON2,EMILIN1,NID2,FLRT2,NTM,KIAA1462
collagen catabolic process	74	26	16.5	5.1e-23	5.3e-21	Process	5	COL1A1,COL1A2,COL3A1,COL5A2,COL10A1,COL12A1,MMP9,COL11A1,COL4A2,COL8A1,COL8A2,COL15A1,MMP2,MMP14,COL5A1,COL4A1,COL6A1,MMP13,CTSK,MMP11,COL6A2,COL6A3,COL16A1,COL5A3,ADAMTS2,COL14A1
collagen fibril organization	40	20	17.7	2.7e-22	2.3e-20	Process	6	TGFBR1,GREM1,COL1A1,COL1A2,COL3A1,COL5A2,COL12A1,COL11A1,DDR2,COL5A1,LOX,SFRP2,LOXL2,LUM,MMP11,DPT,COL5A3,ADAMTS2,COL14A1,P4HA1
angiogenesis	213	30	9.77	1.2e-13	8.4e-12	Process	4	DLL4,SCG2,TGFBR1,ANGPT2,COL4A2,COL8A1,COL8A2,COL15A1,ELK3,FAP,FGF1,KDR,MMP2,MMP14,SERPINE1,PTPRB,THY1,VEGFC,CALCRL,RAMP2,ESM1,VASH1,SRPX2,ROBO4,ACKR3,PLXDC1,APOLD1,ARHGAP24,JAM3,ECSCR
skeletal system development	137	23	9.71	1.3e-12	7.6e-11	Process	6	AEBP1,NKX3-2,SUFU,TGFBR1,CDH11,COL1A1,COL1A2,COL3A1,COL5A2,COL10A1,COL12A1,COMP,HAPLN1,VCAN,EVC,FBN1,IGFBP4,MATN3,MMP9,SOX4,ADAMTS4,POSTN,SH3PXD2B
heart development	148	22	8.7	4.9e-11	2.5e-09	Process	4	GLI3,ZFPM2,HOPX,TGFBR1,COL3A1,VCAN,FBN1,SOX4,SH3PXD2B,SPARC,CALCRL,RAMP2,EDNRA,GJA1,PKD2,PDGFB,VCAM1,KCNJ8,MICAL2,PPP3CB,PDLIM3,APLNR
endodermal cell differentiation	27	10	10.6	9.6e-11	4.4e-09	Process	6	INHBA,COL12A1,MMP9,COL11A1,COL4A2,COL8A1,MMP2,MMP14,COL6A1,LAMB1
positive regulation of cell-substrate adhesion	40	11	9.27	8.5e-10	3.3e-08	Process	7	ITGB1,THBS1,COL8A1,EGFL6,EDIL3,EMILIN1,ECM2,NID1,SMOC2,FBLN2,CCDC80
chondroitin sulfate biosynthetic process	25	9	9.85	8.7e-10	3.3e-08	Process	6	VCAN,DCN,CSGALNACT1,BGN,CHSY1,CHST15,CSGALNACT2,CHPF,CHSY3
positive regulation of cell migration	146	20	7.79	1.5e-09	5.1e-08	Process	8	ITGB1,SNAI2,LEF1,F2R,THBS1,PDPN,COL1A1,FGF1,KDR,MMP14,FLT1,HAS2,PDGFB,PDGFRA,PDGFRB,CCL11,MYLK,TNFAIP6,LAMB1,LRRC15
cellular response to amino acid stimulus	43	11	8.86	2.2e-09	6.8e-08	Process	6	ZEB1,COL1A1,COL1A2,COL3A1,COL5A2,MMP2,COL4A1,COL6A1,PDGFRA,COL16A1,PDGFD
protein heterotrimerization	11	6	10.2	5e-09	1.5e-07	Process	9	COL1A1,COL1A2,COL6A1,COL6A2,C1QTNF1,C1QTNF6
positive regulation of angiogenesis	103	16	7.65	6.5e-09	1.8e-07	Process	8	THBS1,GREM1,PTGIS,ANGPT2,FGF1,KDR,SERPINE1,VEGFC,RAMP2,FLT1,SFRP2,ETS1,CD34,CCL11,AQP1,CX3CR1
sprouting angiogenesis	23	8	9.1	7.8e-09	2e-07	Process	12	LEF1,THBS1,RAMP2,ESM1,FLT1,LOXL2,ANGPT1,PARVA
chondroitin sulfate metabolic process	49	11	8.15	1.1e-08	2.7e-07	Process	5	VCAN,SDC2,GPC6,DCN,CSGALNACT1,BGN,CHSY1,CHST15,CSGALNACT2,CHPF,CHSY3
negative regulation of chondrocyte differentiation	18	7	9.09	1.6e-08	3.7e-07	Process	7	NKX3-2,BMP4,SNAI2,TGFBR1,GREM1,ADAMTS7,ADAMTS12
chondrocyte development	15	6	8.55	8.9e-08	1.9e-06	Process	7	COL11A1,RUNX2,SFRP2,SULF1,SULF2,CHSY1
response to hypoxia	155	18	6.48	1.2e-07	2.6e-06	Process	4	CAMK2D,TGFB3,THBS1,SDC2,ANGPT2,MMP2,MMP14,RAMP2,APOLD1,EDNRA,CXCL12,ETS1,ITPR1,LOXL2,PDGFB,PLAU,PLOD2,VCAM1
cell-matrix adhesion	87	13	6.7	2e-07	3.9e-06	Process	5	ITGB1,ITGA1,COL3A1,JAM3,ITGA11,VCAM1,NID2,ECM2,NID1,FERMT2,COL5A3,EPDR1,ADAMTS12
osteoblast differentiation	101	14	6.57	2.2e-07	4.1e-06	Process	5	BMP4,SNAI2,LEF1,COL1A1,VCAN,RUNX2,IGFBP5,COL6A1,GJA1,TNC,LRRC17,ITGA11,CREB3L1,TMEM119
negative regulation of cell migration	88	13	6.64	2.3e-07	4.1e-06	Process	8	RNF20,SERPINE1,THY1,ROBO4,IGFBP5,SFRP2,SLIT2,PDGFB,SULF1,DLC1,RAP2A,CX3CR1,PODN
glycosaminoglycan metabolic process	117	15	6.4	2.7e-07	4.7e-06	Process	6	VCAN,SDC2,GPC6,DCN,CSGALNACT1,BGN,CHSY1,FMOD,LUM,OMD,ST3GAL2,CHST15,CSGALNACT2,CHPF,CHSY3
patterning of blood vessels	34	8	7.16	3.8e-07	6.3e-06	Process	6	ACVR1,LEF1,DLL4,COL4A1,EDNRA,FLT1,CXCL12,SFRP2
glomerular filtration	12	5	7.99	4.7e-07	7.4e-06	Process	7	EDNRA,SULF1,SULF2,CD34,AQP1
axon guidance	379	29	5.56	7.2e-07	1.1e-05	Process	14	ITGB1,GLI3,ITGA1,COL3A1,COL5A2,MMP9,SDC2,COL4A2,MMP2,COL5A1,COL4A1,COL6A1,SLIT2,SEMA3C,APBB2,DPYSL2,ETV1,FEZ1,ABLIM1,CNTN1,COL6A2,COL6A3,LAMA2,LAMB1,PLXNC1,SPON2,FLRT2,COL5A3,SLIT3
negative regulation of endothelial cell proliferation	28	7	6.96	9e-07	1.2e-05	Process	8	SCG2,TGFBR1,THBS1,SPARC,VASH1,GJA1,SULF1
endochondral ossification	28	7	6.96	9e-07	1.2e-05	Process	6	BMP4,COL1A1,COL10A1,RUNX2,MMP14,MMP13,CSGALNACT1
wound healing	71	11	6.32	8.6e-07	1.2e-05	Process	5	GLI3,TGFBR1,COL3A1,SDC2,ELK3,LOX,TNC,PDGFRA,PDGFRB,DCN,AQP1
regulation of G-protein coupled receptor protein signaling pathway	41	8	6.33	2.1e-06	2.8e-05	Process	7	ITGB1,RGS4,RAMP2,RAMP3,GRK5,RGS5,RGS16,KCTD12
response to mechanical stimulus	54	9	6.03	3e-06	3.9e-05	Process	4	THBS1,COL3A1,ANGPT2,MMP14,CXCL12,TNC,ETS1,DCN,PIEZO2
negative regulation of endothelial cell migration	16	5	6.75	3.7e-06	4.5e-05	Process	10	DLL4,THBS1,VASH1,SLIT2,SERPINF1
lung development	81	11	5.73	3.6e-06	4.5e-05	Process	4	GLI3,ZFPM2,PDPN,SPARC,FGF1,MMP14,LOX,HEG1,PDGFRA,ADAMTS2,CRISPLD2
negative regulation of angiogenesis	56	9	5.87	4.2e-06	5e-05	Process	8	THBS1,SPARC,ANGPT2,COL4A2,VASH1,SERPINF1,SULF1,CX3CR1,THBS2
chronic inflammatory response	10	4	6.98	4.6e-06	5.2e-05	Process	6	THBS1,GJA1,VCAM1,CCL11
positive regulation of blood vessel endothelial cell migration	17	5	6.51	5.5e-06	6e-05	Process	11	THBS1,VEGFC,PDGFB,ANGPT1,AMOTL1
camera-type eye morphogenesis	17	5	6.51	5.5e-06	6e-05	Process	10	GLI3,COL8A1,COL8A2,AQP1,TENM3
germ cell migration	11	4	6.6	8.1e-06	8.4e-05	Process	5	ITGB1,TGFBR1,CXCL12,PPAP2A
regulation of bone mineralization	18	5	6.28	8.1e-06	8.4e-05	Process	6	DDR2,GJA1,CREB3L1,OMD,ENPP1
negative regulation of canonical Wnt signaling pathway	152	15	5.13	9.2e-06	9.3e-05	Process	9	GLI3,SNAI2,LEF1,DACT1,GREM1,SFRP2,PRICKLE1,FZD1,SFRP4,NKD2,BICC1,DKK3,DACT3,NKD1,CTHRC1
odontogenesis	28	6	5.84	1.2e-05	0.00011	Process	8	INHBA,BMP4,TGFB3,COL1A2,AQP1,LAMB1
positive regulation of fat cell differentiation	38	7	5.7	1.1e-05	0.00011	Process	7	SNAI2,DACT1,SH3PXD2B,RARRES2,SFRP2,CREBL2,MEDAG
negative regulation of cell proliferation	381	26	4.6	2e-05	0.00018	Process	6	INHBA,ITGB1,BMP4,GLI3,ZEB1,DLL4,F2R,ITGA1,TGFB3,SOX4,VEGFC,IGFBP7,SFRP2,SLIT2,PKD2,ETS1,DLC1,SFRP4,PPAP2A,DFNA5,DPT,CDH5,PMP22,SLIT3,TIMP2,PODN
embryonic cranial skeleton morphogenesis	30	6	5.58	1.9e-05	0.00018	Process	10	BMP4,PRRX1,TGFBR1,RUNX2,MMP14,PDGFRA
positive regulation of chemotaxis	13	4	5.98	2.2e-05	0.00019	Process	6	THBS1,RARRES2,PDGFB,PDGFRB
cellular response to vascular endothelial growth factor stimulus	22	5	5.53	2.9e-05	0.00026	Process	7	DLL4,KDR,RAMP2,FLT1,VCAM1
negative regulation of cell-substrate adhesion	14	4	5.72	3.3e-05	0.00028	Process	7	COL1A1,ANGPT2,SPOCK1,FZD7
negative regulation of intrinsic apoptotic signaling pathway in response to DNA damage	14	4	5.72	3.3e-05	0.00028	Process	9	SNAI2,ACKR3,CXCL12,SFRP2
cell chemotaxis	57	8	5.01	3.6e-05	0.0003	Process	5	LEF1,CXCL12,PDGFB,VCAM1,PDGFRA,PDGFRB,CXCL14,DOCK4
regulation of cell growth	72	9	4.85	4.2e-05	0.00034	Process	5	CAMK2D,IGFBP4,ESM1,IGFBP5,IGFBP7,HTRA1,SPOCK1,WISP1,HTRA3
positive chemotaxis	34	6	5.12	4.6e-05	0.00036	Process	6	BMP4,SCG2,VEGFC,PDGFB,ANGPT1,FGF7
cell migration involved in sprouting angiogenesis	15	4	5.48	4.8e-05	0.00037	Process	11	ITGB1,GREM1,KDR,SLIT2
positive regulation of osteoblast differentiation	59	8	4.88	4.8e-05	0.00037	Process	7	ACVR1,BMP4,GLI3,RUNX2,DDR2,SFRP2,GJA1,CTHRC1
Wnt signaling pathway	157	14	4.5	5.5e-05	0.0004	Process	7	CDK14,HIC1,LEF1,DACT1,WISP1,APCDD1,CPZ,NKD2,GRK5,FERMT2,DKK3,DACT3,NKD1,AMOTL1
skin development	35	6	5.02	5.6e-05	0.0004	Process	7	SUFU,COL3A1,COL5A2,COL5A1,COL5A3,ADAMTS2
face morphogenesis	35	6	5.02	5.6e-05	0.0004	Process	4	LEF1,TGFB3,COL1A1,MMP2,PDGFRA,CRISPLD2
cartilage development	61	8	4.75	6.2e-05	0.00044	Process	6	PRRX1,ZEB1,COL10A1,EVC,SULF1,SULF2,CSGALNACT1,LUM
palate development	77	9	4.6	7.5e-05	0.00053	Process	4	INHBA,GLI3,PRRX1,SNAI2,MSC,LEF1,TGFBR1,TGFB3,PDGFRA
proteolysis involved in cellular protein catabolic process	26	5	4.96	8.2e-05	0.00056	Process	7	FAP,CTSK,ADAMTS7,CTSO,ADAMTS12
negative regulation of endothelial cell apoptotic process	26	5	4.96	8.2e-05	0.00056	Process	10	SCG2,KDR,SERPINE1,RAMP2,ANGPT1
cell motility	17	4	5.06	9.4e-05	0.00063	Process	3	TGFBR1,SRPX2,ETS1,CD34
single organismal cell-cell adhesion	96	10	4.39	0.00011	0.0007	Process	5	PDPN,COL8A2,THY1,SRPX2,SLIT2,CD34,NTM,ESAM,JAM2,COL14A1
substrate adhesion-dependent cell spreading	39	6	4.64	0.00012	0.00073	Process	5	AXL,PARVA,LAMB1,FERMT2,ANTXR1,FZD7
cellular response to transforming growth factor beta stimulus	39	6	4.64	0.00012	0.00073	Process	5	ZEB1,TGFBR1,COL1A1,FBN1,COL4A2,CX3CR1
bleb assembly	10	3	5.1	0.00013	0.00078	Process	6	LPAR1,MYLK,PMP22
embryonic eye morphogenesis	10	3	5.1	0.00013	0.00078	Process	9	FBN1,ALDH1A3,MFAP2
leukocyte migration	115	11	4.26	0.00013	0.00078	Process	3	ITGB1,COL1A1,COL1A2,MMP9,ANGPT2,JAM3,ANGPT1,CD34,PROCR,ESAM,JAM2
regulation of cellular senescence	10	3	5.1	0.00013	0.00078	Process	6	NEK6,VASH1,NUAK1
positive regulation of endothelial cell migration	40	6	4.56	0.00014	0.00081	Process	10	BMP4,THBS1,SPARC,KDR,ETS1,ANGPT1
actin filament organization	54	7	4.4	0.00015	0.00086	Process	6	SHROOM4,CCL11,MYLK,MYO1B,LMOD1,SORBS2,PDLIM3
response to wounding	54	7	4.4	0.00015	0.00086	Process	4	F2R,VASH1,TNC,PDGFB,VWF,FGF7,CX3CR1
positive regulation of phosphatidylinositol 3-kinase signaling	54	7	4.4	0.00015	0.00086	Process	9	F2R,KDR,FLT1,PDGFB,ANGPT1,PDGFRA,PDGFRB
positive regulation of MAPK cascade	68	8	4.35	0.00015	0.00086	Process	9	ITGB1,F2R,IGFBP4,KDR,FLT1,PDGFB,C1QTNF1,TIMP2
signal transduction	986	48	3.78	0.00017	0.00091	Process	4	PPP1R12B,SUFU,DLL4,TGFBR1,NEK6,PDPN,GREM1,IGFBP4,DDR2,SPARC,ANGPT2,COL15A1,ELK3,FGF1,VEGFC,IGFBP5,SPOCK1,WISP1,EDNRA,CXCL12,GJA1,ITPR1,PLAU,PDGFRB,TENM4,AXL,PRKG1,PRKACB,CD34,CCL11,DPYSL2,PPP3CB,FGF7,TNFSF4,GNG11,GNB4,CXCL14,TNFAIP6,RGS1,CREBL2,MAPRE2,PLXNC1,TENM3,SPARCL1,RGS5,SMOC2,ANTXR1,FAM126A
spinal cord development	19	4	4.71	0.00017	0.00091	Process	7	SOX4,PLXDC1,PKD2,DPYSL2
blood vessel morphogenesis	19	4	4.71	0.00017	0.00091	Process	4	COL4A1,FLT1,GJA1,PDGFB
positive regulation of Rho protein signal transduction	11	3	4.81	0.0002	0.00099	Process	11	F2R,LPAR1,COL3A1
negative regulation of fibroblast growth factor receptor signaling pathway	11	3	4.81	0.0002	0.00099	Process	7	THBS1,SULF1,SULF2
negative regulation of vascular permeability	11	3	4.81	0.0002	0.00099	Process	8	RAMP2,SLIT2,ANGPT1
inner ear development	42	6	4.39	0.00019	0.00099	Process	4	TGFB3,SPARC,IGFBP7,PDGFRB,CXCL14,LPPR4
positive regulation of cellular component movement	11	3	4.81	0.0002	0.00099	Process	6	TGFBR1,PDPN,ETS1
positive regulation of SMAD protein import into nucleus	11	3	4.81	0.0002	0.00099	Process	9	BMP4,TGFBR1,TGFB3
blood coagulation	487	28	3.79	0.00022	0.0011	Process	5	ITGB1,ZFPM2,F2R,ITGA1,TGFB3,THBS1,COL1A1,COL1A2,SPARC,ANGPT2,SERPINE1,VEGFC,JAM3,ITPR1,PDGFB,PLAU,ANGPT1,PRKG1,PRKACB,VWF,CALU,GUCY1A3,PROCR,KIF3C,ESAM,JAM2,MRVI1,EHD3
cellular response to growth factor stimulus	44	6	4.24	0.00025	0.0012	Process	6	BMP4,THBS1,SPARC,ANGPT2,PDGFB,FEZ1
negative regulation of smooth muscle cell migration	12	3	4.56	0.00029	0.0013	Process	9	SERPINE1,IGFBP5,SLIT2
positive regulation of blood coagulation	12	3	4.56	0.00029	0.0013	Process	7	F2R,THBS1,SERPINE1
dermatan sulfate biosynthetic process	12	3	4.56	0.00029	0.0013	Process	6	VCAN,DCN,BGN
protein O-linked fucosylation	12	3	4.56	0.00029	0.0013	Process	8	THBS1,ADAMTS7,ADAMTSL1
T cell proliferation	21	4	4.4	0.00028	0.0013	Process	8	CXCL12,PPP3CB,MALT1,TNFSF4
keratan sulfate catabolic process	12	3	4.56	0.00029	0.0013	Process	5	FMOD,LUM,OMD
extracellular fibril organization	12	3	4.56	0.00029	0.0013	Process	7	COL3A1,COL5A1,MFAP4
positive regulation of ERK1 and ERK2 cascade	129	11	3.81	0.00038	0.0017	Process	12	CAMK2D,BMP4,F2R,FGF1,KDR,ACKR3,EDNRA,PDGFB,ANGPT1,PDGFRA,PDGFRB
response to hyperoxia	13	3	4.33	0.00041	0.0018	Process	4	PDPN,COL1A1,PDGFRB
positive regulation of collagen biosynthetic process	23	4	4.14	0.00044	0.0019	Process	8	BMP4,F2R,TGFB3,PDGFRB
positive regulation of cell proliferation	437	25	3.55	0.00047	0.002	Process	6	ITGB1,LEF1,F2R,TGFBR1,GREM1,SOX4,RUNX2,FGF1,KDR,VEGFC,ESM1,EDNRA,FLT1,SFRP2,HAS2,TNC,ETS1,PDGFB,PDGFRA,PDGFRB,FGF7,TNFSF4,GRK5,CCPG1,CD248
acute inflammatory response	14	3	4.12	0.00056	0.0022	Process	6	ACVR1,VCAM1,TNFSF4
regulation of muscle contraction	14	3	4.12	0.00056	0.0022	Process	7	PPP1R12B,CALCRL,ANXA6
negative regulation of cell adhesion	36	5	3.92	0.00054	0.0022	Process	6	TNC,ANGPT1,FBLN1,LAMB1,JAM2
transforming growth factor beta receptor signaling pathway	133	11	3.7	0.00051	0.0022	Process	8	ACVR1,ITGB1,TGFBR1,TGFB3,COL1A2,COL3A1,SERPINE1,PDGFB,LTBP2,FERMT2,PMEPA1
positive regulation of peptidase activity	14	3	4.12	0.00056	0.0022	Process	8	MMP14,FBLN1,PCOLCE
cell migration	172	13	3.65	0.00051	0.0022	Process	6	ITGB1,THBS1,SDC2,GPC6,COL5A1,FLT1,PDGFRB,FMNL3,SORBS2,SPECC1L,ADAMTS12,CD248,CTHRC1
chondroitin sulfate catabolic process	14	3	4.12	0.00056	0.0022	Process	5	VCAN,DCN,BGN
negative regulation of blood vessel endothelial cell migration	14	3	4.12	0.00056	0.0022	Process	11	THBS1,ANGPT2,VASH1
endothelial cell migration	24	4	4.01	0.00055	0.0022	Process	9	SCG2,TGFBR1,FAP,LOXL2
positive regulation of cytosolic calcium ion concentration involved in phospholipase C-activating G-protein coupled signaling pathway	14	3	4.12	0.00056	0.0022	Process	9	F2R,LPAR1,EDNRA
positive regulation of endothelial cell proliferation	66	7	3.73	0.00063	0.0024	Process	8	BMP4,SCG2,TGFBR1,KDR,CXCL12,PDGFB,CCL11
platelet degranulation	83	8	3.66	0.00067	0.0026	Process	9	TGFB3,THBS1,SPARC,SERPINE1,VEGFC,PDGFB,VWF,CALU
bone morphogenesis	25	4	3.9	0.00067	0.0026	Process	8	SFRP2,HAS2,MMP13,CHSY1
kidney development	84	8	3.62	0.00073	0.0027	Process	4	BMP4,TGFBR1,HAS2,DCN,KCNJ8,SERPINF1,SULF1,SULF2
activin receptor signaling pathway	15	3	3.94	0.00075	0.0027	Process	9	ACVR1,INHBA,TGFBR1
lung alveolus development	38	5	3.76	0.00073	0.0027	Process	4	BMP4,HOPX,TGFB3,PDPN,KDR
induction of positive chemotaxis	15	3	3.94	0.00075	0.0027	Process	9	SCG2,VEGFC,CXCL12
negative regulation of focal adhesion assembly	15	3	3.94	0.00075	0.0027	Process	8	THBS1,MMP14,DLC1
positive regulation of calcium ion import	15	3	3.94	0.00075	0.0027	Process	9	CXCL12,PDGFB,PDGFRB
negative regulation of BMP signaling pathway	39	5	3.69	0.00085	0.003	Process	7	GREM1,HTRA1,HTRA3,SFRP2,FZD1
termination of G-protein coupled receptor signaling pathway	39	5	3.69	0.00085	0.003	Process	9	RGS4,GRK5,RGS1,RGS5,RGS16
calcium ion transport	86	8	3.54	0.00087	0.0031	Process	10	CAMK2D,PPP3CA,CALCRL,RAMP2,PKD2,ITPR1,RAMP3,ANXA6
endothelial cell proliferation	16	3	3.77	0.00097	0.0032	Process	5	MMP14,LOXL2,CD34
leukocyte cell-cell adhesion	27	4	3.68	0.00097	0.0032	Process	6	ITGB1,VCAM1,NT5E,CERCAM
embryo implantation	40	5	3.61	0.00097	0.0032	Process	4	MMP9,MMP2,IGFBP7,FBLN1,LAMB1
branching morphogenesis of an epithelial tube	27	4	3.68	0.00097	0.0032	Process	7	BMP4,KDR,MMP14,SLIT2
negative chemotaxis	16	3	3.77	0.00097	0.0032	Process	6	SLIT2,FLRT2,SLIT3
positive regulation of cell division	40	5	3.61	0.00097	0.0032	Process	6	TGFB3,FGF1,VEGFC,FGF7,PDGFD
glycosaminoglycan biosynthetic process	41	5	3.54	0.0011	0.0036	Process	7	SDC2,GPC6,PDGFRB,EXTL3,GALNT5
negative regulation of Wnt signaling pathway	41	5	3.54	0.0011	0.0036	Process	8	HIC1,DACT1,SFRP2,APCDD1,DACT3
keratan sulfate biosynthetic process	28	4	3.59	0.0012	0.0037	Process	6	FMOD,LUM,OMD,ST3GAL2
positive regulation of smooth muscle cell migration	17	3	3.62	0.0012	0.004	Process	9	CAMK2D,PDGFB,PDGFRB
cell-substrate adhesion	17	3	3.62	0.0012	0.004	Process	4	ITGB1,ANGPT1,VWF
non-canonical Wnt signaling pathway	17	3	3.62	0.0012	0.004	Process	8	SFRP2,FZD1,SFRP4
positive regulation of phosphatidylinositol 3-kinase activity	29	4	3.49	0.0014	0.0042	Process	10	FLT1,PDGFB,PDGFRA,PDGFRB
digestive tract development	29	4	3.49	0.0014	0.0042	Process	4	TGFB3,COL3A1,DCHS1,CLMP
platelet activation	212	14	3.22	0.0014	0.0043	Process	5	F2R,TGFB3,THBS1,COL1A1,COL1A2,COL3A1,SPARC,SERPINE1,VEGFC,ITPR1,PDGFB,AXL,VWF,CALU
ossification	76	7	3.28	0.0016	0.0046	Process	4	CDH11,COL5A2,MMP9,COL11A1,RUNX2,DDR2,SPARC
in utero embryonic development	215	14	3.17	0.0016	0.0046	Process	8	ACVR1,ITGB1,GLI3,ZFPM2,TGFBR1,TGFB3,RARRES2,EDNRA,HEG1,GJA1,SLIT2,ANGPT1,PDGFRA,PDGFRB
tissue homeostasis	18	3	3.48	0.0016	0.0046	Process	6	ITGB1,PDGFRB,CD34
muscle organ development	93	8	3.28	0.0015	0.0046	Process	5	AEBP1,EVC,ITGA11,ETV1,COL6A3,LAMA2,MRAS,TAGLN
response to radiation	30	4	3.4	0.0016	0.0046	Process	4	COL3A1,ANGPT2,CXCL12,CCL11
positive regulation of protein autophosphorylation	18	3	3.48	0.0016	0.0046	Process	11	VEGFC,PDGFB,RAP2A
positive regulation of chondrocyte differentiation	18	3	3.48	0.0016	0.0046	Process	7	GLI3,RUNX2,LOXL2
odontogenesis of dentin-containing tooth	59	6	3.32	0.0016	0.0046	Process	9	BMP4,GLI3,LEF1,RUNX2,TNC,PDGFRA
platelet-derived growth factor receptor signaling pathway	30	4	3.4	0.0016	0.0046	Process	9	PDGFB,PDGFRA,PDGFRB,PDGFD
embryonic skeletal system development	30	4	3.4	0.0016	0.0046	Process	7	NKX3-2,COL1A1,SULF1,SULF2
positive regulation of epithelial cell proliferation	59	6	3.32	0.0016	0.0046	Process	7	BMP4,FGF1,VEGFC,HTRA1,FGF7,LAMB1
positive regulation of gene expression	194	13	3.16	0.0017	0.0047	Process	7	LEF1,DLL4,TGFBR1,RAMP2,GJA1,TNC,CD34,FBLN1,SFRP4,ACTA2,ACTG2,CNTN1,C1QTNF1
vasculogenesis	60	6	3.27	0.0017	0.0048	Process	6	ZFPM2,KDR,RAMP2,ACKR3,HAS2,HEG1
regulation of blood pressure	60	6	3.27	0.0017	0.0048	Process	4	COL1A2,RAMP2,EDNRA,CD34,GUCY1A3,ACTA2
branching involved in ureteric bud morphogenesis	45	5	3.28	0.0018	0.0051	Process	9	BMP4,GLI3,GREM1,PKD2,DCHS1
positive regulation of Wnt signaling pathway	31	4	3.31	0.0019	0.0051	Process	8	DACT1,SOX4,SULF1,SULF2
phosphate-containing compound metabolic process	19	3	3.34	0.0019	0.0053	Process	5	PTPRB,ENPP1,PTPRD
regulation of glucose metabolic process	19	3	3.34	0.0019	0.0053	Process	8	IGFBP4,IGFBP5,C1QTNF1
proteolysis	433	23	3.02	0.002	0.0054	Process	6	ATG4C,AEBP1,SUFU,MMP9,ADAMTS4,FAP,MMP2,MMP14,HTRA1,HTRA3,PLAU,MMP13,MALT1,CTSK,ADAMTSL1,C1S,CTSO,MMP11,PCOLCE,ADAM12,CPZ,CPQ,ADAMTS10
positive regulation of pathway-restricted SMAD protein phosphorylation	46	5	3.22	0.002	0.0055	Process	9	ACVR1,INHBA,BMP4,TGFBR1,TGFB3
positive regulation of protein kinase B signaling	79	7	3.16	0.0021	0.0055	Process	9	TGFBR1,THBS1,IGFBP5,ANGPT1,AXL,MEIS3,C1QTNF1
germ cell development	32	4	3.23	0.0021	0.0057	Process	4	ACVR1,BMP4,ANGPT2,CXCL12
receptor internalization	32	4	3.23	0.0021	0.0057	Process	4	CALCRL,RAMP2,ACKR3,RAMP3
multicellular organismal development	412	22	2.98	0.0022	0.0059	Process	4	HIC1,SUFU,SPRED1,VCAN,FGF1,CREB3L1,SERPINF1,SFRP4,MMP11,PCOLCE,SSC5D,EVI5,EGFL6,EDIL3,GPR161,MRAS,ANGPTL2,ZNF521,OLFML3,BICC1,PDGFD,LBH
gastrulation with mouth forming second	20	3	3.22	0.0024	0.0061	Process	8	ACVR1,DACT1,TENM4
blood vessel remodeling	33	4	3.15	0.0025	0.0061	Process	5	DLL4,SEMA3C,AXL,BGN
positive regulation of receptor internalization	20	3	3.22	0.0024	0.0061	Process	7	GREM1,ANGPT1,SFRP4
chemotaxis	118	9	3.06	0.0023	0.0061	Process	4	RARRES2,ACKR3,ECSCR,CXCL12,PLAU,CCL11,CX3CR1,CXCL14,CMTM3
integrin-mediated signaling pathway	81	7	3.08	0.0024	0.0061	Process	7	ITGB1,ITGA1,COL3A1,ITGA11,FBLN1,COL16A1,FERMT2
motor neuron axon guidance	20	3	3.22	0.0024	0.0061	Process	15	CXCL12,SLIT2,CHN1
response to progesterone	33	4	3.15	0.0025	0.0061	Process	6	TGFB3,THBS1,RAMP2,GJB2
keratan sulfate metabolic process	33	4	3.15	0.0025	0.0061	Process	5	FMOD,LUM,OMD,ST3GAL2
cellular response to interleukin-1	33	4	3.15	0.0025	0.0061	Process	7	PTGIS,HAS2,ADAMTS7,ADAMTS12
positive regulation of fibroblast proliferation	48	5	3.1	0.0026	0.0063	Process	7	DDR2,PDGFB,PDGFRA,FBLN1,AQP1
protein O-linked glycosylation	82	7	3.04	0.0026	0.0064	Process	9	THBS1,ST3GAL2,GALNT5,GALNT1,ADAMTS7,GALNT10,ADAMTSL1
negative regulation of cell growth	120	9	3	0.0026	0.0064	Process	6	INHBA,CRLF3,GREM1,SFRP2,SLIT2,APBB2,ENPP1,SLIT3,DACT3
cellular response to tumor necrosis factor	65	6	3.04	0.0027	0.0066	Process	7	THBS1,COL1A1,HAS2,VCAM1,ADAMTS7,ADAMTS12
epithelial to mesenchymal transition	34	4	3.08	0.0028	0.0068	Process	8	SNAI2,LEF1,TGFBR1,LOXL2
regulation of protein binding	21	3	3.1	0.0029	0.0068	Process	5	HOPX,TGFBR1,ANGPT1
positive regulation of smooth muscle cell proliferation	49	5	3.04	0.0028	0.0068	Process	7	CAMK2D,BMP4,CALCRL,PDGFB,PDGFRB
positive regulation of cell cycle arrest	21	3	3.1	0.0029	0.0068	Process	8	CRLF3,FAP,PKD2
response to lipopolysaccharide	142	10	2.94	0.0029	0.0069	Process	5	F2R,SPARC,ADH5,EDNRA,VCAM1,DCN,KCNJ8,FMO1,PTGER3,LOXL1
canonical Wnt signaling pathway	85	7	2.93	0.0033	0.0077	Process	8	SNAI2,LEF1,SOX4,SFRP2,FZD1,SFRP4,FZD7
cellular response to BMP stimulus	22	3	3	0.0034	0.008	Process	5	RUNX2,ADAMTS7,ADAMTS12
negative regulation of inflammatory response	69	6	2.87	0.0038	0.0089	Process	7	PTGIS,CALCRL,SERPINF1,NT5E,TNFAIP6,C1QTNF3
negative regulation of gene expression	107	8	2.82	0.004	0.0092	Process	7	DLL4,SFRP2,GJA1,SLIT2,SERPINF1,CD34,SLIT3,C1QTNF3
adrenal gland development	23	3	2.89	0.004	0.0092	Process	7	PDGFRA,PDGFRB,DKK3
cellular response to fibroblast growth factor stimulus	23	3	2.89	0.004	0.0092	Process	5	SNAI2,DLL4,COL1A1
negative regulation of smoothened signaling pathway	23	3	2.89	0.004	0.0092	Process	8	GLI3,SUFU,RUNX2
negative regulation of transforming growth factor beta receptor signaling pathway	70	6	2.83	0.0042	0.0093	Process	8	TGFBR1,TGFB3,HTRA1,HTRA3,PMEPA1,ASPN
negative regulation of extrinsic apoptotic signaling pathway	37	4	2.86	0.0041	0.0093	Process	10	ACVR1,SCG2,TGFBR1,THBS1
aging	129	9	2.76	0.0044	0.0099	Process	4	TGFB3,COL3A1,ADH5,EDNRA,LOXL2,VCAM1,DCN,SERPINF1,TIMP2
blood vessel development	38	4	2.8	0.0046	0.01	Process	4	COL1A1,COL1A2,COL5A1,LOX
cytoskeleton organization	109	8	2.76	0.0045	0.01	Process	5	THY1,CCL11,MICAL2,DPYSL2,SH3D19,ABLIM1,PALLD,FMNL3
proximal/distal pattern formation	24	3	2.8	0.0047	0.01	Process	7	GLI3,GREM1,CHSY1
focal adhesion assembly	24	3	2.8	0.0047	0.01	Process	6	THY1,DLC1,FERMT2
outflow tract morphogenesis	39	4	2.73	0.0052	0.011	Process	4	THBS1,SFRP2,SEMA3C,FZD1
embryonic digit morphogenesis	55	5	2.73	0.0051	0.011	Process	7	RAB23,BMP4,GLI3,SFRP2,GJA1
blood circulation	40	4	2.67	0.0058	0.012	Process	6	DLL4,CXCL12,GUCY1A3,ELN
O-glycan processing	56	5	2.69	0.0056	0.012	Process	10	ST3GAL2,GALNT5,GALNT1,GALNT10,GXYLT2
neural tube development	25	3	2.71	0.0055	0.012	Process	4	PKD2,DCHS1,SEMA3C
response to estradiol	74	6	2.67	0.0057	0.012	Process	6	COL1A1,RAMP2,ETS1,PDGFB,PDGFRB,GJB2
response to cytokine	56	5	2.69	0.0056	0.012	Process	5	COL3A1,SPARC,PPP3CB,TIMP2,TIMP3
negative regulation of fat cell differentiation	40	4	2.67	0.0058	0.012	Process	7	ZFPM2,ENPP1,MMP11,BBS12
positive regulation of smoothened signaling pathway	25	3	2.71	0.0055	0.012	Process	8	PRRX1,EVC,CHSY1
bone development	40	4	2.67	0.0058	0.012	Process	4	SH3PXD2B,SPARC,SULF1,SULF2
cellular response to glucose stimulus	40	4	2.67	0.0058	0.012	Process	9	PPP3CA,SOX4,VCAM1,SERPINF1
positive regulation of establishment of protein localization to plasma membrane	26	3	2.62	0.0064	0.013	Process	10	ITGB1,RAMP3,NKD2
cell junction assembly	77	6	2.56	0.007	0.014	Process	5	ITGB1,CDH11,PARVA,LAMC2,CDH5,FERMT2
positive regulation of phosphorylation	27	3	2.54	0.0073	0.015	Process	9	THBS1,FZD7,KCTD20
release of sequestered calcium ion into cytosol	27	3	2.54	0.0073	0.015	Process	8	F2R,PKD2,ITPR1
positive regulation of release of sequestered calcium ion into cytosol	27	3	2.54	0.0073	0.015	Process	11	F2R,THY1,EDNRA
negative regulation of interferon-gamma production	28	3	2.46	0.0083	0.016	Process	7	AXL,TNFSF4,IL33
embryonic skeletal system morphogenesis	43	4	2.5	0.0079	0.016	Process	9	GLI3,ZEB1,COL11A1,PDGFRA
skeletal system morphogenesis	28	3	2.46	0.0083	0.016	Process	7	NKX3-2,TGFBR1,PDGFRB
negative regulation of cell death	43	4	2.5	0.0079	0.016	Process	6	BMP4,ZFPM2,SOX4,WISP1
neural crest cell migration	29	3	2.38	0.0094	0.018	Process	8	ACVR1,LEF1,SEMA3C
positive regulation of epithelial to mesenchymal transition	29	3	2.38	0.0094	0.018	Process	6	LEF1,TGFB3,COL1A1
regulation of small GTPase mediated signal transduction	122	8	2.41	0.0093	0.018	Process	8	ARHGAP24,DLC1,CHN1,RASGRF2,RHOJ,ARHGAP31,ARHGAP28,DEPDC7
positive regulation of reactive oxygen species metabolic process	29	3	2.38	0.0094	0.018	Process	7	THBS1,PDGFB,PDGFRB
carbohydrate metabolic process	337	17	2.36	0.01	0.019	Process	4	VCAN,SDC2,GPC6,DCN,PRKACB,CSGALNACT1,BGN,CHSY1,FMOD,LUM,MANBA,OMD,ST3GAL2,CHST15,CSGALNACT2,CHPF,CHSY3
muscle contraction	102	7	2.38	0.0098	0.019	Process	6	ITGA1,GJA1,MYLK,CALD1,ACTA2,ACTG2,LMOD1
cellular response to retinoic acid	63	5	2.38	0.0098	0.019	Process	6	COL1A1,TNC,SERPINF1,AQP1,FZD7
protein dephosphorylation	104	7	2.33	0.011	0.02	Process	7	PPP3CA,PTPRB,PPP3CB,PTPRD,PPAP2A,MTMR6,PTPN21
regulation of cell shape	125	8	2.33	0.011	0.02	Process	4	PDPN,KDR,DLC1,CCL11,PARVA,FMNL3,FERMT2,RHOJ
dephosphorylation	104	7	2.33	0.011	0.02	Process	6	PPP3CA,PTPRB,PPP3CB,PPP1R3B,BPNT1,NT5E,SGPP1
T cell differentiation	30	3	2.31	0.011	0.02	Process	11	SOX4,RUNX2,PPP3CB
response to peptide hormone	46	4	2.34	0.01	0.02	Process	6	COL1A1,SPARC,CXCL12,GJA1
actin cytoskeleton reorganization	47	4	2.29	0.011	0.021	Process	7	RAP2A,PARVA,FGF7,ANTXR1
metanephros development	31	3	2.24	0.012	0.022	Process	9	GLI3,FBN1,SLIT2
neuron migration	106	7	2.27	0.012	0.022	Process	7	SPOCK1,CXCL12,NAV1,GJA1,APBB2,AXL,PRKG1
regulation of heart contraction	31	3	2.24	0.012	0.022	Process	7	CAMK2D,HOPX,CELF2
negative regulation of neuron projection development	31	3	2.24	0.012	0.022	Process	8	LPAR1,SPOCK1,PMP22
receptor-mediated endocytosis	151	9	2.24	0.013	0.024	Process	7	COL1A1,COL1A2,COL3A1,SPARC,COL4A2,COL4A1,LOXL2,ENPP1,SSC5D
response to activity	32	3	2.18	0.013	0.024	Process	3	ITGB1,ZEB1,ANGPT2
vascular endothelial growth factor receptor signaling pathway	108	7	2.22	0.013	0.024	Process	9	KDR,VEGFC,FLT1,ITPR1,AXL,SULF1,CDH5
positive regulation of inflammatory response	49	4	2.19	0.014	0.024	Process	7	SERPINE1,EDNRA,TNFSF4,IL33
heart morphogenesis	33	3	2.12	0.015	0.026	Process	8	COL5A1,DCHS1,DLC1
protein kinase C-activating G-protein coupled receptor signaling pathway	33	3	2.12	0.015	0.026	Process	8	F2R,EDNRA,PPAP2A
organ morphogenesis	89	6	2.16	0.015	0.026	Process	4	COMP,VEGFC,DCN,ABLIM1,SLIT3,ELN
actin cytoskeleton organization	131	8	2.19	0.014	0.026	Process	5	SHROOM4,PDGFB,PRKG1,DLC1,FMNL3,SPECC1L,RHOJ,MRAS
positive regulation of bone mineralization	33	3	2.12	0.015	0.026	Process	7	ACVR1,BMP4,TGFB3
cellular response to mechanical stimulus	69	5	2.15	0.015	0.026	Process	5	ITGB1,COL1A1,EDNRA,GJA1,AQP1
heterophilic cell-cell adhesion via plasma membrane cell adhesion molecules	34	3	2.05	0.016	0.028	Process	6	DCHS1,VCAM1,PTPRD
neuromuscular junction development	34	3	2.05	0.016	0.028	Process	5	COL4A1,TNC,PDZRN3
positive regulation of neuron projection development	70	5	2.11	0.016	0.028	Process	8	ITGB1,SERPINF1,FEZ1,CNTN1,TENM3
chaperone-mediated protein folding	34	3	2.05	0.016	0.028	Process	8	FKBP7,FKBP14,CRTAP
positive regulation of GTPase activity	436	20	2.11	0.017	0.029	Process	8	RGS4,THY1,ARHGAP24,DLC1,CCL11,RABEP1,RIN2,RGS1,EVI5,RGS5,CHN1,RASGRF2,DOCK4,ARHGAP31,ARHGAP28,RGS16,TBC1D4,RAP1GDS1,TBC1D2B,TBC1D9
positive regulation of protein phosphorylation	114	7	2.06	0.018	0.031	Process	10	BMP4,MMP9,RARRES2,KDR,RAP2A,FZD1,FNDC1
positive regulation of cytosolic calcium ion concentration	115	7	2.04	0.019	0.032	Process	12	F2R,LPAR1,EDNRA,GJA1,PDGFRA,PTGER3,C1QTNF1
neural tube closure	73	5	2.01	0.019	0.033	Process	9	BMP4,SUFU,PRKACB,DLC1,PRICKLE1
heart looping	54	4	1.97	0.02	0.033	Process	10	SUFU,GJA1,PKD2,MICAL2
peptidyl-threonine phosphorylation	36	3	1.94	0.02	0.033	Process	9	ACVR1,CAMK2D,TGFBR1
positive regulation of cAMP biosynthetic process	36	3	1.94	0.02	0.033	Process	12	CALCRL,RAMP2,GPR161
positive regulation of MAP kinase activity	54	4	1.97	0.02	0.033	Process	12	FGF1,FLT1,PDGFB,PDGFRB
protein autophosphorylation	161	9	2.03	0.019	0.033	Process	9	CAMK2D,NEK6,DDR2,KDR,FLT1,PDGFRA,PDGFRB,MEX3B,GRK5
dendrite morphogenesis	36	3	1.94	0.02	0.033	Process	12	ITGB1,DACT1,SDC2
chondrocyte differentiation	37	3	1.88	0.022	0.036	Process	6	BMP4,MATN3,RUNX2
homophilic cell adhesion via plasma membrane adhesion molecules	141	8	1.96	0.022	0.036	Process	6	ITGB1,CDH11,DCHS1,CDH5,PCDHGA12,PCDH18,TENM3,ESAM
adenylate cyclase-modulating G-protein coupled receptor signaling pathway	37	3	1.88	0.022	0.036	Process	9	PRKACB,GRK5,PTGER3
positive regulation of cell growth	75	5	1.94	0.022	0.036	Process	6	LEF1,TGFBR1,MMP14,SFRP2,EXTL3
BMP signaling pathway	76	5	1.91	0.023	0.037	Process	8	ACVR1,BMP4,LEF1,RUNX2,FSTL1
peptidyl-tyrosine phosphorylation	120	7	1.91	0.024	0.038	Process	9	DDR2,KDR,FLT1,PDGFB,PDGFRA,PDGFRB,AXL
cellular response to glucagon stimulus	38	3	1.83	0.024	0.038	Process	9	PRKACB,GNG11,GNB4
hair follicle development	39	3	1.78	0.026	0.041	Process	4	INHBA,LDB2,APCDD1
water transport	39	3	1.78	0.026	0.041	Process	7	PDPN,PRKACB,AQP1
positive regulation of peptidyl-tyrosine phosphorylation	78	5	1.84	0.026	0.041	Process	11	ITGB1,VEGFC,PDGFB,ANGPT1,FGF7
ovarian follicle development	40	3	1.73	0.028	0.044	Process	4	INHBA,KDR,MMP14
hemopoiesis	59	4	1.77	0.028	0.044	Process	8	RUNX2,PDGFB,ANGPT1,CD34
response to estrogen	59	4	1.77	0.028	0.044	Process	7	GLI3,TGFB3,MMP14,AQP1
post-embryonic development	80	5	1.78	0.029	0.045	Process	4	BMP4,TGFBR1,HEG1,ITPR1,SEMA3C
retinoid metabolic process	60	4	1.74	0.03	0.047	Process	9	ADH5,RARRES2,SDC2,GPC6
embryonic limb morphogenesis	41	3	1.68	0.031	0.047	Process	8	PRRX1,LEF1,GREM1
positive regulation of DNA replication	41	3	1.68	0.031	0.047	Process	8	TGFB3,PDGFB,PDGFRA
negative regulation of cell cycle	41	3	1.68	0.031	0.047	Process	6	INHBA,BMP4,ETS1
cell maturation	41	3	1.68	0.031	0.047	Process	5	RUNX2,KDR,AXL
activation of phospholipase C activity	61	4	1.7	0.032	0.049	Process	11	LPAR1,EDNRA,ITPR1,PRKACB
response to hormone	42	3	1.63	0.033	0.05	Process	4	SFRP4,TIMP2,TIMP3
negative regulation of transcription, DNA-templated	472	20	1.74	0.036	0.054	Process	8	BMP4,GLI3,ZEB1,ZFPM2,EID1,LEF1,ZBTB4,GREM1,RUNX2,ELK3,SFRP2,LOXL2,PDGFB,PRICKLE1,RAMP3,FZD1,TNFSF4,DKK3,TCEAL7,CBX1
positive regulation of transcription, DNA-templated	499	21	1.76	0.035	0.054	Process	8	ACVR1,INHBA,CRLF3,BMP4,GLI3,LEF1,F2R,TGFBR1,TGFB3,RNF20,COL1A1,SOX4,RUNX2,ETS1,PDGFB,FZD1,PPP3CB,TCF4,CREBL2,FZD7,LBH
cellular response to hydrogen peroxide	43	3	1.59	0.036	0.054	Process	7	ETS1,AXL,AQP1
female pregnancy	85	5	1.64	0.037	0.056	Process	4	TGFB3,RAMP2,ETS1,COL16A1,EPYC
positive regulation of interleukin-6 production	44	3	1.55	0.038	0.057	Process	7	TNFSF4,SPON2,IL33
cell differentiation	450	19	1.68	0.04	0.06	Process	5	INHBA,ZFPM2,EID1,SH3PXD2B,COL15A1,ELK3,ROBO4,APOLD1,ARHGAP24,ECSCR,FLT1,ETS1,ANGPT1,SFRP4,ETV1,CREBL2,EGFL6,ZNF521,SEMA3D
cellular response to hormone stimulus	65	4	1.56	0.04	0.06	Process	5	RAMP2,IGFBP7,SLIT2,SLIT3
determination of left/right symmetry	45	3	1.5	0.041	0.061	Process	8	ACVR1,NKX3-2,PKD2
chemokine-mediated signaling pathway	45	3	1.5	0.041	0.061	Process	8	ACKR3,CXCL12,CX3CR1
response to glucose	66	4	1.53	0.043	0.063	Process	8	THBS1,ANGPT2,GJA1,COL6A2
cellular response to lipopolysaccharide	88	5	1.55	0.043	0.063	Process	6	SERPINE1,AXL,TNFSF4,CX3CR1,SPON2
cation transport	46	3	1.46	0.044	0.064	Process	7	CALHM2,ATP10D,PIEZO2
Fc-epsilon receptor signaling pathway	186	9	1.58	0.046	0.066	Process	9	PPP3CA,FGF1,ITPR1,PDGFB,PDGFRA,PDGFRB,PPP3CB,MALT1,FGF7
protein oligomerization	47	3	1.42	0.047	0.068	Process	7	CAMK2D,GJA1,MALT1
cation transmembrane transport	48	3	1.38	0.05	0.073	Process	8	AQP1,CALHM2,PIEZO2
visual perception	191	9	1.49	0.053	0.076	Process	8	DLL4,COL1A1,COL11A1,LUM,BBS9,ABLIM1,RGS16,TIMP3,HMCN1
positive regulation of peptidyl-serine phosphorylation	70	4	1.4	0.053	0.076	Process	11	FNIP2,SFRP2,ANGPT1,CREBL2
positive regulation of proteasomal ubiquitin-dependent protein catabolic process	49	3	1.34	0.054	0.077	Process	12	PRICKLE1,NKD2,IL33
response to drug	299	13	1.49	0.055	0.078	Process	4	INHBA,ITGB1,THBS1,COL1A1,VEGFC,LOX,SFRP2,PDGFB,SEMA3C,FZD1,DPYSL2,AQP1,TIMP2
cellular protein modification process	94	5	1.39	0.056	0.08	Process	7	LOX,LOXL2,PLOD2,MANBA,ST3GAL2
negative regulation of endopeptidase activity	144	7	1.4	0.059	0.084	Process	10	SERPINE1,SPOCK1,SERPINF1,LXN,COL6A3,TIMP2,TIMP3
organ regeneration	51	3	1.27	0.061	0.085	Process	5	ANGPT2,CXCL12,AXL
phosphatidylinositol-mediated signaling	120	6	1.37	0.061	0.086	Process	8	FGF1,PDGFB,PDGFRA,PDGFRB,FGF7,INPP5F
positive regulation of apoptotic process	277	12	1.42	0.062	0.087	Process	8	ITGB1,BMP4,LPAR1,TGFB3,SOX4,SFRP2,SLIT2,APBB2,SFRP4,RASGRF2,ALDH1A3,BNIP3L
protein processing	52	3	1.23	0.064	0.089	Process	7	ATG4C,GLI3,ADAMTS2
signal transduction by protein phosphorylation	52	3	1.23	0.064	0.089	Process	4	ACVR1,TGFBR1,KDR
SMAD protein signal transduction	52	3	1.23	0.064	0.089	Process	6	INHBA,BMP4,TGFB3
negative regulation of apoptotic process	477	19	1.42	0.066	0.091	Process	8	NKX3-2,BMP4,GLI3,LEF1,THBS1,GREM1,COMP,MMP9,KDR,EDNRA,ANGPT1,PDGFRB,APBB2,MALT1,AQP1,TXNDC5,PAFAH2,GRK5,BNIP3L
cellular response to drug	53	3	1.19	0.068	0.093	Process	5	PPP3CA,RAP2A,PPP3CB
negative regulation of cysteine-type endopeptidase activity involved in apoptotic process	75	4	1.25	0.067	0.093	Process	7	LEF1,THBS1,SFRP2,AQP1
regulation of inflammatory response	53	3	1.19	0.068	0.093	Process	6	TNFSF4,IL1R1,ADAMTS12
cell morphogenesis	54	3	1.16	0.072	0.096	Process	6	PDPN,GREM1,SHROOM4
negative regulation of protein phosphorylation	54	3	1.16	0.072	0.096	Process	10	SLIT2,ANGPT1,FBLN1
post-Golgi vesicle-mediated transport	54	3	1.16	0.072	0.096	Process	8	TXNDC5,MYO1B,SH3D19
response to oxidative stress	100	5	1.25	0.071	0.096	Process	4	MMP14,PXDN,RCAN2,CYGB,MSRB3
forebrain development	54	3	1.16	0.072	0.096	Process	4	ZEB1,PRKG1,DLC1
energy reserve metabolic process	101	5	1.22	0.074	0.1	Process	6	ITPR1,PRKACB,GNG11,GFPT2,GNB4
regulation of cell migration	55	3	1.13	0.076	0.1	Process	7	ROBO4,NEXN,LAMA2
response to calcium ion	55	3	1.13	0.076	0.1	Process	6	PPP3CA,THBS1,SPARC
positive regulation of neuron differentiation	80	4	1.12	0.083	0.11	Process	11	BMP4,ZEB1,TCF4,TIMP2
extrinsic apoptotic signaling pathway	56	3	1.09	0.08	0.11	Process	7	INHBA,SGPP1,IL33
activation of MAPKK activity	59	3	0.996	0.092	0.12	Process	12	BMP4,F2R,TGFBR1
cell cycle arrest	134	6	1.09	0.096	0.12	Process	6	INHBA,TGFBR1,THBS1,VASH1,PKD2,APBB2
Rho protein signal transduction	60	3	0.966	0.097	0.12	Process	9	COL1A2,EDNRA,RHOJ
male gonad development	82	4	1.06	0.091	0.12	Process	7	INHBA,TGFBR1,MMP14,SFRP2
positive regulation of protein ubiquitination	58	3	1.03	0.088	0.12	Process	11	ANGPT1,PRICKLE1,MALT1
inner ear morphogenesis	59	3	0.996	0.092	0.12	Process	7	PRRX1,COL11A1,ALDH1A3
positive regulation of protein catabolic process	59	3	0.996	0.092	0.12	Process	7	DACT1,GJA1,NKD1
regulation of catalytic activity	58	3	1.03	0.088	0.12	Process	4	PPP1R3B,RIN2,RCAN2
activation of mitophagy in response to mitochondrial depolarization	133	6	1.1	0.094	0.12	Process	6	HAPLN1,PLOD2,PRKG1,SFRP4,MYLK,ADAMTS7
cellular defense response	61	3	0.935	0.1	0.13	Process	5	RAB23,ITGB1,CX3CR1
peptidyl-serine phosphorylation	85	4	0.988	0.1	0.13	Process	9	CAMK2D,TGFBR1,NEK6,PDGFB
fibroblast growth factor receptor signaling pathway	165	7	1.02	0.11	0.14	Process	8	FGF1,ITPR1,PDGFB,PDGFRA,PDGFRB,PRKACB,FGF7
neuron differentiation	88	4	0.916	0.11	0.14	Process	6	RUNX2,FZD1,PTPRD,FZD7
negative regulation of sequence-specific DNA binding transcription factor activity	62	3	0.906	0.11	0.14	Process	5	SUFU,SFRP4,TNFSF4
protein localization to plasma membrane	63	3	0.877	0.11	0.14	Process	7	RAMP2,RAMP3,RAP2A
immune response	338	13	1.04	0.12	0.15	Process	3	ZEB1,THBS1,CXCL12,ETS1,SEMA3C,CCL11,TNFSF4,ENPP1,CXCL14,IL1R1,RGS1,PXDN,PROCR
epidermal growth factor receptor signaling pathway	198	8	0.953	0.12	0.15	Process	10	FGF1,ITPR1,PDGFB,PDGFRA,PDGFRB,PRKACB,FGF7,ADAM12
smoothened signaling pathway	65	3	0.82	0.12	0.15	Process	7	BMP4,GLI3,EVC
regulation of mitotic cell cycle	65	3	0.82	0.12	0.15	Process	6	RNF20,NEK6,DYNLT3
cell-cell junction organization	65	3	0.82	0.12	0.15	Process	5	TGFB3,CDH11,CDH5
protein homooligomerization	168	7	0.975	0.12	0.15	Process	8	VWF,ANXA6,C1QTNF1,EHD3,KCTD12,KCTD20,C1QTNF7
ephrin receptor signaling pathway	91	4	0.846	0.13	0.16	Process	9	MMP9,SDC2,MMP2,CHN1
stimulatory C-type lectin receptor signaling pathway	121	5	0.804	0.14	0.17	Process	12	PPP3CA,ITPR1,PRKACB,PPP3CB,MALT1
hematopoietic progenitor cell differentiation	69	3	0.713	0.14	0.17	Process	6	INHBA,BMP4,PDGFRA
vesicle-mediated transport	120	5	0.823	0.14	0.17	Process	5	SEC23A,COPZ2,SYTL2,RABEP1,TBC1D4
epithelial cell differentiation	69	3	0.713	0.14	0.17	Process	6	COL4A1,FZD1,TAGLN
response to endoplasmic reticulum stress	69	3	0.713	0.14	0.17	Process	5	THBS1,TXNDC5,SRPX
protein phosphorylation	472	17	0.909	0.15	0.18	Process	7	ACVR1,CAMK2D,CDK14,FNIP2,TGFBR1,NEK6,PDGFB,PRKG1,PRKACB,CCL11,PPP3CB,MYLK,RNASEL,NUAK1,MEX3B,NEXN,ALPK2
defense response to virus	149	6	0.816	0.14	0.18	Process	4	KCNJ8,RNASEL,POLR3D,SPON2,BNIP3L,ZNF175
G1/S transition of mitotic cell cycle	153	6	0.749	0.16	0.19	Process	8	ACVR1,CAMK2D,INHBA,ITGB1,PPP3CA,CRLF3
anatomical structure morphogenesis	125	5	0.729	0.16	0.19	Process	3	F2R,FBN1,FGF1,CSGALNACT1,DKK3
peptidyl-tyrosine dephosphorylation	99	4	0.672	0.16	0.19	Process	9	PTPRB,PTPRD,MTMR6,PTPN21
negative regulation of neuron apoptotic process	126	5	0.71	0.16	0.19	Process	8	F2R,TGFB3,ANGPT1,AXL,SCT
activation of MAPK activity	103	4	0.59	0.18	0.21	Process	13	LPAR1,ITGA1,TGFB3,THBS1
inflammatory response	334	12	0.752	0.18	0.21	Process	5	SCG2,F2R,THBS1,PDPN,IGFBP4,RARRES2,AXL,CCL11,TNFAIP6,GPR68,TPST1,LXN
sensory perception of sound	129	5	0.656	0.17	0.21	Process	8	SNAI2,COL1A1,COL11A1,GJB2,DFNA5
membrane organization	159	6	0.652	0.18	0.21	Process	4	GJA1,SEC23A,TXNDC5,GJB2,SH3D19,TBC1D4
positive regulation of canonical Wnt signaling pathway	130	5	0.638	0.18	0.21	Process	9	COL1A1,SOX4,SFRP2,FZD1,SFRP4
cell-cell signaling	248	9	0.68	0.19	0.22	Process	4	INHBA,GREM1,WISP1,SFRP2,GJA1,FZD1,GJB2,CXCL14,TNFAIP6
post-translational protein modification	311	11	0.666	0.2	0.23	Process	8	THBS1,SEC23A,ST3GAL2,GALNT5,GFPT2,GALNT1,ADAMTS7,GALNT10,ADAMTSL1,PIGV,MGAT5
potassium ion transmembrane transport	106	4	0.531	0.2	0.23	Process	10	PKD2,AQP1,MTMR6,KCNE4
sphingolipid metabolic process	81	3	0.427	0.21	0.24	Process	5	PPAP2A,CERK,SGPP1
neuron projection development	81	3	0.427	0.21	0.24	Process	5	LAMB1,BLOC1S5,PRICKLE2
cellular calcium ion homeostasis	82	3	0.405	0.22	0.25	Process	10	ITGB1,CXCL12,CCL11
response to virus	109	4	0.474	0.21	0.25	Process	6	CXCL12,CCL11,TNFSF4,ACTA2
potassium ion transport	84	3	0.362	0.23	0.26	Process	9	KCNJ8,AQP1,SLC12A8
epidermis development	83	3	0.383	0.22	0.26	Process	6	SATB1,FGF7,LAMC2
regulation of insulin secretion	86	3	0.321	0.24	0.28	Process	9	ITPR1,PRKACB,PPP3CB
oxidation-reduction process	578	19	0.551	0.24	0.28	Process	4	GPX8,PTGIS,LOX,LOXL2,PLOD2,VCAM1,MICAL2,TDO2,HSD17B6,ALDH1L2,HEPH,PXDN,CYGB,MSRB3,ALDH1A3,LOXL1,P4HA1,MOXD1,P4HA3
intracellular protein transport	239	8	0.406	0.26	0.3	Process	6	RAB23,RAMP2,RAMP3,SEC23A,ATP10D,STX6,COPZ2,SYTL2
response to ethanol	89	3	0.26	0.26	0.3	Process	6	SPARC,TNC,VCAM1
regulation of cell proliferation	153	5	0.266	0.29	0.32	Process	5	TGFB3,SERPINE1,PKD2,PLAU,NUAK1
positive regulation of transcription from RNA polymerase II promoter	886	28	0.458	0.28	0.32	Process	12	ACVR1,INHBA,PPP3CA,CRLF3,BMP4,GLI3,ZEB1,ZFPM2,LEF1,TGFB3,GREM1,SOX4,ELK3,FGF1,SERPINE1,SFRP2,PKD2,ETS1,LDB2,PPP3CB,LUM,TCF4,RNASEL,ETV1,MEIS3,ABLIM1,CCPG1,IL33
protein N-linked glycosylation via asparagine	124	4	0.211	0.29	0.33	Process	10	SEC23A,ST3GAL2,GFPT2,MGAT5
positive regulation of I-kappaB kinase/NF-kappaB signaling	155	5	0.236	0.3	0.33	Process	9	F2R,LPAR1,NEK6,GJA1,MALT1
negative regulation of transcription from RNA polymerase II promoter	669	21	0.362	0.31	0.34	Process	12	AEBP1,NKX3-2,BMP4,GLI3,HIC1,PRRX1,SATB1,SNAI2,ZEB1,MSC,ZFPM2,EID1,HCFC2,LEF1,DACT1,SUFU,DLL4,FNIP2,ZBTB4,HOPX,BCL6B
cell cycle	187	6	0.245	0.3	0.34	Process	4	EID1,SPECC1L,CREBL2,EVI5,CCPG1,EGFL6
small GTPase mediated signal transduction	472	15	0.353	0.3	0.34	Process	7	ITGB1,PPP1R12B,ARHGAP24,DLC1,MYLK,RIN2,FMNL3,CHN1,RASGRF2,DOCK4,ARL5A,RHOJ,ARHGAP31,ARHGAP28,DEPDC7
cellular response to heat	98	3	0.09	0.32	0.35	Process	5	CAMK2D,THBS1,FGF1
regulation of immune response	97	3	0.108	0.31	0.35	Process	5	ITGB1,VCAM1,CD34
cell proliferation	355	11	0.215	0.34	0.37	Process	3	FBXL7,ZEB1,PDPN,IGFBP4,EDNRA,SERPINF1,CD34,CSGALNACT1,EVI5,MAPRE2,ELN
endoplasmic reticulum unfolded protein response	100	3	0.0543	0.33	0.37	Process	6	FKBP14,CREB3L1,EXTL3
glucose homeostasis	101	3	0.0368	0.34	0.37	Process	7	SOX4,IGFBP5,SPOP
cellular response to hypoxia	103	3	0.00222	0.35	0.39	Process	5	PTGIS,FNDC1,AQP1
G2/M transition of mitotic cell cycle	140	4	-0.0366	0.39	0.42	Process	6	PPP1R12B,CDK14,TUBA1A,FBXL7
protein stabilization	109	3	-0.0977	0.39	0.43	Process	5	SOX4,CREBL2,CRTAP
nervous system development	274	8	0.0107	0.4	0.44	Process	6	INHBA,PDPN,SPOCK1,CSGALNACT1,DPYSL2,BPNT1,FEZ1,SEMA3D
central nervous system development	112	3	-0.146	0.41	0.44	Process	6	HAPLN1,VCAN,TIMP2
cilium assembly	112	3	-0.146	0.41	0.44	Process	6	RAB23,BBS9,ABLIM1
neurotrophin TRK receptor signaling pathway	276	8	-0.0104	0.41	0.44	Process	8	FGF1,ITPR1,PDGFB,PDGFRA,PDGFRB,PRKACB,FGF7,RASGRF2
regulation of cell cycle	115	3	-0.192	0.43	0.46	Process	5	ITGB1,CDK14,GRK5
positive regulation of defense response to virus by host	122	3	-0.297	0.48	0.51	Process	9	ACKR3,FGF7,MYLK
xenobiotic metabolic process	157	4	-0.271	0.48	0.52	Process	4	PTGIS,ADH1B,BPNT1,FMO1
cellular protein metabolic process	637	18	-0.128	0.49	0.52	Process	6	TUBA1A,THBS1,FKBP14,IGFBP4,MMP2,IGFBP5,MMP13,SEC23A,ST3GAL2,EXTL3,GALNT5,GFPT2,GALNT1,ADAMTS7,GALNT10,ADAMTSL1,PIGV,MGAT5
Notch signaling pathway	129	3	-0.396	0.52	0.55	Process	7	SNAI2,DLL4,CNTN1
biological_process	650	18	-0.217	0.53	0.56	Process	1	SDC2,TMEM119,BGN,CALU,ADAMTS10,SORBS2,FLRT2,FAM126A,PDGFRL,DEPDC7,MFAP1,MN1,FILIP1L,MXRA5,CD248,TMEM47,ZNF697,LIX1L
endocytosis	135	3	-0.477	0.56	0.59	Process	6	DPYSL2,RABEP1,RIN2
protein transport	343	8	-0.642	0.67	0.71	Process	5	COL1A1,CALCRL,RAMP2,RAMP3,RABEP1,BBS9,TRAM2,ANKRD50
metabolic process	606	15	-0.648	0.69	0.73	Process	2	EDNRA,RAP2A,DYNLT3,ATP10D,MYO1B,KIF3C,KIF26B,ATP8B2,RHOJ,MRAS,KATNAL1,ZBED1,ENTPD7,SUGCT,GLT8D2
cell division	318	7	-0.759	0.71	0.75	Process	4	CDK14,TUBA1A,FBXL7,DYNLT3,SPECC1L,EVI5,MAPRE2
regulation of apoptotic process	208	4	-0.852	0.73	0.76	Process	7	TGFB3,ETS1,MALT1,NEXN
brain development	172	3	-0.914	0.74	0.78	Process	4	SHROOM4,COL4A1,PCDH18
ion transmembrane transport	271	5	-1.05	0.8	0.84	Process	7	GJA1,CALHM2,ATP10D,ANXA6,ATP8B2
transcription from RNA polymerase II promoter	516	11	-1.07	0.82	0.86	Process	11	NKX3-2,GLI3,SNAI2,MSC,LEF1,SOX4,ELK3,CREB3L1,ETS1,ETV1,MEIS3
mitotic nuclear division	236	4	-1.12	0.82	0.86	Process	6	FBXL7,NEK6,DYNLT3,MAPRE2
intracellular signal transduction	365	7	-1.14	0.84	0.87	Process	6	SCG2,TGFBR1,IGFBP5,APBB2,PRKACB,NUAK1,FLRT2
transport	306	5	-1.34	0.88	0.91	Process	4	GJA1,GJB2,DYNLT3,FEZ1,GOLIM4
G-protein coupled receptor signaling pathway	863	19	-1.27	0.88	0.91	Process	7	F2R,LPAR1,RAMP2,ACKR3,EDNRA,CXCL12,PDGFRB,FZD1,GNG11,CX3CR1,GPR68,APLNR,GPR1,PDGFRL,PTGER3,FZD7,GPR176,GPR161,MRGPRF
apoptotic process	607	12	-1.39	0.9	0.93	Process	6	SATB1,TGFBR1,NEK6,GREM1,COMP,ECSCR,GJA1,SULF1,DLC1,RABEP1,DFNA5,GRK5
innate immune response	770	16	-1.41	0.91	0.93	Process	4	PPP3CA,FGF1,ITPR1,PDGFB,PDGFRA,PDGFRB,AXL,PRKACB,PPP3CB,MALT1,CTSK,FGF7,POLR3D,C1S,SSC5D,SPON2
transcription initiation from RNA polymerase II promoter	240	3	-1.54	0.92	0.94	Process	12	RUNX2,SERPINE1,TCF4
synaptic transmission	414	7	-1.49	0.92	0.94	Process	6	CAMK2D,KCNJ8,PRKACB,GPR1,GPR176,RASGRF2,PMP22
regulation of transcription from RNA polymerase II promoter	360	5	-1.74	0.95	0.97	Process	11	CAMK2D,INHBA,ZEB1,HCFC2,RUNX2
spermatogenesis	356	5	-1.71	0.95	0.97	Process	7	AXL,CLDN11,ADAMTS2,CRTAP,KATNAL1
viral process	555	9	-1.84	0.96	0.97	Process	4	SATB1,HCFC2,KDR,ACKR3,VCAM1,PDGFRA,FBLN1,CX3CR1,BNIP3L
protein ubiquitination	324	4	-1.81	0.96	0.97	Process	10	FBXL7,MALT1,PDZRN3,KLHL8
cytokine-mediated signaling pathway	264	3	-1.73	0.95	0.97	Process	7	CAMK2D,VCAM1,RNASEL
organelle organization	292	3	-1.93	0.97	0.98	Process	4	TUBA1A,KIF3C,BBS9
mitotic cell cycle	418	3	-2.7	1	1	Process	5	PPP1R12B,TUBA1A,NEK6
gene expression	843	4	-4.32	1	1	Process	5	RUNX2,SERPINE1,PTRF,POLR3D
transmembrane transport	641	8	-2.56	1	1	Process	4	PRKACB,AQP1,RNASEL,GJB2,ATP10D,SLC12A8,HEPH,ATP8B2

## Sheet: STable 3E
Supplemental Table S3E. Overrepresented canonical pathways in red module, related to Figure 3.
name	nAnno	nOverlap	zscore	pvalue	adjp	namespace	distance	members
NABA_CORE_MATRISOME	275	78	15.2	5e-34	3.6e-32	C2	Ensemble of genes encoding core extracellular matrix including ECM glycoproteins, collagens and proteoglycans	TNC,VCAN,LAMA2,LAMB1,LAMC2,COL1A1,COL1A2,COL3A1,COL4A1,COL5A1,COL5A2,COL6A1,COL6A2,COL6A3,COL8A1,COL8A2,COL10A1,COL11A1,COL12A1,COL15A1,COL16A1,COL14A1,EDIL3,THBS1,SPON2,MFAP2,FBN1,NID1,THBS2,CTHRC1,BGN,COL4A2,COL5A3,AEBP1,COMP,DPT,ECM2,ELN,FBLN1,FBLN2,IGFBP4,IGFBP5,IGFBP7,LTBP2,MATN3,MFAP1,MFAP4,PCOLCE,SLIT3,SPARC,TNFAIP6,VWF,PXDN,SPARCL1,SRPX,CILP,WISP1,SLIT2,POSTN,EMILIN1,NID2,MXRA5,SRPX2,SMOC…
NABA_ECM_GLYCOPROTEINS	196	47	10.1	6.2e-17	2.2e-15	C2	Genes encoding structural ECM glycoproteins	TNC,LAMA2,LAMB1,LAMC2,EDIL3,THBS1,SPON2,MFAP2,FBN1,NID1,THBS2,CTHRC1,AEBP1,COMP,DPT,ECM2,ELN,FBLN1,FBLN2,IGFBP4,IGFBP5,IGFBP7,LTBP2,MATN3,MFAP1,MFAP4,PCOLCE,SLIT3,SPARC,TNFAIP6,VWF,PXDN,SPARCL1,SRPX,CILP,WISP1,SLIT2,POSTN,EMILIN1,NID2,MXRA5,SRPX2,SMOC2,CRISPLD2,HMCN1,FNDC1,CILP2
PID_INTEGRIN1_PATHWAY	66	24	9.86	7.2e-14	1.7e-12	C2	Beta1 integrin cell surface interactions	ITGA1,ITGB1,TNC,VCAM1,ITGA11,LAMA2,LAMB1,LAMC2,PLAU,JAM2,COL1A1,COL1A2,COL3A1,COL4A1,COL5A1,COL5A2,COL6A1,COL6A2,COL6A3,COL11A1,THBS1,FBN1,NID1,THBS2
NABA_COLLAGENS	44	19	9.86	4.2e-13	7.6e-12	C2	Genes encoding collagen proteins	COL1A1,COL1A2,COL3A1,COL4A1,COL5A1,COL5A2,COL6A1,COL6A2,COL6A3,COL8A1,COL8A2,COL10A1,COL11A1,COL12A1,COL15A1,COL16A1,COL14A1,COL4A2,COL5A3
PID_SYNDECAN_1_PATHWAY	46	18	8.97	1.4e-11	2e-10	C2	Syndecan-1-mediated signaling events	MMP9,COL1A1,COL1A2,COL3A1,COL4A1,COL5A1,COL5A2,COL6A1,COL6A2,COL6A3,COL8A1,COL8A2,COL10A1,COL11A1,COL12A1,COL15A1,COL16A1,COL14A1
PID_AVB3_INTEGRIN_PATHWAY	75	19	6.63	3.1e-08	3.7e-07	C2	Integrins in angiogenesis	KDR,COL1A1,COL1A2,COL3A1,COL4A1,COL5A1,COL5A2,COL6A1,COL6A2,COL6A3,COL8A1,COL8A2,COL10A1,COL11A1,COL12A1,COL15A1,COL16A1,COL14A1,EDIL3
NABA_PROTEOGLYCANS	35	12	6.65	1.2e-07	1.3e-06	C2	Genes encoding proteoglycans	VCAN,BGN,HAPLN1,DCN,EPYC,FMOD,LUM,OMD,SPOCK1,ESM1,ASPN,PODN
PID_INTEGRIN3_PATHWAY	43	13	6.3	2.7e-07	2.4e-06	C2	Beta3 integrin cell surface interactions	KDR,PDGFB,PDGFRB,TNC,LAMB1,PLAU,THY1,COL1A1,COL1A2,COL4A1,EDIL3,THBS1,FBN1
NABA_BASEMENT_MEMBRANES	40	12	6.02	7.4e-07	5.9e-06	C2	Genes encoding structural components of basement membranes	LAMA2,LAMB1,LAMC2,COL4A1,COL6A1,COL6A2,COL6A3,COL15A1,NID1,COL4A2,NID2,HMCN1
NABA_ECM_REGULATORS	238	29	3.62	0.0003	0.0021	C2	Genes encoding enzymes and their regulators involved in the remodeling of the extracellular matrix	ADAM12,MMP9,MMP2,SERPINE1,PLAU,MMP13,MMP14,CTSK,CTSO,LOX,LOXL1,LOXL2,MMP11,P4HA1,SERPINF1,PLOD2,HTRA1,TIMP2,TIMP3,ADAMTS4,ADAMTS2,ADAMTS7,SULF1,SULF2,ADAMTS12,ADAMTS10,ADAMTSL1,HTRA3,P4HA3
PID_INTEGRIN5_PATHWAY	17	5	3.81	0.0005	0.0033	C2	Beta5 beta6 beta7 and beta8 integrin cell surface interactions	VCAM1,PLAU,EDIL3,FBN1,TGFBR1
PID_SYNDECAN_4_PATHWAY	32	7	3.51	0.00081	0.0049	C2	Syndecan-4-mediated signaling events	ITGB1,TNC,ADAM12,MMP9,CXCL12,THBS1,FZD7
NABA_MATRISOME_ASSOCIATED	753	67	2.92	0.0018	0.01	C2	Ensemble of genes encoding ECM-associated proteins including ECM-affilaited proteins, ECM regulators and secreted factors	ANGPT1,PDGFB,SDC2,VEGFC,ADAM12,MMP9,CXCL12,MMP2,SERPINE1,PLAU,ANGPTL2,MMP13,PDGFD,FSTL1,BMP4,GREM1,INHBA,TGFB3,CCL11,FGF1,MMP14,CTSK,CTSO,LOX,LOXL1,LOXL2,MMP11,P4HA1,SERPINF1,PLOD2,HTRA1,TIMP2,TIMP3,ADAMTS4,ADAMTS2,ADAMTS7,SULF1,SULF2,ADAMTS12,ADAMTS10,ADAMTSL1,HTRA3,P4HA3,SFRP4,ANXA6,GPC6,PLXNC1,SEMA3C,EMCN,PLXDC1,PLXDC2,C1QTNF1,C1QTNF3,C1QTNF5,C1QTNF6,C1QTNF7,CLEC14A,SEMA3D,ANGPT2,FGF7,SFRP2,TN…
PID_VEGF_VEGFR_PATHWAY	10	3	2.99	0.0028	0.014	C2	VEGF and VEGFR signaling network	KDR,VEGFC,FLT1
PID_INTEGRIN_A9B1_PATHWAY	25	5	2.72	0.0046	0.019	C2	Alpha9 beta1 integrin signaling events	ITGB1,TNC,VCAM1,VEGFC,ADAM12
PID_INTEGRIN4_PATHWAY	11	3	2.78	0.0041	0.019	C2	Alpha6 beta4 integrin-ligand interactions	LAMA2,LAMB1,LAMC2
PID_LYMPH_ANGIOGENESIS_PATHWAY	25	5	2.72	0.0046	0.019	C2	VEGFR3 signaling in lymphatic endothelium	ITGA1,ITGB1,VEGFC,COL1A1,COL1A2
PID_INTEGRIN_A4B1_PATHWAY	33	6	2.71	0.0047	0.019	C2	Alpha4 beta1 integrin signaling events	ITGB1,PRKACB,VCAM1,JAM2,THBS1,THBS2
PID_UPA_UPAR_PATHWAY	42	7	2.66	0.0052	0.02	C2	Urokinase-type plasminogen activator (uPA) and uPAR-mediated signaling	PDGFRB,ITGB1,MMP9,SERPINE1,PLAU,MMP13,PDGFD
PID_FRA_PATHWAY	37	6	2.38	0.0091	0.033	C2	Validated transcriptional targets of AP1 family members Fra1 and Fra2	MMP9,MMP2,PLAU,COL1A2,GJA1,DCN
PID_INTEGRIN2_PATHWAY	29	5	2.33	0.0099	0.034	C2	Beta2 integrin cell surface interactions	VCAM1,PLAU,THY1,JAM3,SPON2
PID_AMB2_NEUTROPHILS_PATHWAY	41	6	2.1	0.016	0.052	C2	amb2 Integrin signaling	MMP9,MMP2,PLAU,THY1,JAM2,JAM3
ST_WNT_BETA_CATENIN_PATHWAY	34	5	1.92	0.021	0.063	C2	Wnt/beta-catenin Pathway	FSTL1,DKK3,DACT1,NKD1,NKD2
PID_ANTHRAX_PATHWAY	17	3	1.85	0.022	0.063	C2	Cellular roles of Anthrax toxin	VCAM1,ANTXR1,ANTXR2
PID_HIF2PATHWAY	34	5	1.92	0.021	0.063	C2	HIF-2-alpha transcription factor network	ETS1,KDR,FLT1,SERPINE1,MMP14
PID_ALK1_PATHWAY	26	4	1.82	0.025	0.068	C2	ALK1 signaling events	ACVR1,INHBA,TGFB3,TGFBR1
PID_GLYPICAN_1PATHWAY	27	4	1.74	0.029	0.077	C2	Glypican 1 network	FLT1,TGFB3,TGFBR1,SLIT2
PID_WNT_SIGNALING_PATHWAY	28	4	1.65	0.033	0.085	C2	Wnt signaling network	FZD7,CTHRC1,IGFBP4,FZD1
PID_S1P_S1P1_PATHWAY	21	3	1.43	0.045	0.11	C2	S1P1 pathway	KDR,PDGFB,PDGFRB
NABA_ECM_AFFILIATED	171	16	1.51	0.054	0.13	C2	Genes encoding proteins affiliated structurally or functionally to extracellular matrix proteins	SDC2,GREM1,ANXA6,GPC6,PLXNC1,SEMA3C,EMCN,PLXDC1,PLXDC2,C1QTNF1,C1QTNF3,C1QTNF5,C1QTNF6,C1QTNF7,CLEC14A,SEMA3D
PID_TCPTP_PATHWAY	43	5	1.35	0.06	0.14	C2	Signaling events mediated by TCPTP	KDR,PDGFB,PDGFRB,ITGA1,ITGB1
PID_A6B1_A6B4_INTEGRIN_PATHWAY	46	5	1.18	0.078	0.18	C2	a6b1 and a6b4 Integrin signaling	ITGB1,LAMA2,LAMB1,LAMC2,PMP22
PID_INTEGRIN_CS_PATHWAY	26	3	1.03	0.087	0.19	C2	Integrin family cell surface interactions	ITGA1,ITGB1,ITGA11
PID_ANGIOPOIETIN_RECEPTOR_PATHWAY	50	5	0.986	0.11	0.23	C2	Angiopoietin receptor Tie2-mediated signaling	ETS1,ANGPT1,ITGB1,MMP2,ANGPT2
PID_TCR_CALCIUM_PATHWAY	29	3	0.824	0.12	0.24	C2	Calcium signaling in the CD4+ TCR pathway	PPP3CA,PPP3CB,RCAN2
PID_S1P_S1P3_PATHWAY	29	3	0.824	0.12	0.24	C2	S1P3 pathway	PDGFB,PDGFRB,FLT1
PID_FGF_PATHWAY	55	5	0.761	0.15	0.28	C2	FGF signaling pathway	SDC2,MMP9,PLAU,RUNX2,FGF1
PID_AVB3_OPN_PATHWAY	31	3	0.701	0.14	0.28	C2	Osteopontin-mediated events	MMP9,MMP2,PLAU
PID_SYNDECAN_2_PATHWAY	33	3	0.587	0.17	0.31	C2	Syndecan-2-mediated signaling events	SDC2,ITGB1,MMP2
PID_SHP2_PATHWAY	58	5	0.636	0.18	0.32	C2	SHP2 signaling	ANGPT1,KDR,PDGFB,PDGFRB,SDC2
SIG_REGULATION_OF_THE_ACTIN_CYTOSKELETON_BY_RHO_GTPASES	35	3	0.48	0.19	0.34	C2	Genes related to regulation of the actin cytoskeleton	MYLK,ACTG2,ANGPTL2
PID_HEDGEHOG_GLI_PATHWAY	48	4	0.497	0.2	0.35	C2	Hedgehog signaling events mediated by Gli proteins	GLI3,SPOP,SUFU,RAB23
PID_RAC1_REG_PATHWAY	38	3	0.331	0.24	0.4	C2	Regulation of RAC1 activity	RASGRF2,CHN1,RAP1GDS1
PID_IL4_2PATHWAY	65	5	0.369	0.25	0.41	C2	IL4-mediated signaling events	ETS1,THY1,COL1A1,COL1A2,CCL11
PID_BETA_CATENIN_NUC_PATHWAY	80	6	0.34	0.27	0.43	C2	Regulation of nuclear beta catenin signaling and target gene transcription	MMP9,VCAN,MMP2,SNAI2,LEF1,TCF4
ST_INTEGRIN_SIGNALING_PATHWAY	82	6	0.276	0.29	0.46	C2	Integrin Signaling Pathway	ITGA1,ITGA11,MYLK,RASGRF2,ANGPTL2,MRAS
PID_AP1_PATHWAY	70	5	0.196	0.31	0.48	C2	AP-1 transcription factor network	ETS1,MMP9,PLAU,COL1A2,GJA1
PID_NOTCH_PATHWAY	59	4	0.0656	0.35	0.5	C2	Notch signaling pathway	ADAM12,CNTN1,MFAP2,DLL4
PID_FAK_PATHWAY	59	4	0.0656	0.35	0.5	C2	Signaling events mediated by focal adhesion kinase	ETS1,ITGB1,MMP14,PTPN21
SIG_CHEMOTAXIS	45	3	0.0264	0.34	0.5	C2	Genes related to chemotaxis	ITPR1,MYLK,ANGPTL2
WNT_SIGNALING	89	6	0.0663	0.37	0.51	C2	Genes related to Wnt-mediated signal transduction	FZD7,NKD1,LEF1,WISP1,SFRP4,FZD1
SIG_BCR_SIGNALING_PATHWAY	46	3	-0.0132	0.36	0.51	C2	Members of the BCR signaling pathway	PPP3CA,PPP3CB,ITPR1
PID_HES_HEY_PATHWAY	48	3	-0.09	0.39	0.53	C2	Notch-mediated HES/HEY network	KDR,CAMK2D,RUNX2
PID_ARF6_TRAFFICKING_PATHWAY	49	3	-0.127	0.4	0.54	C2	Arf6 trafficking events	ITGA1,ITGB1,ITGA11
PID_BCR_5PATHWAY	65	4	-0.137	0.43	0.56	C2	BCR signaling pathway	ETS1,PPP3CA,PPP3CB,MALT1
PID_HIF1_TFPATHWAY	66	4	-0.169	0.44	0.56	C2	HIF-1-alpha transcription factor network	ETS1,CXCL12,SERPINE1,NT5E
PID_NFAT_3PATHWAY	54	3	-0.303	0.48	0.59	C2	Role of Calcineurin-dependent NFAT signaling in lymphocytes	PPP3CA,PPP3CB,RCAN2
PID_CMYB_PATHWAY	84	5	-0.231	0.48	0.59	C2	C-MYB transcription factor network	ETS1,PPP3CA,COL1A2,CD34,LEF1
PID_CXCR4_PATHWAY	102	6	-0.284	0.51	0.61	C2	CXCR4-mediated signaling events	ITGA1,ITGB1,MMP9,RGS1,CXCL12,ITGA11
NABA_SECRETED_FACTORS	344	22	-0.138	0.5	0.61	C2	Genes encoding secreted soluble factors	ANGPT1,PDGFB,VEGFC,CXCL12,ANGPTL2,PDGFD,FSTL1,BMP4,INHBA,TGFB3,CCL11,FGF1,SFRP4,ANGPT2,FGF7,SFRP2,TNFSF4,CXCL14,EGFL6,HCFC2,CRLF3,ISM1
PID_ATF2_PATHWAY	59	3	-0.464	0.55	0.65	C2	ATF-2 transcription factor network	MMP2,PLAU,PDGFRA
PID_P73PATHWAY	79	4	-0.547	0.6	0.67	C2	p73 transcription factor network	PRKACB,SERPINE1,TUBA1A,PPAP2A
PID_MYC_REPRESS_PATHWAY	63	3	-0.584	0.6	0.67	C2	Validated targets of C-MYC transcriptional repression	PDGFRB,ITGB1,COL1A2
PID_IL12_2PATHWAY	63	3	-0.584	0.6	0.67	C2	IL12-mediated signaling events	PPP3CA,PPP3CB,IL1R1
PID_ENDOTHELIN_PATHWAY	63	3	-0.584	0.6	0.67	C2	Endothelins	COL1A2,COL3A1,EDNRA
PID_LYSOPHOSPHOLIPID_PATHWAY	66	3	-0.67	0.64	0.7	C2	LPA receptor mediated events	MMP9,MMP2,LPAR1
PID_VEGFR1_2_PATHWAY	69	3	-0.752	0.67	0.72	C2	Signaling events mediated by VEGFR1 and VEGFR2	KDR,FLT1,CDH5
PID_E2F_PATHWAY	74	3	-0.883	0.73	0.77	C2	E2F transcription factor network	HIC1,SERPINE1,PLAU
PID_MYC_ACTIV_PATHWAY	79	3	-1.01	0.77	0.81	C2	Validated targets of C-MYC transcriptional activation	MMP9,POLR3D,MYCT1
PID_P53_DOWNSTREAM_PATHWAY	137	6	-1.06	0.81	0.82	C2	Direct p53 effectors	BNIP3L,VCAN,HIC1,MMP2,SERPINE1,SNAI2
PID_SMAD2_3NUCLEAR_PATHWAY	82	3	-1.08	0.8	0.82	C2	Regulation of nuclear SMAD2/3 signaling	SERPINE1,COL1A2,RUNX2
PID_PDGFRB_PATHWAY	129	5	-1.26	0.86	0.86	C2	PDGFR-beta signaling pathway	PDGFB,PDGFRB,ACTA2,TAGLN,DOCK4

## Sheet: STable 3F
Supplemental Table S3F. Overrepresented Gene Ontology Biological Processes in cyan module, related to Figure 3.
name	nAnno	nOverlap	zscore	pvalue	adjp	namespace	distance	members
immune response	338	28	20.2	3.1e-28	1.6e-26	Process	3	IGHA1,IGKC,CCR2,ZAP70,CCL19,CXCL13,CXCL9,IGKV3-20,ADAMDEC1,IGLC1,IGKV1-5,IGHV3-23,IGKV3D-11,IGKV4-1,GZMH,GZMA,TNFRSF4,CD8A,CD8B,CD79B,CTSW,IL2RG,IL16,XCL2,TRGC2,CST7,CD96,ICOS
regulation of immune response	97	19	26.4	2.4e-27	6.2e-26	Process	5	SLA2,IGKC,IGKV3-20,CD3E,IGLC1,IGLC2,IGLC3,IGKV1-5,IGHV3-23,IGKV3D-11,IGKV4-1,CD8A,CD8B,CD96,KLRK1,CD3D,KLRD1,CD247,TRAC
complement activation	48	13	25.8	1.1e-21	1.9e-20	Process	4	IGHG3,IGKC,IGKV3-20,IGLC1,IGLC2,IGLC3,IGKV1-5,IGHV3-23,IGKV3D-11,IGKV4-1,IGHG1,IGHG2,IGHG4
complement activation, classical pathway	52	13	24.8	4e-21	5e-20	Process	9	IGHG3,IGKC,IGKV3-20,IGLC1,IGLC2,IGLC3,IGKV1-5,IGHV3-23,IGKV3D-11,IGKV4-1,IGHG1,IGHG2,IGHG4
Fc-gamma receptor signaling pathway involved in phagocytosis	93	14	19.7	6.3e-19	6.5e-18	Process	8	IGHG3,IGKC,IGKV3-20,IGLC1,IGLC2,IGLC3,IGKV1-5,IGHV3-23,IGKV3D-11,IGKV4-1,IGHG1,IGHG2,IGHG4,CD247
T cell costimulation	73	8	12.5	1.1e-10	9.7e-10	Process	10	CCL19,CD3E,LCK,ICOS,KLRK1,CD3D,CD247,TRAC
innate immune response	770	20	8.31	1.8e-10	1.3e-09	Process	4	IGHG3,IGKC,CCR2,IGHM,ZAP70,IGKV3-20,LCK,IGLC1,IGLC2,IGLC3,IGKV1-5,IGHV3-23,IGKV3D-11,IGKV4-1,IGHG1,IGHG2,IGHG4,KLRK1,KLRD1,CD247
receptor-mediated endocytosis	151	10	10.6	2.8e-10	1.8e-09	Process	7	IGHA1,IGKC,IGKV3-20,IGLC1,IGLC2,IGLC3,IGKV1-5,IGHV3-23,IGKV3D-11,IGKV4-1
Fc-epsilon receptor signaling pathway	186	10	9.34	2.6e-09	1.3e-08	Process	9	IGKC,IGKV3-20,LCK,IGLC1,IGLC2,IGLC3,IGKV1-5,IGHV3-23,IGKV3D-11,IGKV4-1
T cell activation	44	6	12.2	2.3e-09	1.3e-08	Process	7	SLA2,ZAP70,CD3E,CD2,CD8A,CD8B
chemokine-mediated signaling pathway	45	6	12.1	2.8e-09	1.3e-08	Process	8	CCL5,CXCR3,CCR2,CXCL13,CXCL9,CXCR6
cell surface receptor signaling pathway	170	9	8.78	1.5e-08	6.5e-08	Process	6	CXCR3,CXCL13,CD3E,CD2,CD3D,CD27,KLRB1,KLRD1,LAG3
cytolysis	20	4	12.2	4.6e-08	1.8e-07	Process	3	GZMH,GZMA,GZMB,PRF1
positive regulation of T cell chemotaxis	10	3	13.1	1.3e-07	4.5e-07	Process	11	CCL5,CCR2,CXCL13
positive regulation of alpha-beta T cell proliferation	10	3	13.1	1.3e-07	4.5e-07	Process	11	CCR2,ZAP70,CD3E
T cell differentiation	30	4	9.84	4e-07	1.3e-06	Process	11	ZAP70,LCK,CD3D,RHOH
cellular defense response	61	5	8.42	6.7e-07	1.9e-06	Process	5	CCR2,CXCL9,PRF1,TNFRSF4,SH2D1A
T cell receptor signaling pathway	98	6	7.8	6.8e-07	1.9e-06	Process	11	ZAP70,CD3E,LCK,CD3D,CD247,TRAC
dendritic cell chemotaxis	15	3	10.6	8.4e-07	2.1e-06	Process	9	CCL5,CCR2,CCL19
B cell receptor signaling pathway	34	4	9.2	7.7e-07	2.1e-06	Process	11	LCK,CD79B,CD79A,KLHL6
positive regulation of T cell activation	17	3	9.9	1.4e-06	3.5e-06	Process	9	CCR2,LCK,SIRPG
positive regulation of natural killer cell mediated cytotoxicity	18	3	9.6	1.9e-06	4.3e-06	Process	9	SH2D1A,KLRK1,LAG3
natural killer cell activation	19	3	9.33	2.3e-06	5e-06	Process	7	CD2,SLAMF7,KLRK1
positive regulation of calcium-mediated signaling	19	3	9.33	2.3e-06	5e-06	Process	9	ZAP70,CD3E,CD8A
transmembrane receptor protein tyrosine kinase signaling pathway	92	5	6.63	7.5e-06	1.5e-05	Process	8	ZAP70,CD3E,LCK,CD8A,CD8B
positive regulation of signal transduction	58	4	6.82	1.2e-05	2.3e-05	Process	6	SLA2,SH2D1A,SH2D3C,GRAP
regulation of defense response to virus by virus	28	3	7.57	1.2e-05	2.3e-05	Process	8	LCK,CD8B,CD247
antibacterial humoral response	31	3	7.15	1.8e-05	3.3e-05	Process	7	IGHA1,IGHM,IGKV3-20
chemotaxis	118	5	5.69	3.1e-05	5.5e-05	Process	4	CCL5,CXCR3,CCR2,CXCL9,CXCR6
retina homeostasis	40	3	6.2	5.1e-05	8.5e-05	Process	7	IGHA1,IGHG3,IGKC
inflammatory response	334	8	4.87	5.2e-05	8.5e-05	Process	5	CCL5,CXCR3,CCR2,CCL19,CXCL13,CXCL9,CXCR6,TNFRSF4
positive regulation of T cell proliferation	52	3	5.32	0.00014	0.00023	Process	10	CCL5,CCL19,CD3E
cell-cell signaling	248	6	4.24	0.00028	0.00043	Process	4	CCL5,CXCL13,CXCL9,SH2D1A,SIRPG,GRAP
cellular calcium ion homeostasis	82	3	4	0.00083	0.0012	Process	10	CCL5,CCR2,CCL19
regulation of cell proliferation	153	4	3.66	0.0011	0.0016	Process	5	CXCL13,CXCL9,LCK,MZB1
positive regulation of cytosolic calcium ion concentration	115	3	3.16	0.0029	0.004	Process	12	CXCR3,CCR2,CXCL13
leukocyte migration	115	3	3.16	0.0029	0.004	Process	3	LCK,CD2,SIRPG
defense response to virus	149	3	2.58	0.0072	0.0097	Process	4	CXCL9,PRF1,CD8A
viral process	555	7	2.51	0.0075	0.0098	Process	4	CCR2,IL2RB,LCK,CD8B,IL2RG,IL16,CD247
apoptotic process	607	7	2.25	0.012	0.015	Process	6	CXCR3,CD2,GZMH,GZMA,GZMB,PRF1,MZB1
signal transduction	986	10	2.28	0.012	0.015	Process	4	TNFRSF17,SIT1,CXCL9,IL2RB,CD79B,IL2RG,XCL2,TRGC2,KLRK1,RASAL3
cell adhesion	427	5	1.93	0.022	0.027	Process	3	CXCR3,CD96,LY9,SIRPG,SLAMF7
positive regulation of GTPase activity	436	5	1.88	0.024	0.029	Process	8	CCL19,RASAL3,SH2D3C,AGAP2,TBC1D10C
G-protein coupled receptor signaling pathway	863	8	1.75	0.032	0.037	Process	7	CCL5,CXCR3,CCR2,CXCL13,CXCL9,CD3E,CXCR6,LPAR5
intracellular signal transduction	365	3	0.837	0.12	0.13	Process	6	ZAP70,CD3E,SIRPG
proteolysis	433	3	0.533	0.18	0.2	Process	6	GZMK,ADAMDEC1,STAMBPL1
positive regulation of cell proliferation	437	3	0.516	0.19	0.2	Process	6	CXCR3,MZB1,SIRPG
cell differentiation	450	3	0.464	0.2	0.21	Process	5	ZAP70,FLI1,KLRK1
small GTPase mediated signal transduction	472	3	0.38	0.22	0.23	Process	7	SH2D3C,RHOH,AGAP2
blood coagulation	487	3	0.325	0.24	0.24	Process	5	LCK,CD2,SIRPG
positive regulation of transcription from RNA polymerase II promoter	886	3	-0.747	0.67	0.67	Process	12	CXCR3,FLI1,CD3D

## Sheet: STable 3G
Supplemental Table S3G. Overrepresented canonical pathways in cyan module, related to Figure 3.
name	nAnno	nOverlap	zscore	pvalue	adjp	namespace	distance	members
PID_CD8_TCR_DOWNSTREAM_PATHWAY	65	10	12	6.4e-12	5.1e-11	C2	Downstream signaling in na&amp;#xef;ve CD8+ T cells	IL2RB,IL2RG,CD3D,CD3E,CD247,GZMB,PRF1,CD8A,CD8B,TNFRSF4
PID_IL12_2PATHWAY	63	10	12.3	4.4e-12	5.1e-11	C2	IL12-mediated signaling events	IL2RB,IL2RG,LCK,CD3D,CD3E,CD247,GZMB,CD8A,CD8B,GZMA
PID_CD8_TCR_PATHWAY	53	8	10.6	7e-10	3.7e-09	C2	TCR signaling in na&amp;#xef;ve CD8+ T cells	LCK,CD3D,CD3E,CD247,ZAP70,PRF1,CD8A,CD8B
PID_TCR_PATHWAY	66	6	6.84	2e-06	8e-06	C2	TCR signaling in na&amp;#xef;ve CD4+ T cells	LCK,CD3D,CD3E,CD247,ZAP70,SLA2
PID_IL2_STAT5_PATHWAY	30	4	6.98	7.1e-06	2.3e-05	C2	IL2 signaling events mediated by STAT5	IL2RB,IL2RG,LCK,PRF1
PID_IL12_STAT4_PATHWAY	33	4	6.61	1.2e-05	3.1e-05	C2	IL12 signaling mediated by STAT4	CD3D,CD3E,CD247,PRF1
PID_IL2_PI3K_PATHWAY	34	3	4.73	0.00027	0.00061	C2	IL2 signaling events mediated by PI3K	IL2RB,IL2RG,LCK
PID_CXCR3_PATHWAY	43	3	4.07	0.00067	0.0013	C2	CXCR3-mediated signaling events	CXCL9,CXCR3,CXCL13
ST_T_CELL_SIGNAL_TRANSDUCTION	45	3	3.95	0.00079	0.0014	C2	T Cell Signal Transduction	LCK,CD3D,ZAP70
PID_IL2_1PATHWAY	55	3	3.45	0.0017	0.0027	C2	IL2-mediated signaling events	IL2RB,IL2RG,LCK
PID_SHP2_PATHWAY	58	3	3.32	0.0021	0.003	C2	SHP2 signaling	IL2RB,IL2RG,LCK
PID_CXCR4_PATHWAY	102	4	3.12	0.0025	0.0034	C2	CXCR4-mediated signaling events	LCK,CD3D,CD3E,CD247
PID_IL4_2PATHWAY	65	3	3.05	0.0031	0.0039	C2	IL4-mediated signaling events	IL2RG,IGHG1,IGHG3
NABA_SECRETED_FACTORS	344	6	1.57	0.041	0.047	C2	Genes encoding secreted soluble factors	CCL5,CXCL9,CXCL13,IL16,CCL19,XCL2
NABA_MATRISOME_ASSOCIATED	753	10	1.17	0.087	0.093	C2	Ensemble of genes encoding ECM-associated proteins including ECM-affilaited proteins, ECM regulators and secreted factors	CCL5,CXCL9,CXCL13,CTSW,CST7,ADAMDEC1,LGALS2,IL16,CCL19,XCL2
NABA_ECM_REGULATORS	238	3	0.494	0.19	0.19	C2	Genes encoding enzymes and their regulators involved in the remodeling of the extracellular matrix	CTSW,CST7,ADAMDEC1
