# Supplementary material for: Mouse Ovarian Cancer Models Recapitulate the Human Tumor Microenvironment and Patient Response to Treatment
Source: Cell Rep. 2020 Jan 14;30(2):525–540.e7. doi: 10.1016/j.celrep.2019.12.034 (PMC6963791; doi:10.1016/j.celrep.2019.12.034)
Supplement: Table S4. WGCNA Consensus ICGC and TCGA Modules, Related to Figures 3 and S3 [file mmc5.xlsx]

## Sheet: STable 4A
Supplemental Table S4A. Unique genes were clustered into 7 ICGC and TCGA consensus modules, related to Figure 3 and Figure S3. Modules highly associated with mouse model tumors are highlighted.
Modules
black	blue	brown	green	pink	red	yellow
TMEM14B	NID2	FBL	ZAP70	B3GAT3	RSAD2	GTSE1
MRPS18A	GOLIM4	COX4I1	IL2RG	BAD	PSMB8	DEPDC1
NFKBIL1	SWAP70	UQCRC2	CTSW	YIF1A	TAP1	MCM10
SKIV2L	GRP	TUFM	CXCL9	TIMM8B	TAP2	OIP5
MTCH1	COL4A2	ERGIC3	PRF1	NDUFS3	IFITM3	ERCC6L
PFDN6	COL4A1	UXT	ICOS	MRPL48	IFITM1	FAM64A
DAXX	HLX	MRPL23	IL2RB	STX5	SP100	STIL
RNF8	SMAD7	LYRM4	PLA2G2D	MUS81	OAS1	TPX2
RNF5	CRTAP	CDK7	PIM2	ZNHIT2	OAS3	NCAPG2
SNRPC	SPHK1	RPL36AL	ITK	CLPB	OAS2	ESPL1
MEA1	DPT	TPRKB	CD69	SSSCA1	TRIM22	CCNA2
PPP2R5D	CFH	ZNF207	IGKC	WDR74	OASL	C1orf112
TAF11	DPYSL2	CAMLG	SH2D1A	PPP1CA	MX2	E2F8
KLHDC3	DPYSL3	RPL12	CD79A	CDK2AP2	MX1	NEK2
HSD17B8	IGFBP7	RPL19	CXCL11	POLR2G	IFIT5	AURKB
C6orf47	IGFBP4	ATP5O	CXCL10	CHCHD2	IFIT3	HMMR
EHMT2	IGFBP5	ATP5D	CXCL13	CORO1B	IFIT2	LMNB1
DDAH2	GJA1	ATP5A1	NKG7	CCS	IFIT1	CDC6
TRIM27	KIAA1199	CGRRF1	TNFRSF9	NDUFAB1	ISG15	CIT
MRPL2	ZMAT3	RPL18A	TNFRSF17	C11orf48	IRF7	KIF4A
CCHCR1	VCL	RPS19	LY9	TIMM10	IRF9	ZWINT
GTF2H4	PBX3	NOSIP	GZMA	MRPL16	PARP12	KIF14
TBCC	SRPX2	RPS3	GZMB	DRAP1	IFIH1	KIF15
SLC39A7	MBNL2	QARS	GZMH	C11orf24	TRIM21	KIF11
MAD2L1BP	MRC2	APOM	GZMK	MRPL11	IFI35	MKI67
C6orf106	MYO1D	CCDC51	SLAMF7	PPP1R14B	TDRD7	BUB1B
RING1	MYO1B	HINT1	UBD	GSTP1	IFI16	CEP55
PRR3	KIAA1033	RPL37	KLRD1	COX8A	USP18	CENPA
ABCF1	LOX	PGLS	KLRB1	BANF1	HERC5	KIFC1
AGPAT1	PLVAP	VPS28	FASLG	TMEM134	HERC6	FBXO5
PHF1	ARHGAP24	EEF2	SIRPG	NDUFS8	PSMB9	ARHGAP11A
LSM2	BMP4	RPLP2	IFNG	FIBP	SAMD9	RRM2
VARS	BMP1	RUVBL2	CCL5	BRMS1	IFI44L	ASPM
PPP1R11	GPR4	RPS3A	CD27	NDUFV1	DDX58	TIMELESS
CSNK2B	LPPR4	LCMT1	CCL19	FAM89B	RARRES3	NEIL3
ZSCAN16	TTC3	ZNHIT3	TRAF3IP3	RAB1B	RTP4	NCAPG
POLR1C	PXDN	HDDC2	LTB	RPS6KB2	APOL3	FOXM1
WDR46	FHOD3	EIF1B	IL32	OTUB1	ISG20	MAD2L1
GNL1	PKD2	PFDN5	LAG3	SAC3D1	TRIM14	CDC25C
MRPS18B	CYP1B1	TOMM20	AIM2	VEGFB	LAMP3	KIF18A
CUTA	ELTD1	RPS13	GPR171	AIP	IFI27	SMC2
DHX16	FOXN3	RPS11	POU2AF1	POLA2	HCP5	BUB1
BYSL	CCL21	RPS10	IGHM	BSCL2	DHX58	CCNB2
FLOT1	COLEC12	RPS17	CD247	ZFPL1	XAF1	CCNB1
ABT1	PRKCDBP	RPS16	CD3D	FKBP2	IFI44	GPSM2
RPP21	SULF1	RPS15	CD3E	MAP3K11	SP110	SPC25
STK19	GPR124	RPS14	CD3G	CFL1	IFI6	POLQ
FKBPL	POSTN	CRIPT	CCR2		NMI	CDC20
YIPF3	PPP3CA	C6orf48	RHOH		ZBP1	PLK4
	PPP3CB	HEMK1	P2RY10		STAT1	TTK
	ADRA2A	SNRPD2	IL21R		UBE2L6	NDC80
	ANGPT2	NDUFA10	KLRK1			CDCA8
	ITGBL1	IGBP1	GNLY			SMC4
	PTK7	TIMM9	PTPRCAP			EXO1
	MATN3	APEH	ADAMDEC1			NCAPH
	FKBP14	TAF9	CCR7			KIF20A
	PLA2G5	MGST3	CXCR3			TOP2A
	SPARCL1	ACTR10	CXCR6			NUSAP1
	NT5E	PPA2	SIT1			CENPI
	DFNA5	NLE1	CD96			CENPF
	MAGEH1	RPL7A	CST7			CENPE
	WNT4	DPH5	LCK			RACGAP1
	PPP1R15A	MRPS14	CD7			MELK
	RECK	ABHD14A	CD2			ECT2
	CRISPLD2	COX7A2L	STAT4			AURKA
	C1S	RPL39				SPAG5
	HBB	RPL36				KIF2C
	MICAL2	RPL34				KIF23
	PCOLCE	RPL35				RAD51
	BAIAP3	RPL30
	ADAM12	RPL31
	PTPRD	TTC1
	PCSK5	ESD
	COL15A1	SLC27A5
	EDNRA	TBCA
	APOD	HIGD2A
	LONRF3	UBA52
	GNG11	EXOSC7
	SEC24D	EXOSC5
	KAL1	HNRNPA1
	COPZ2	TRAPPC6A
	COX7A1	CDK4
	MGP	LIAS
	LUM	SEC11A
	EPYC	RPL14
	FEZ1	RPL15
	CHN1	RPL10
	TIMP3	RPL11
	AXL	RPL13
	CAV1	RPL18
	ZHX3	NDUFA4
	PLA2G2A	AHCY
	GLT8D2	NACA
	LTB4R	DGUOK
	RIN2	PEX11B
	FBN1	FAU
	SVEP1	UFC1
	PTPRG	TXNL1
	PTPRB	NAP1L1
	CPE	GEMIN6
	CPZ	CCT4
	TFPI	CCNG1
	SDC1	RNASEH2B
	KCNC4	RPL13A
	TNFAIP6	THG1L
	LTBP2	LRPPRC
	COL11A1	GNB2L1
	VIM	PABPC1
	OMD	LETMD1
	ROR2	FHIT
	SFI1	THOC7
	HSPB7	RPLP1
	RHOBTB3	RPLP0
	RHOBTB1	THYN1
	LPL	BCKDHA
	KCNE4	UQCRB
	SLC12A8	DALRD3
	TUBA1A	BTF3
	CLDN5	CCNH
	TCF21	HADHA
	SERPINF1	EEF1A1
	LRP12	EIF3H
	HEPH	EIF3M
	BICD2	EIF3D
	SCG2	EIF3E
	TAGLN	EIF3F
	EVC	EIF3G
	COL1A2	MKKS
	ARL15	CDKN2B
	CALU	HSBP1
	ACTR1A	PHB2
	CHPF	MPST
	FILIP1L	TOMM7
	CLEC1A	NME7
	ZFHX4	LTA4H
	CALCRL	C20orf27
	PRKG1	RPL35A
	GAS7	METTL5
	PDGFRB	RPL36A
	PDGFRA	COX6C
	PDGFRL	NDUFS4
	TPM2	SS18L2
	TPM1	RPS27
	CCPG1	RPS24
	TGFBR2	RPS23
	SH3PXD2A	RPS21
	PAM	RPS28
	DCN	RPS29
	PER1	MRPS33
	FLRT2	RPS27A
	F2R	ZDHHC4
	FSCN1	ERCC1
	ECM2	SSR2
	ECM1	B9D1
	NAP1L3	RPS5
	RGS4	C14orf166
	RGS5	MED7
	RGS3	RPS4X
	MYH11	PRDX6
	GPR1	SLC25A3
	FZD1	PRMT1
	FZD2	RPS7
	FZD7	RPS6
	ALDH1B1	RPS2
	PPAP2A	RPS9
	PTGER3	RPS8
	CXCL14	RPS20
	JAM2	RPL29
	TBC1D2B	RPL28
	GFPT2	RPL24
	SLC2A10	RPL27
	MME	RPL21
	ERG	RPL23
	MTMR9	RPL22
	MXRA8	EEF1G
	NID1	EEF1D
	COL14A1	RPL8
	HAS2	RPL9
	HAPLN1	RPL6
	ARSJ	RPL4
	OGN	RPL3
	ATP10A	RPL5
	ATP10D	EMG1
	CTSK	TXN2
	CTSO	POLR1D
	FGFR4	POLR1E
	PRRX1	GTF3A
	PDPN	OXSM
	TIMP2	RPS15A
	PLOD2	FIS1
	MYBPH	GLTSCR2
	VWF	DIABLO
	MYH10	NPM1
	CDH11	NPM3
	GHR	PEMT
	FBLN2	COX7C
	FBLN1	SPCS1
	FBLN5	IMPDH2
	RNF207	TPT1
	EID1	ASB13
	STARD13	CCNB1IP1
	PROS1	ACY1
	SEMA5A	ZNF32
	BASP1	STK16
	TRAM2	GCSH
	TGFB3	DAP3
	MMP2	HDAC3
	MMP1	RPL10A
	DIO2	ATIC
	RUNX2	C12orf10
	DOCK4	STAT2
	SCUBE2	MAP2K5
	RHBDF1	ATP5G2
	ZNF532	TRAP1
	SNTB2	RPS25
	FAP	GMPR2
	PTHLH
	FSTL3
	FSTL1
	LZTS1
	EMCN
	VCAM1
	SEMA3C
	BCHE
	C1QTNF3
	C1QTNF1
	CREB3L2
	CREB3L1
	MFAP5
	MFAP4
	MFAP2
	CIDEC
	ASPN
	MXRA5
	MXRA7
	ITGB1
	ITGB5
	LBH
	XYLT1
	CEP170
	FABP4
	COL5A2
	COL5A3
	COL5A1
	SYDE1
	ADH1B
	C6orf25
	CNN1
	CNN3
	APOLD1
	BNIP3L
	LRP1
	GALNT10
	ANTXR1
	TIE1
	FN1
	LRRC17
	LRRC15
	ID3
	LEPREL2
	MSC
	GLI3
	PDGFA
	PDGFD
	NBL1
	ANGPT1
	ITGA5
	MOXD1
	IGF1
	COL16A1
	TCF4
	CACNA1F
	EGR2
	DDR2
	NNMT
	C7
	SFRP1
	KCNJ8
	COL1A1
	SORBS1
	TMEM158
	COL6A1
	COL6A3
	COL6A2
	SRPX
	CCNO
	GREM1
	TGFB1I1
	RAP2A
	PDZRN3
	EMILIN1
	RASL12
	CXCL12
	GUCY1A3
	OSBPL8
	CHSY1
	HOPX
	FRMPD1
	PCDH12
	PCDH17
	DNAJB4
	RAB23
	C16orf45
	CNTN1
	PPP1R3C
	INPP5F
	PID1
	RNF144A
	SNED1
	COMP
	GSTM5
	PALLD
	ANXA6
	KIFAP3
	ISLR
	TDO2
	DACT1
	MPDZ
	LSAMP
	TNC
	CCL11
	SEC23A
	SYNPO
	THY1
	TNS1
	ANGPTL2
	MMP11
	MMP12
	MMP13
	MMP19
	ATXN1
	AEBP1
	LMOD1
	TWIST1
	GAS1
	IL33
	WNT7A
	TPST1
	GATM
	TRPC1
	SFXN3
	CALD1
	SFRP4
	LIMA1
	BMPR2
	GEM
	CCDC102B
	RARRES2
	PROCR
	EFEMP1
	EFEMP2
	WNT5A
	LEPRE1
	PAPSS2
	APBB2
	TCF12
	MTL5
	SERPINE1
	PDLIM2
	PDLIM3
	FTO
	ABCA8
	LAMA2
	LAMA4
	PMP22
	QKI
	LMCD1
	AOC3
	HSD17B6
	CILP
	PLXDC1
	JAM3
	MRAS
	GALNT1
	PPP1R12B
	AIM1L
	CD248
	LOXL1
	LOXL2
	ADAMTS2
	ZFPM2
	KDELC1
	SERPING1
	SMTN
	MAP4K4
	GPD1
	CKAP4
	TSPAN5
	CPA3
	THBS2
	THBS1
	EHD3
	EHD2
	RAB31
	PLS3
	ARMC9
	ADIPOQ
	P4HA1
	GPRASP1
	ZEB1
	SPARC
	CALB2
	ADARB1
	ALDH1A1
	SLIT3
	SLIT2
	TMEM47
	LAMB1
	SERINC3
	MMP14
	TNFSF4
	MMRN1
	CD34
	CD36
	TXNDC5
	PSD3
	ALDH1A3
	MAFF
	OLFML3
	WISP2
	SCD
	WISP1
	RCN3
	MN1
	ACO1
	ITM2A
	OLFML1
	ACVR1
	ENOX1
	NUAK1
	COL3A1
	COL10A1
	ENPEP
	MCAM
	PRKD1
	KLF4
	SNAI2
	OSBPL10
	PVALB
	SLC24A3
	PLOD1
	NRL
	ACTG2
	FMO1
	DZIP1
	PRSS23
	LXN
	ST8SIA1
	LHFP
	CTRL
	CCDC88A
	FBXL7
	DCLK1
	FGF7
	FGF1
	OLFML2B
	SDC2
	HEYL
	SGCD
	ELN
	RBL2
	PTGIS
	ENC1
	ACTA2
	VEGFC
	GPR116
	HTRA1
	CDH5
	RAMP3
	RAMP2
	LDB2
	COL18A1
	VGLL3
	HEG1
	AQP1
	GUCY1B3
	STX2
	FHL3
	DIP2C
	DARC
	VSNL1
	GRK5
	KLHL4
	DCHS1
	SPOCK1
	SYNE1
	DPY19L1
	UBL3
	AK5
	RCAN1
	RCAN2
	PARVA
	ABCA6
	SPON2
	DKK2
	DKK3
	CORIN
	MLLT11
	EFNB2
	DLC1
	SOX4
	CHRNA1
	BGN
	MYL9
	INHBA
	MYLK
	PODNL1
	PLN
	MALT1
	DNAH17
	KIF26B
	ENPP1
	COL8A2
	PDGFC
	ETV1
	RGS16
	RGS14
	KDR
	VCAN
	NDN
	PLAU
	PTRF
	SERPINH1
	SELP

## Sheet: STable 4B
Supplemental Table S4B. Overrepresented Gene Ontology Biological Processes in ICGC-TCGA consensus blue module, related to Figure 3 and Figure S3.
GOBP.name	GOBP.nAnno	GOBP.nOverlap	GOBP.zscore	GOBP.pvalue	GOBP.adjp	GOBP.namespace	GOBP.distance	GOBP.members
extracellular matrix organization	312	84	24.4	1.6e-56	8.6e-54	Process	5	ITGB1,BMP4,TGFB3,THBS1,BMP1,COL1A1,COL1A2,COL3A1,COL5A2,COL10A1,COMP,HAPLN1,VCAN,FBN1,MATN3,POSTN,COL11A1,DDR2,SPARC,SDC1,SDC2,COL4A2,COL8A2,COL15A1,FN1,ITGA5,KDR,MMP2,MMP14,MMP19,SERPINE1,PDGFA,COL18A1,JAM3,FBLN5,COL5A1,LOX,COL4A1,COL6A1,TNC,PLOD1,PLOD2,VCAM1,PDGFRA,APBB2,DCN,VWF,FBLN1,MMP13,BGN,CTSK,ITGB5,LUM,MMP1,MMP11,MMP12,PXDN,SERPINH1,COL6A2,COL6A3,COL16A1,LAMA2,LAMA4,LAMB1,MFAP4,EMILIN1,N…
cell adhesion	427	62	13.7	2.2e-25	6e-23	Process	3	CD36,THBS1,MYH10,CDH11,COMP,HAPLN1,VCAN,POSTN,DDR2,COL15A1,CYP1B1,FAP,FN1,ITGA5,MCAM,COL18A1,IGFBP7,SPOCK1,WISP2,WISP1,COL5A1,CXCL12,SEMA5A,HAS2,COL6A1,TNC,LOXL2,VCAM1,PTK7,VWF,CCL11,VCL,EFNB2,SELP,MMRN1,OMD,TGFB1I1,NUAK1,ADAM12,FEZ1,AOC3,SRPX,TNFAIP6,CNTN1,COL6A2,COL6A3,COL16A1,DPT,ISLR,LAMA2,LAMA4,LAMB1,MFAP4,MYBPH,THBS2,MPDZ,ITGBL1,SPON2,EMILIN1,NID2,FLRT2,SVEP1
collagen catabolic process	74	28	17.2	8e-25	1.4e-22	Process	5	COL1A1,COL1A2,COL3A1,COL5A2,COL10A1,COL11A1,COL4A2,COL8A2,COL15A1,MMP2,MMP14,MMP19,COL18A1,COL5A1,COL4A1,COL6A1,MRC2,MMP13,CTSK,MMP1,MMP11,MMP12,COL6A2,COL6A3,COL16A1,COL5A3,ADAMTS2,COL14A1
extracellular matrix disassembly	120	34	15.9	1.2e-24	1.6e-22	Process	5	BMP1,COL1A1,COL1A2,COL3A1,COL5A2,COL10A1,FBN1,COL11A1,COL4A2,COL8A2,COL15A1,FN1,MMP2,MMP14,MMP19,COL18A1,COL5A1,COL4A1,COL6A1,DCN,MMP13,CTSK,MMP1,MMP11,MMP12,COL6A2,COL6A3,COL16A1,LAMB1,NID1,COL5A3,TIMP2,ELN,COL14A1
collagen fibril organization	40	19	16.2	4e-20	4.3e-18	Process	6	GREM1,COL1A1,COL1A2,COL3A1,COL5A2,COL11A1,DDR2,CYP1B1,COL5A1,LOX,LOXL2,LUM,MMP11,SERPINH1,DPT,COL5A3,ADAMTS2,COL14A1,P4HA1
angiogenesis	213	35	11.3	8.3e-17	7.3e-15	Process	4	CAV1,SCG2,APOD,WNT7A,ECM1,ANGPT2,COL4A2,COL8A2,COL15A1,CYP1B1,ENPEP,FAP,FGF1,FN1,ITGA5,KDR,MCAM,MMP2,MMP14,MMP19,SERPINE1,PDGFA,PRKD1,PTPRB,THY1,TIE1,VEGFC,CALCRL,RAMP2,SRPX2,PLXDC1,COL18A1,APOLD1,ARHGAP24,JAM3
positive regulation of cell migration	146	25	9.78	4.9e-13	3.8e-11	Process	8	ITGB1,SNAI2,F2R,THBS1,PDPN,COL1A1,IGF1,ROR2,FGF1,ITGA5,KDR,MCAM,MMP14,PDGFA,COL18A1,SPHK1,HAS2,PDGFRA,PDGFRB,ADRA2A,CCL11,MYLK,TNFAIP6,LAMB1,LRRC15
positive regulation of angiogenesis	103	20	9.54	5.9e-12	4e-10	Process	8	TWIST1,THBS1,WNT5A,GREM1,ECM1,PTGIS,ANGPT2,CYP1B1,FGF1,KDR,SERPINE1,PRKD1,VEGFC,RAMP2,TGFBR2,SPHK1,SEMA5A,CD34,CCL11,AQP1
negative regulation of cell migration	88	18	9.38	2.1e-11	1.2e-09	Process	8	SMAD7,CYP1B1,SERPINE1,THY1,TIE1,IGFBP5,SFRP1,SLIT2,WNT4,ADIPOQ,TPM1,SULF1,DLC1,RAP2A,VCL,ADARB1,OSBPL8,DPYSL3
endodermal cell differentiation	27	10	10.1	2e-10	1.1e-08	Process	6	INHBA,COL11A1,COL4A2,FN1,ITGA5,MMP2,MMP14,COL6A1,ITGB5,LAMB1
odontogenesis	28	10	9.93	3.2e-10	1.6e-08	Process	8	INHBA,BMP4,ID3,TWIST1,TGFB3,COL1A2,SDC1,GAS1,AQP1,LAMB1
cellular response to amino acid stimulus	43	12	9.36	3.5e-10	1.6e-08	Process	6	ZEB1,COL1A1,COL1A2,COL3A1,COL5A2,MMP2,COL4A1,COL6A1,PDGFRA,COL16A1,PDGFC,PDGFD
wound healing	71	15	8.75	4.2e-10	1.7e-08	Process	5	GLI3,WNT5A,COL3A1,SDC1,SDC2,PDGFA,LOX,TGFBR2,TNC,PDGFRA,PDGFRB,TPM1,PTK7,DCN,AQP1
platelet degranulation	83	16	8.49	5.8e-10	2.2e-08	Process	9	CD36,TGFB3,THBS1,IGF1,SPARC,FN1,SERPINE1,PDGFA,VEGFC,VWF,VCL,SERPING1,CALU,PROS1,SELP,MMRN1
blood coagulation	487	42	7.1	7.8e-10	2.8e-08	Process	5	ITGB1,CAV1,CD36,ZFPM2,F2R,TGFB3,THBS1,COL1A1,COL1A2,IGF1,PAPSS2,SPARC,ANGPT2,FN1,ITGA5,SERPINE1,PDGFA,VEGFC,JAM3,PLAU,ANGPT1,MAFF,PRKG1,ADRA2A,VWF,VCL,SERPING1,CALU,PROS1,SELP,MMRN1,GUCY1A3,GUCY1B3,KIFAP3,MMP1,EHD2,HBB,PROCR,JAM2,C6orf25,TFPI,EHD3
lung alveolus development	38	11	9.17	9.6e-10	3.2e-08	Process	4	BMP4,ATXN1,TCF21,HOPX,TGFB3,PDPN,IGF1,PTHLH,KDR,PDGFA,BMPR2
heart development	148	21	7.78	1.2e-09	3.7e-08	Process	4	GLI3,ID3,ZFPM2,HOPX,COL3A1,VCAN,FBN1,SOX4,SPARC,CALCRL,RAMP2,TGFBR2,EDNRA,GJA1,PKD2,VCAM1,KCNJ8,PCSK5,MICAL2,PPP3CB,PDLIM3
skeletal system development	137	20	7.76	1.6e-09	4.7e-08	Process	6	AEBP1,BMP1,CDH11,COL1A1,COL1A2,COL3A1,COL5A2,COL10A1,COMP,HAPLN1,VCAN,EVC,FBN1,IGF1,IGFBP4,MATN3,PTHLH,SOX4,PAPSS2,POSTN
axon guidance	379	35	6.93	2.9e-09	8.1e-08	Process	14	ITGB1,GLI3,WNT5A,MYH10,COL3A1,COL5A2,SDC2,COL4A2,ITGA5,MMP2,COL5A1,COL4A1,SEMA5A,COL6A1,SLIT2,SEMA3C,APBB2,DPYSL2,EFNB2,GAS1,ETV1,FEZ1,TRPC1,MYH11,MYL9,CNTN1,COL6A2,COL6A3,LAMA2,LAMB1,SPON2,FLRT2,COL5A3,DPYSL3,SLIT3
protein heterotrimerization	11	6	9.81	8.2e-09	2.2e-07	Process	9	COL1A1,COL1A2,COL6A1,ADIPOQ,COL6A2,C1QTNF1
regulation of bone mineralization	18	7	8.73	2.8e-08	7.2e-07	Process	6	TWIST1,MGP,DDR2,GJA1,CREB3L1,OMD,ENPP1
negative regulation of cell proliferation	381	33	6.3	3.8e-08	9.3e-07	Process	6	INHBA,ITGB1,BMP4,GLI3,ZEB1,KLF4,F2R,TGFB3,IGF1,PTHLH,SOX4,ROR2,CYP1B1,VEGFC,COL18A1,IGFBP7,SFRP1,SLIT2,PKD2,NDN,DLC1,SFRP4,TGFB1I1,ADARB1,KIFAP3,PPAP2A,DFNA5,DPT,CDH5,PMP22,SLIT3,TIMP2,BCHE
palate development	77	13	6.96	9.5e-08	2.2e-06	Process	4	INHBA,GLI3,PRRX1,SNAI2,TCF21,TWIST1,MSC,TGFB3,WNT5A,WNT7A,TGFBR2,PDGFRA,GAS1
muscle organ development	93	14	6.64	1.7e-07	3.9e-06	Process	5	AEBP1,ID3,TWIST1,EVC,IGF1,TCF12,ETV1,SMTN,COL6A3,LAMA2,MRAS,FHL3,SGCD,TAGLN
platelet activation	212	22	6.12	2.1e-07	3.9e-06	Process	5	CD36,F2R,TGFB3,THBS1,COL1A1,COL1A2,COL3A1,IGF1,SPARC,FN1,SERPINE1,PDGFA,VEGFC,AXL,ADRA2A,VWF,VCL,SERPING1,CALU,PROS1,SELP,MMRN1
lung development	81	13	6.71	1.8e-07	3.9e-06	Process	4	GLI3,ZFPM2,WNT5A,PDPN,SPARC,FSTL3,FGF1,MMP14,LOX,HEG1,PDGFRA,ADAMTS2,CRISPLD2
negative regulation of BMP signaling pathway	39	9	7.18	2.2e-07	3.9e-06	Process	7	CAV1,SMAD7,WNT5A,GREM1,FSTL3,HTRA1,SFRP1,FZD1,NBL1
positive regulation of osteoblast differentiation	59	11	6.87	2.2e-07	3.9e-06	Process	7	ACVR1,BMP4,GLI3,ZHX3,IGF1,RUNX2,DDR2,PRKD1,GJA1,WNT4,BMPR2
positive regulation of fibroblast proliferation	48	10	7.07	1.9e-07	3.9e-06	Process	7	WNT5A,IGF1,DDR2,FN1,PDGFA,SPHK1,PDGFRA,FBLN1,AQP1,PDGFC
embryonic cranial skeleton morphogenesis	30	8	7.42	2.1e-07	3.9e-06	Process	10	BMP4,PRRX1,TWIST1,RUNX2,MMP14,TGFBR2,PDGFRA,GAS1
cellular response to transforming growth factor beta stimulus	39	9	7.18	2.2e-07	3.9e-06	Process	5	SMAD7,ZEB1,WNT5A,COL1A1,FBN1,WNT7A,COL4A2,SFRP1,WNT4
positive regulation of endothelial cell migration	40	9	7.06	2.9e-07	4.9e-06	Process	10	BMP4,THBS1,WNT5A,WNT7A,SPARC,KDR,PRKD1,ANGPT1,BMPR2
response to hypoxia	155	18	6.11	3.7e-07	5.9e-06	Process	4	CAV1,TGFB3,THBS1,SDC2,ANGPT2,MMP2,MMP14,PDGFA,RAMP2,APOLD1,EDNRA,CXCL12,LOXL2,PLAU,PLOD1,PLOD2,VCAM1,ADIPOQ
regulation of G-protein coupled receptor protein signaling pathway	41	9	6.94	3.8e-07	5.9e-06	Process	7	ITGB1,RGS3,RGS4,RAMP2,RAMP3,RGS14,GRK5,RGS5,RGS16
cell-matrix adhesion	87	13	6.36	4.6e-07	7e-06	Process	5	ITGB1,COL3A1,JAM3,FBLN5,VCAM1,VCL,ITGB5,SORBS1,NID2,ECM2,NID1,SNED1,COL5A3
osteoblast differentiation	101	14	6.23	5.3e-07	7.8e-06	Process	5	BMP4,SNAI2,TWIST1,COL1A1,VCAN,RUNX2,IGFBP5,COL6A1,GJA1,TNC,SFRP1,MRC2,LRRC17,CREB3L1
leukocyte migration	115	15	6.14	5.5e-07	7.9e-06	Process	3	ITGB1,CAV1,COL1A1,COL1A2,ANGPT2,FN1,ITGA5,JAM3,ANGPT1,CD34,PROS1,SELP,MMP1,PROCR,JAM2
muscle contraction	102	14	6.18	6e-07	8.4e-06	Process	6	GJA1,TPM1,VCL,MYLK,ITGB5,CALD1,LTB4R,ACTA2,ACTG2,MYH11,TPM2,MYL9,SORBS1,LMOD1
glomerular filtration	12	5	7.68	7.1e-07	9.4e-06	Process	7	MCAM,EDNRA,SULF1,CD34,AQP1
negative regulation of smooth muscle cell migration	12	5	7.68	7.1e-07	9.4e-06	Process	9	LRP1,SERPINE1,IGFBP5,SLIT2,ADIPOQ
cellular response to growth factor stimulus	44	9	6.62	7.6e-07	9.9e-06	Process	6	BMP4,TWIST1,KLF4,THBS1,SPARC,ANGPT2,SPHK1,SFRP1,FEZ1
planar cell polarity pathway involved in neural tube closure	13	5	7.33	1.3e-06	1.6e-05	Process	9	WNT5A,SFRP1,PTK7,FZD1,FZD2
endochondral ossification	28	7	6.66	1.5e-06	1.9e-05	Process	6	BMP4,COL1A1,COL10A1,PTHLH,RUNX2,MMP14,MMP13
positive regulation of epithelial cell proliferation	59	10	6.12	1.8e-06	2.1e-05	Process	7	BMP4,TWIST1,IGF1,FGF1,VEGFC,HTRA1,SFRP1,GAS1,FGF7,LAMB1
regulation of muscle contraction	14	5	7.02	2.2e-06	2.5e-05	Process	7	PPP1R12B,CALCRL,TPM1,ANXA6,MYL9
positive regulation of peptidase activity	14	5	7.02	2.2e-06	2.5e-05	Process	8	CAV1,FN1,MMP14,FBLN1,PCOLCE
canonical Wnt signaling pathway	85	12	5.85	2.2e-06	2.5e-05	Process	8	SNAI2,WNT5A,SOX4,WNT7A,SDC1,SFRP1,WNT4,PTK7,FZD1,SFRP4,FZD2,FZD7
cell migration involved in sprouting angiogenesis	15	5	6.73	3.5e-06	3.8e-05	Process	11	ITGB1,GREM1,KDR,SLIT2,EFNB2
chondrocyte development	15	5	6.73	3.5e-06	3.8e-05	Process	7	COL11A1,RUNX2,BMPR2,SULF1,CHSY1
ossification	76	11	5.71	3.8e-06	4e-05	Process	4	TWIST1,BMP1,CDH11,COL5A2,COL11A1,MGP,RUNX2,ECM1,DDR2,SPARC,FSTL3
in utero embryonic development	215	20	5.25	3.9e-06	4.1e-05	Process	8	ACVR1,ITGB1,GLI3,TWIST1,ZFPM2,TGFB3,MYH10,RARRES2,TIE1,TGFBR2,EDNRA,HEG1,GJA1,SLIT2,ANGPT1,PDGFRA,PDGFRB,TPM1,SEC24D,MAFF
inner ear development	42	8	5.94	4.6e-06	4.8e-05	Process	4	TGFB3,IGF1,SPARC,PDGFA,IGFBP7,PDGFRB,CXCL14,LPPR4
positive regulation of endothelial cell proliferation	66	10	5.63	5.6e-06	5.5e-05	Process	8	BMP4,SCG2,WNT5A,ECM1,KDR,PRKD1,CXCL12,SEMA5A,BMPR2,CCL11
negative chemotaxis	16	5	6.47	5.5e-06	5.5e-05	Process	6	WNT5A,PDGFA,SLIT2,FLRT2,SLIT3
chronic inflammatory response	10	4	6.71	6.4e-06	6e-05	Process	6	THBS1,GJA1,VCAM1,CCL11
wound healing, spreading of epidermal cells	10	4	6.71	6.4e-06	6e-05	Process	11	ITGA5,ARHGAP24,COL5A1,MMP12
embryonic eye morphogenesis	10	4	6.71	6.4e-06	6e-05	Process	9	FBN1,EFEMP1,ALDH1A3,MFAP2
chondroitin sulfate biosynthetic process	25	6	6.01	8.1e-06	7.5e-05	Process	6	VCAN,DCN,BGN,CHSY1,CHPF,XYLT1
non-canonical Wnt signaling pathway	17	5	6.24	8.3e-06	7.5e-05	Process	8	WNT7A,SFRP1,FZD1,SFRP4,FZD2
positive regulation of neuron projection development	70	10	5.38	1e-05	8.9e-05	Process	8	ITGB1,WNT5A,PRKD1,SPHK1,PTK7,SERPINF1,FEZ1,CNTN1,ENC1,DPYSL3
kidney development	84	11	5.27	1.1e-05	9.2e-05	Process	4	BMP4,TCF21,FSTL3,HAS2,WNT4,DCN,KCNJ8,MME,PCSK5,SERPINF1,SULF1
positive regulation of gene expression	194	18	4.96	1.1e-05	9.2e-05	Process	7	TWIST1,FN1,RAMP2,QKI,GJA1,TNC,FGFR4,CD34,FBLN1,PID1,SFRP4,VIM,PPP1R15A,ACTA2,ACTG2,CNTN1,C1QTNF1,RNF207
negative regulation of endothelial cell apoptotic process	26	6	5.86	1.1e-05	9.2e-05	Process	10	SCG2,KDR,SERPINE1,RAMP2,SEMA5A,ANGPT1
negative regulation of fibroblast growth factor receptor signaling pathway	11	4	6.34	1.1e-05	9.5e-05	Process	7	THBS1,WNT5A,WNT4,SULF1
negative regulation of chondrocyte differentiation	18	5	6.02	1.2e-05	9.7e-05	Process	7	BMP4,SNAI2,GREM1,PTHLH,EFEMP1
positive regulation of ERK1 and ERK2 cascade	129	14	5.07	1.2e-05	9.7e-05	Process	12	BMP4,F2R,FGF1,KDR,PDGFA,EDNRA,ANGPT1,PDGFRA,PDGFRB,FGFR4,CCL21,PLA2G2A,PLA2G5,PRKCDBP
calcium ion transport	86	11	5.17	1.4e-05	0.00011	Process	10	PPP3CA,CAV1,CALCRL,RAMP2,PKD2,RAMP3,PLN,SLC24A3,ANXA6,CACNA1F,TRPC1
vasculogenesis	60	9	5.3	1.5e-05	0.00012	Process	6	CAV1,ZFPM2,KDR,TIE1,RAMP2,TGFBR2,HAS2,QKI,HEG1
negative regulation of endothelial cell proliferation	28	6	5.58	1.8e-05	0.00014	Process	8	CAV1,SCG2,THBS1,SPARC,GJA1,SULF1
positive regulation of blood coagulation	12	4	6.02	1.9e-05	0.00014	Process	7	CD36,F2R,THBS1,SERPINE1
extracellular fibril organization	12	4	6.02	1.9e-05	0.00014	Process	7	COL3A1,COL5A1,MFAP4,MFAP5
cardiac myofibril assembly	12	4	6.02	1.9e-05	0.00014	Process	10	MYH10,PDGFRA,PDGFRB,FHOD3
embryo implantation	40	7	5.24	2.7e-05	0.00019	Process	4	MMP2,IGFBP7,TGFBR2,PCSK5,FBLN1,LAMB1,RECK
blood circulation	40	7	5.24	2.7e-05	0.00019	Process	6	CXCL12,PLN,SERPING1,GUCY1A3,GUCY1B3,RCAN1,ELN
positive regulation of cell-substrate adhesion	40	7	5.24	2.7e-05	0.00019	Process	7	ITGB1,THBS1,ITGA5,EMILIN1,ECM2,NID1,FBLN2
positive regulation of cell division	40	7	5.24	2.7e-05	0.00019	Process	6	TGFB3,FGF1,PDGFA,VEGFC,FGF7,PDGFC,PDGFD
apoptotic cell clearance	13	4	5.74	3e-05	0.0002	Process	8	CD36,LRP1,AXL,TXNDC5
platelet-derived growth factor receptor signaling pathway	30	6	5.32	3e-05	0.0002	Process	9	PDGFA,PDGFRA,PDGFRB,RGS14,PDGFC,PDGFD
regulation of peptidyl-tyrosine phosphorylation	13	4	5.74	3e-05	0.0002	Process	10	PDGFA,PDGFRB,PDGFC,PDGFD
positive regulation of chemotaxis	13	4	5.74	3e-05	0.0002	Process	6	THBS1,RARRES2,PDGFRB,CCL21
positive regulation of cartilage development	13	4	5.74	3e-05	0.0002	Process	6	BMP4,WNT5A,BMP1,BMPR2
positive regulation of protein kinase B signaling	79	10	4.89	3.2e-05	0.00021	Process	9	THBS1,IGF1,PDGFA,IGFBP5,SEMA5A,ANGPT1,AXL,CCL21,OSBPL8,C1QTNF1
response to mechanical stimulus	54	8	4.95	4e-05	0.00025	Process	4	THBS1,COL3A1,ANGPT2,MMP14,TGFBR2,CXCL12,TNC,DCN
positive regulation of phosphatidylinositol 3-kinase signaling	54	8	4.95	4e-05	0.00025	Process	9	F2R,IGF1,KDR,PDGFA,ANGPT1,PDGFRA,PDGFRB,SELP
cartilage condensation	22	5	5.29	4.4e-05	0.00027	Process	3	BMP1,COL11A1,MGP,ROR2,WNT7A
acute inflammatory response	14	4	5.48	4.6e-05	0.00027	Process	6	ACVR1,VCAM1,ADRA2A,TNFSF4
positive regulation of cell proliferation	437	29	4.29	4.8e-05	0.00027	Process	6	ITGB1,F2R,GREM1,IGF1,PTHLH,SOX4,RUNX2,FGF1,FN1,KDR,PDGFA,VEGFC,COL18A1,TGFBR2,EDNRA,HAS2,TNC,SFRP1,PDGFRA,PDGFRB,FGFR4,ADRA2A,HLX,FGF7,TNFSF4,ST8SIA1,GRK5,CCPG1,CD248
negative regulation of cell-substrate adhesion	14	4	5.48	4.6e-05	0.00027	Process	7	COL1A1,ANGPT2,SPOCK1,FZD7
cellular response to vascular endothelial growth factor stimulus	22	5	5.29	4.4e-05	0.00027	Process	7	KDR,PRKD1,RAMP2,VCAM1,GAS1
embryonic digit morphogenesis	55	8	4.88	4.6e-05	0.00027	Process	7	RAB23,BMP4,GLI3,TWIST1,WNT5A,WNT7A,GJA1,GAS1
positive regulation of MAPK cascade	68	9	4.81	4.6e-05	0.00027	Process	9	ITGB1,CD36,F2R,IGF1,IGFBP4,KDR,PDGFA,C1QTNF1,TIMP2
axon extension	22	5	5.29	4.4e-05	0.00027	Process	14	ITGB1,NDN,DCLK1,VCL,PPP3CB
negative regulation of androgen receptor signaling pathway	14	4	5.48	4.6e-05	0.00027	Process	9	TCF21,IGF1,SFRP1,HEYL
negative regulation of angiogenesis	56	8	4.81	5.4e-05	0.0003	Process	8	THBS1,SPARC,ANGPT2,COL4A2,TIE1,SERPINF1,SULF1,THBS2
epithelial cell differentiation	69	9	4.75	5.2e-05	0.0003	Process	6	ID3,TCF21,PTHLH,COL4A1,FZD1,FZD2,TGFB1I1,TAGLN,CNN3
sprouting angiogenesis	23	5	5.14	5.7e-05	0.00031	Process	12	THBS1,RAMP2,LOXL2,ANGPT1,PARVA
positive regulation of mesenchymal cell proliferation	33	6	4.98	5.8e-05	0.00031	Process	8	PRRX1,WNT5A,KDR,PDGFA,TGFBR2,GAS1
adrenal gland development	23	5	5.14	5.7e-05	0.00031	Process	7	FSTL3,WNT4,PDGFRA,PDGFRB,DKK3
positive regulation of collagen biosynthetic process	23	5	5.14	5.7e-05	0.00031	Process	8	BMP4,F2R,TGFB3,WNT4,PDGFRB
cell chemotaxis	57	8	4.75	6.2e-05	0.00033	Process	5	CXCL12,SEMA5A,VCAM1,PDGFRA,PDGFRB,CCL21,CXCL14,DOCK4
branching involved in ureteric bud morphogenesis	45	7	4.8	6.6e-05	0.00035	Process	9	BMP4,GLI3,TCF21,GREM1,PKD2,DCHS1,WNT4
negative regulation of focal adhesion assembly	15	4	5.25	6.7e-05	0.00035	Process	8	THBS1,APOD,MMP14,DLC1
patterning of blood vessels	34	6	4.88	7.1e-05	0.00037	Process	6	ACVR1,TGFBR2,COL4A1,EDNRA,CXCL12,SEMA5A
positive chemotaxis	34	6	4.88	7.1e-05	0.00037	Process	6	BMP4,SCG2,VEGFC,SEMA5A,ANGPT1,FGF7
receptor-mediated endocytosis	151	14	4.37	7.7e-05	0.00039	Process	7	CD36,COL1A1,COL1A2,COL3A1,SPARC,LRP1,COL4A2,TGFBR2,COL4A1,LOXL2,ENPP1,LRP12,HBB,COLEC12
neuron differentiation	88	10	4.46	8.9e-05	0.00044	Process	6	ID3,WNT5A,WNT7A,RUNX2,WNT4,FZD1,FZD2,PTPRD,FZD7,PSD3
skin development	35	6	4.78	8.7e-05	0.00044	Process	7	COL3A1,COL5A2,PDGFA,COL5A1,COL5A3,ADAMTS2
endothelial cell proliferation	16	4	5.04	9.5e-05	0.00046	Process	5	MMP14,LOXL2,BMPR2,CD34
regulation of blood pressure	60	8	4.56	9.4e-05	0.00046	Process	4	COL1A2,RAMP2,EDNRA,CD34,GUCY1A3,HBB,ACTA2,CORIN
positive regulation of smoothened signaling pathway	25	5	4.86	9.6e-05	0.00046	Process	8	PRRX1,EVC,SFRP1,GAS1,CHSY1
negative regulation of anoikis	16	4	5.04	9.5e-05	0.00046	Process	9	ITGB1,CAV1,SNAI2,ITGA5
organ morphogenesis	89	10	4.42	9.9e-05	0.00047	Process	4	COMP,PDGFA,VEGFC,COL18A1,DCN,EFNB2,STX2,PDGFC,SLIT3,ELN
negative regulation of cell adhesion	36	6	4.68	0.0001	0.0005	Process	6	SEMA5A,TNC,ANGPT1,FBLN1,LAMB1,JAM2
cartilage development	61	8	4.5	0.00011	0.0005	Process	6	PRRX1,ZEB1,WNT5A,COL10A1,EVC,SULF1,CREB3L2,LUM
actin filament bundle assembly	26	5	4.73	0.00012	0.00056	Process	5	MYO1B,GAS7,DPYSL3,FSCN1,LIMA1
chondroitin sulfate metabolic process	49	7	4.5	0.00012	0.00057	Process	5	VCAN,SDC1,SDC2,DCN,BGN,CHSY1,CHPF
positive regulation of inflammatory response	49	7	4.5	0.00012	0.00057	Process	7	WNT5A,SERPINE1,EDNRA,FABP4,TNFSF4,PLA2G2A,IL33
smooth muscle contraction	17	4	4.84	0.00013	0.00058	Process	7	EDNRA,MYLK,MYH11,SMTN
regulation of blood coagulation	17	4	4.84	0.00013	0.00058	Process	6	CAV1,F2R,STX2,LBH
cell-substrate adhesion	17	4	4.84	0.00013	0.00058	Process	4	ITGB1,ITGA5,ANGPT1,VWF
positive regulation of blood vessel endothelial cell migration	17	4	4.84	0.00013	0.00058	Process	11	THBS1,PRKD1,VEGFC,ANGPT1
blood vessel development	38	6	4.5	0.00015	0.00065	Process	4	COL1A1,COL1A2,COL5A1,LOX,TGFBR2,SPHK1
leukocyte cell-cell adhesion	27	5	4.61	0.00015	0.00065	Process	6	ITGB1,ITGA5,VCAM1,SELP,NT5E
branching morphogenesis of an epithelial tube	27	5	4.61	0.00015	0.00065	Process	7	BMP4,IGF1,KDR,MMP14,SLIT2
positive regulation of peptidyl-tyrosine phosphorylation	78	9	4.29	0.00015	0.00065	Process	11	ITGB1,CD36,GHR,IGF1,ITGA5,VEGFC,ADIPOQ,ANGPT1,FGF7
positive regulation of macrophage activation	10	3	4.89	0.00017	0.00071	Process	8	THBS1,WNT5A,IL33
negative regulation of DNA biosynthetic process	10	3	4.89	0.00017	0.00071	Process	9	GJA1,ADIPOQ,BMPR2
substrate adhesion-dependent cell spreading	39	6	4.41	0.00018	0.00074	Process	5	FN1,AXL,PARVA,LAMB1,ANTXR1,FZD7
termination of G-protein coupled receptor signaling pathway	39	6	4.41	0.00018	0.00074	Process	9	RGS3,RGS4,RGS14,GRK5,RGS5,RGS16
aging	129	12	4.05	0.0002	0.00081	Process	4	TGFB3,APOD,COL3A1,LRP1,TGFBR2,EDNRA,LOXL2,VCAM1,DCN,SERPINF1,SERPING1,TIMP2
ureteric bud development	40	6	4.33	0.00021	0.00085	Process	8	BMP4,SMAD7,TCF21,SDC1,SFRP1,SLIT2
negative regulation of fat cell differentiation	40	6	4.33	0.00021	0.00085	Process	7	ZFPM2,WNT5A,ADIPOQ,ENPP1,TGFB1I1,MMP11
regulation of glucose metabolic process	19	4	4.5	0.00023	0.0009	Process	8	IGFBP4,IGFBP5,ADIPOQ,C1QTNF1
spinal cord development	19	4	4.5	0.00023	0.0009	Process	7	SOX4,PLXDC1,PKD2,DPYSL2
blood vessel morphogenesis	19	4	4.5	0.00023	0.0009	Process	4	CYP1B1,COL4A1,GJA1,EFNB2
negative regulation of smooth muscle cell proliferation	29	5	4.38	0.00023	0.0009	Process	7	KLF4,APOD,IGFBP5,ADIPOQ,OGN
cytosolic calcium ion homeostasis	29	5	4.38	0.00023	0.0009	Process	11	CAV1,PLN,TRPC1,CALB2,PVALB
positive regulation of focal adhesion assembly	19	4	4.5	0.00023	0.0009	Process	8	KDR,SFRP1,WNT4,COL16A1
positive regulation of reactive oxygen species metabolic process	29	5	4.38	0.00023	0.0009	Process	7	CD36,THBS1,TGFBR2,PDGFRB,PID1
response to wounding	54	7	4.17	0.00025	0.00095	Process	4	ID3,F2R,FN1,PDGFA,TNC,VWF,FGF7
signal transduction	986	50	3.64	0.00026	0.00096	Process	4	PPP1R12B,PER1,PDPN,GREM1,IGF1,IGFBP4,ROR2,ECM1,DDR2,SPARC,ANGPT2,COL15A1,FGF1,PRKD1,TIE1,VEGFC,IGFBP5,SPOCK1,WISP2,WISP1,SPHK1,EDNRA,CXCL12,GJA1,PLAU,PDGFRB,PTK7,AXL,PRKG1,ADRA2A,CD34,CCL11,DPYSL2,PPP3CB,FGF7,TNFSF4,CHRNA1,GNG11,ERG,KIFAP3,STX2,LRP12,CXCL14,TNFAIP6,GEM,RCAN1,GRP,SPARCL1,RGS5,ANTXR1
activation of transmembrane receptor protein tyrosine kinase activity	11	3	4.61	0.00026	0.00096	Process	8	GREM1,ANGPT1,PDGFC
germ cell migration	11	3	4.61	0.00026	0.00096	Process	5	ITGB1,CXCL12,PPAP2A
negative regulation of vascular permeability	11	3	4.61	0.00026	0.00096	Process	8	RAMP2,SLIT2,ANGPT1
transforming growth factor beta receptor signaling pathway	133	12	3.93	0.00027	0.00098	Process	8	ACVR1,ITGB1,SMAD7,TGFB3,COL1A2,COL3A1,SERPINE1,PDGFA,TGFBR2,ITGB5,LTBP2,PPP1R15A
negative regulation of inflammatory response	69	8	4.06	0.00028	0.001	Process	7	KLF4,PTGIS,CALCRL,ADIPOQ,SERPINF1,NT5E,TNFAIP6,C1QTNF3
motor neuron axon guidance	20	4	4.34	0.0003	0.0011	Process	15	CXCL12,SLIT2,EGR2,CHN1
glycosaminoglycan metabolic process	117	11	3.92	0.00029	0.0011	Process	6	VCAN,PAPSS2,SDC1,SDC2,DCN,BGN,CHSY1,LUM,OMD,OGN,CHPF
protein localization to cell surface	20	4	4.34	0.0003	0.0011	Process	6	FBLN5,ANGPT1,VCL,FGF7
embryonic digestive tract morphogenesis	20	4	4.34	0.0003	0.0011	Process	9	GLI3,TCF21,PDGFRA,HLX
negative regulation of canonical Wnt signaling pathway	152	13	3.87	0.00029	0.0011	Process	9	CAV1,GLI3,SNAI2,DACT1,WNT5A,GREM1,ROR2,SFRP1,WNT4,FZD1,SFRP4,DKK2,DKK3
negative regulation of neuron projection development	31	5	4.17	0.00034	0.0012	Process	8	SPOCK1,VIM,PTPRG,PMP22,DPYSL3
negative regulation of cell death	43	6	4.09	0.00034	0.0012	Process	6	BMP4,ZFPM2,SOX4,PRKD1,WISP2,WISP1
regulation of cell growth	72	8	3.91	0.00039	0.0013	Process	5	IGFBP4,IGFBP5,IGFBP7,HTRA1,SPOCK1,WISP2,WISP1,FBLN5
positive regulation of cell-matrix adhesion	21	4	4.2	0.00039	0.0013	Process	8	CD36,VEGFC,SFRP1,CCL21
angiotensin maturation	12	3	4.36	0.00038	0.0013	Process	9	ENPEP,MME,CPA3
germ cell development	32	5	4.07	0.00041	0.0013	Process	4	ACVR1,BMP4,ANGPT2,CXCL12,DZIP1
dermatan sulfate biosynthetic process	12	3	4.36	0.00038	0.0013	Process	6	VCAN,DCN,BGN
receptor internalization	32	5	4.07	0.00041	0.0013	Process	4	GHR,CALCRL,RAMP2,RAMP3,RAB31
T cell proliferation	21	4	4.2	0.00039	0.0013	Process	8	CXCL12,PPP3CB,MALT1,TNFSF4
keratan sulfate catabolic process	12	3	4.36	0.00038	0.0013	Process	5	LUM,OMD,OGN
fibrinolysis	21	4	4.2	0.00039	0.0013	Process	10	SERPINE1,PLAU,SERPING1,PROS1
negative regulation of nitric oxide biosynthetic process	12	3	4.36	0.00038	0.0013	Process	7	CAV1,PTGIS,CD34
ventricular septum morphogenesis	21	4	4.2	0.00039	0.0013	Process	12	SMAD7,ZFPM2,SOX4,HEYL
positive regulation of endothelial cell apoptotic process	12	3	4.36	0.00038	0.0013	Process	10	THBS1,COL18A1,CD248
neuron migration	106	10	3.75	0.00047	0.0015	Process	7	TWIST1,MYH10,SPOCK1,CXCL12,GJA1,APBB2,AXL,NDN,PRKG1,DCLK1
blood vessel remodeling	33	5	3.98	0.00048	0.0015	Process	5	IGF1,BMPR2,SEMA3C,AXL,BGN
positive regulation of bone mineralization	33	5	3.98	0.00048	0.0015	Process	7	ACVR1,BMP4,TGFB3,WNT4,BMPR2
response to progesterone	33	5	3.98	0.00048	0.0015	Process	6	CAV1,TGFB3,THBS1,RAMP2,SPHK1
response to drug	299	20	3.58	0.00047	0.0015	Process	4	INHBA,ITGB1,THBS1,APOD,COL1A1,LPL,PDGFA,VEGFC,COL18A1,LOX,TGFBR2,SFRP1,SEMA3C,FZD1,DPYSL2,AQP1,CCNO,NNMT,TIMP2,BCHE
cochlea morphogenesis	22	4	4.07	0.00049	0.0015	Process	7	ZEB1,WNT5A,PTK7,FZD2
proteolysis	433	26	3.5	0.00053	0.0016	Process	6	AEBP1,BMP1,FAP,MMP2,MMP14,MMP19,HTRA1,SFRP1,PLAU,MME,MMP13,CPA3,MALT1,CTSK,PROS1,C1S,CTRL,CTSO,MMP1,MMP11,MMP12,PCOLCE,ADAM12,CPZ,PRSS23,LONRF3
positive regulation of cell-cell adhesion	13	3	4.14	0.00053	0.0016	Process	7	SMAD7,FSTL3,KIF26B
stress fiber assembly	13	3	4.14	0.00053	0.0016	Process	8	ITGB1,ITGB5,SORBS1
positive regulation of insulin-like growth factor receptor signaling pathway	13	3	4.14	0.00053	0.0016	Process	8	IGF1,IGFBP4,IGFBP5
response to hyperoxia	13	3	4.14	0.00053	0.0016	Process	4	PDPN,COL1A1,PDGFRB
pathway-restricted SMAD protein phosphorylation	13	3	4.14	0.00053	0.0016	Process	9	ACVR1,SMAD7,TGFBR2
heterophilic cell-cell adhesion via plasma membrane cell adhesion molecules	34	5	3.89	0.00057	0.0017	Process	6	ITGA5,DCHS1,VCAM1,SELP,PTPRD
negative regulation of endopeptidase activity	144	12	3.61	0.00058	0.0017	Process	10	SERPINE1,SPOCK1,SERPINF1,SERPING1,PROS1,LXN,SERPINH1,COL6A3,TIMP2,RECK,TFPI,TIMP3
regulation of actin cytoskeleton organization	35	5	3.8	0.00067	0.002	Process	6	LRP1,PDGFA,PDGFRB,DLC1,CCDC88A
face morphogenesis	35	5	3.8	0.00067	0.002	Process	4	TGFB3,COL1A1,MMP2,PDGFRA,CRISPLD2
chondroitin sulfate catabolic process	14	3	3.94	0.00073	0.0021	Process	5	VCAN,DCN,BGN
positive regulation of cellular protein metabolic process	14	3	3.94	0.00073	0.0021	Process	7	INHBA,KLF4,ADIPOQ
cellular response to retinoic acid	63	7	3.66	0.00073	0.0021	Process	6	WNT5A,COL1A1,TNC,PTK7,SERPINF1,AQP1,FZD7
endothelial cell migration	24	4	3.82	0.00075	0.0022	Process	9	SCG2,CYP1B1,FAP,LOXL2
cell fate commitment	49	6	3.68	0.00076	0.0022	Process	5	WNT5A,WNT7A,KDR,WNT4,GAS1,TGFB1I1
dendrite morphogenesis	36	5	3.72	0.00079	0.0022	Process	12	ITGB1,DACT1,SDC2,DCLK1,CACNA1F
response to cAMP	49	6	3.68	0.00076	0.0022	Process	5	PER1,COL1A1,SPARC,SDC1,MMP19,PLA2G5
positive regulation of canonical Wnt signaling pathway	130	11	3.52	0.00076	0.0022	Process	9	CAV1,COL1A1,SOX4,ROR2,WNT7A,SFRP1,WNT4,FZD1,SFRP4,FZD2,DKK2
cell-cell signaling	248	17	3.41	0.00081	0.0023	Process	4	INHBA,GREM1,PTHLH,ENPEP,PDGFA,WISP2,WISP1,SEMA5A,GJA1,ADRA2A,PCSK5,FZD1,CCL21,EFNB2,FZD2,CXCL14,TNFAIP6
single organismal cell-cell adhesion	96	9	3.54	0.00082	0.0023	Process	5	PDPN,COL8A2,THY1,SRPX2,SLIT2,CD34,JAM2,LSAMP,COL14A1
chondrocyte differentiation	37	5	3.64	0.00091	0.0025	Process	6	BMP4,MATN3,WNT7A,RUNX2,CREB3L2
integrin-mediated signaling pathway	81	8	3.51	0.00093	0.0025	Process	7	ITGB1,COL3A1,ITGA5,PRKD1,FBLN1,ITGB5,COL16A1,C6orf25
cellular response to tumor necrosis factor	65	7	3.55	0.0009	0.0025	Process	7	THBS1,COL1A1,HAS2,SFRP1,VCAM1,PID1,GPD1
cGMP biosynthetic process	15	3	3.76	0.00097	0.0026	Process	12	AQP1,GUCY1A3,GUCY1B3
response to glucose	66	7	3.5	0.001	0.0026	Process	8	THBS1,LPL,ANGPT2,TGFBR2,GJA1,ADIPOQ,COL6A2
positive regulation of macrophage derived foam cell differentiation	15	3	3.76	0.00097	0.0026	Process	7	CD36,LPL,PLA2G2A
cell migration	172	13	3.37	0.001	0.0026	Process	6	ITGB1,THBS1,SDC1,SDC2,ENPEP,COL5A1,PDGFRB,PTK7,FGFR4,CCDC88A,CD248,FSCN1,RHBDF1
negative regulation of ossification	15	3	3.76	0.00097	0.0026	Process	6	SFRP1,CHSY1,ENPP1
ruffle organization	15	3	3.76	0.00097	0.0026	Process	5	TPM1,CCL21,LIMA1
activin receptor signaling pathway	15	3	3.76	0.00097	0.0026	Process	9	ACVR1,INHBA,BMPR2
regulation of dendrite morphogenesis	15	3	3.76	0.00097	0.0026	Process	8	SDC2,RAP2A,LZTS1
leukocyte tethering or rolling	15	3	3.76	0.00097	0.0026	Process	7	ITGB1,VCAM1,SELP
induction of positive chemotaxis	15	3	3.76	0.00097	0.0026	Process	9	SCG2,VEGFC,CXCL12
lipoprotein metabolic process	38	5	3.56	0.0011	0.0027	Process	6	BMP1,LPL,LRP1,SDC1,APOLD1
outflow tract morphogenesis	39	5	3.49	0.0012	0.0031	Process	4	THBS1,SEMA3C,FZD1,FZD2,HEYL
negative regulation of endothelial cell migration	16	3	3.6	0.0013	0.0032	Process	10	THBS1,SLIT2,SERPINF1
embryonic digestive tract development	16	3	3.6	0.0013	0.0032	Process	8	GLI3,RARRES2,PCSK5
female pregnancy	85	8	3.35	0.0013	0.0033	Process	4	TGFB3,PTHLH,RAMP2,SPHK1,ADRA2A,COL16A1,EPYC,CORIN
peptidyl-tyrosine phosphorylation	120	10	3.3	0.0013	0.0034	Process	9	ROR2,DDR2,KDR,TIE1,PDGFRA,PDGFRB,PTK7,FGFR4,AXL,EFEMP1
positive regulation of release of sequestered calcium ion into cytosol	27	4	3.5	0.0013	0.0034	Process	11	F2R,THY1,EDNRA,TRPC1
negative regulation of transforming growth factor beta receptor signaling pathway	70	7	3.32	0.0015	0.0037	Process	8	SMAD7,TGFB3,HTRA1,TGFBR2,TGFB1I1,PPP1R15A,ASPN
response to calcium ion	55	6	3.33	0.0015	0.0038	Process	6	PPP3CA,CAV1,THBS1,SPARC,SDC1,TRPC1
positive regulation of DNA replication	41	5	3.35	0.0016	0.004	Process	8	TGFB3,IGF1,PDGFA,PDGFRA,PDGFC
camera-type eye morphogenesis	17	3	3.45	0.0016	0.004	Process	10	GLI3,COL8A2,AQP1
cell motility	17	3	3.45	0.0016	0.004	Process	3	SRPX2,CD34,FSCN1
response to cytokine	56	6	3.27	0.0017	0.0042	Process	5	COL3A1,SPARC,PPP3CB,PLA2G5,TIMP2,TIMP3
response to heat	42	5	3.28	0.0018	0.0044	Process	4	IGF1,IGFBP7,CXCL12,TGFB1I1,DNAJB4
negative regulation of ERK1 and ERK2 cascade	42	5	3.28	0.0018	0.0044	Process	12	KLF4,IGF1,ADIPOQ,FBLN1,RGS14
positive regulation of epithelial to mesenchymal transition	29	4	3.31	0.0019	0.0045	Process	6	TWIST1,TGFB3,COL1A1,TGFB1I1
negative regulation of transcription, DNA-templated	472	26	3.03	0.0019	0.0045	Process	8	BMP4,GLI3,ID3,PER1,ATXN1,ZEB1,TWIST1,KLF4,ZHX3,ZFPM2,EID1,WNT5A,GREM1,RUNX2,SFRP1,WNT4,LOXL2,ADIPOQ,FABP4,RAMP3,FZD1,TNFSF4,HEYL,FOXN3,BASP1,DKK3
digestive tract development	29	4	3.31	0.0019	0.0045	Process	4	TGFB3,COL3A1,TGFBR2,DCHS1
tissue homeostasis	18	3	3.31	0.002	0.0047	Process	6	ITGB1,PDGFRB,CD34
nitric oxide mediated signal transduction	18	3	3.31	0.002	0.0047	Process	8	CD36,GUCY1A3,GUCY1B3
actomyosin structure organization	18	3	3.31	0.002	0.0047	Process	7	MYH10,CNN1,CNN3
positive regulation of protein autophosphorylation	18	3	3.31	0.002	0.0047	Process	11	PDGFA,VEGFC,RAP2A
positive regulation of chondrocyte differentiation	18	3	3.31	0.002	0.0047	Process	7	GLI3,RUNX2,LOXL2
cellular response to reactive oxygen species	18	3	3.31	0.002	0.0047	Process	6	PKD2,PDGFRA,TPM1
vascular endothelial growth factor receptor signaling pathway	108	9	3.13	0.002	0.0047	Process	9	CAV1,KDR,PRKD1,VEGFC,SPHK1,BMPR2,AXL,SULF1,CDH5
cellular response to hydrogen peroxide	43	5	3.21	0.002	0.0047	Process	7	KLF4,CYP1B1,SPHK1,AXL,AQP1
response to radiation	30	4	3.22	0.0022	0.005	Process	4	COL3A1,ANGPT2,CXCL12,CCL11
embryonic skeletal system development	30	4	3.22	0.0022	0.005	Process	7	WNT5A,COL1A1,PCSK5,SULF1
positive regulation of interleukin-6 production	44	5	3.15	0.0023	0.0053	Process	7	CD36,WNT5A,TNFSF4,SPON2,IL33
response to estrogen	59	6	3.12	0.0023	0.0053	Process	7	CAV1,GLI3,TGFB3,MMP14,TGFBR2,AQP1
cellular response to cAMP	44	5	3.15	0.0023	0.0053	Process	6	IGFBP5,ADIPOQ,AQP1,GPD1,EGR2
metanephros development	31	4	3.14	0.0025	0.0056	Process	9	GLI3,ID3,FBN1,SLIT2
phosphate-containing compound metabolic process	19	3	3.18	0.0025	0.0056	Process	5	PTPRB,ENPP1,PTPRD
regulation of heart contraction	31	4	3.14	0.0025	0.0056	Process	7	HOPX,TPM1,PLN,HSPB7
positive regulation of Wnt signaling pathway	31	4	3.14	0.0025	0.0056	Process	8	DACT1,SOX4,SFRP1,SULF1
limb development	19	3	3.18	0.0025	0.0056	Process	6	GREM1,COMP,BMPR2
cellular response to cytokine stimulus	19	3	3.18	0.0025	0.0056	Process	6	MME,PID1,DPYSL3
cellular response to starvation	45	5	3.09	0.0026	0.0057	Process	5	CAV1,SPHK1,SFRP1,WNT4,BMPR2
positive regulation of pathway-restricted SMAD protein phosphorylation	46	5	3.03	0.0029	0.0063	Process	9	ACVR1,INHBA,BMP4,TGFB3,BMPR2
response to activity	32	4	3.05	0.0029	0.0063	Process	3	ITGB1,ZEB1,ANGPT2,ADIPOQ
response to peptide hormone	46	5	3.03	0.0029	0.0063	Process	6	COL1A1,SPARC,CXCL12,GJA1,GATM
positive regulation of receptor internalization	20	3	3.06	0.003	0.0066	Process	7	GREM1,ANGPT1,SFRP4
negative regulation of sequence-specific DNA binding transcription factor activity	62	6	2.98	0.0031	0.0066	Process	5	ID3,SMAD7,TWIST1,PTHLH,SFRP4,TNFSF4
negative regulation of osteoclast differentiation	20	3	3.06	0.003	0.0066	Process	10	FSTL3,SFRP1,LRRC17
actin cytoskeleton reorganization	47	5	2.97	0.0032	0.007	Process	7	PTK7,RAP2A,PARVA,FGF7,ANTXR1
protein kinase C-activating G-protein coupled receptor signaling pathway	33	4	2.98	0.0033	0.0071	Process	8	F2R,LRP1,EDNRA,PPAP2A
negative regulation of tumor necrosis factor production	33	4	2.98	0.0033	0.0071	Process	8	TWIST1,ADIPOQ,AXL,CD34
positive regulation of neuron differentiation	80	7	2.9	0.0034	0.0073	Process	11	BMP4,ZEB1,HEYL,TCF4,TCF12,NBL1,TIMP2
establishment of cell polarity	21	3	2.94	0.0037	0.0076	Process	5	WNT7A,JAM3,KIF26B
mammary gland development	21	3	2.94	0.0037	0.0076	Process	8	CAV1,TGFB3,IGF1
activation of protein kinase B activity	21	3	2.94	0.0037	0.0076	Process	13	WNT5A,ADRA2A,CCDC88A
heterotypic cell-cell adhesion	21	3	2.94	0.0037	0.0076	Process	6	ITGB1,ITGA5,PARVA
epithelial to mesenchymal transition	34	4	2.9	0.0038	0.0079	Process	8	SNAI2,WNT5A,WNT4,LOXL2
neuromuscular junction development	34	4	2.9	0.0038	0.0079	Process	5	COL4A1,TNC,CHRNA1,PDZRN3
cellular response to hormone stimulus	65	6	2.84	0.004	0.0082	Process	5	GHR,RAMP2,IGFBP7,SLIT2,ADRA2A,SLIT3
positive regulation of transcription, DNA-templated	499	26	2.73	0.004	0.0082	Process	8	ACVR1,INHBA,BMP4,GLI3,KLF4,F2R,TGFB3,WNT5A,COL1A1,IGF1,SOX4,ROR2,WNT7A,RUNX2,SFRP1,WNT4,FZD1,CREB3L2,PPP3CB,FZD2,TCF4,EGR2,TGFB1I1,FZD7,LBH,MLLT11
positive regulation of smooth muscle cell proliferation	49	5	2.86	0.004	0.0082	Process	7	BMP4,IGF1,CALCRL,TGFBR2,PDGFRB
inflammatory response	334	19	2.73	0.0042	0.0086	Process	5	SCG2,F2R,THBS1,PDPN,IGFBP4,ECM1,RARRES2,SDC1,PRKD1,SPHK1,AXL,CCL11,CCL21,SELP,AOC3,LTB4R,TNFAIP6,TPST1,LXN
peptide cross-linking	22	3	2.84	0.0044	0.0087	Process	8	THBS1,COL3A1,FN1
negative regulation of cell growth	120	9	2.77	0.0043	0.0087	Process	6	INHBA,GREM1,SFRP1,SLIT2,BMPR2,APBB2,GAS1,ENPP1,SLIT3
negative regulation of phosphorylation	22	3	2.84	0.0044	0.0087	Process	9	INHBA,BMP4,ATXN1
negative regulation of myoblast differentiation	22	3	2.84	0.0044	0.0087	Process	8	BMP4,ID3,CXCL14
cellular response to BMP stimulus	22	3	2.84	0.0044	0.0087	Process	5	RUNX2,SFRP1,HEYL
response to retinoic acid	50	5	2.8	0.0044	0.0088	Process	5	KLF4,PDGFA,TIE1,IGFBP7,PDGFRB
organ regeneration	51	5	2.75	0.0049	0.0097	Process	5	ANGPT2,TGFBR2,CXCL12,AXL,NNMT
response to lipopolysaccharide	142	10	2.7	0.005	0.0098	Process	5	F2R,SPARC,EDNRA,VCAM1,DCN,KCNJ8,SELP,FMO1,PTGER3,LOXL1
protein processing	52	5	2.7	0.0054	0.01	Process	7	GLI3,PTHLH,PCSK5,ADAMTS2,RHBDF1
biomineral tissue development	23	3	2.74	0.0052	0.01	Process	5	ECM1,DDR2,ENPP1
somatic stem cell maintenance	68	6	2.71	0.0052	0.01	Process	9	KLF4,SOX4,WNT7A,SFRP1,LDB2,PLA2G2A
retinol metabolic process	23	3	2.74	0.0052	0.01	Process	7	CYP1B1,ALDH1A1,ALDH1A3
cellular response to fibroblast growth factor stimulus	23	3	2.74	0.0052	0.01	Process	5	SNAI2,COL1A1,SFRP1
negative regulation of smoothened signaling pathway	23	3	2.74	0.0052	0.01	Process	8	GLI3,RUNX2,GAS1
movement of cell or subcellular component	87	7	2.65	0.0057	0.011	Process	4	IGF1,TPM1,ADRA2A,VCL,VIM,CALD1,LTB4R
regulation of cell shape	125	9	2.63	0.0058	0.011	Process	4	MYH10,PDPN,FN1,KDR,DLC1,CCL11,PARVA,ATP10A,GAS7
proximal/distal pattern formation	24	3	2.64	0.0061	0.011	Process	7	GLI3,GREM1,CHSY1
focal adhesion assembly	24	3	2.64	0.0061	0.011	Process	6	THY1,DLC1,SORBS1
positive regulation of filopodium assembly	24	3	2.64	0.0061	0.011	Process	6	TGFB3,CCL21,DPYSL3
positive regulation of synapse assembly	24	3	2.64	0.0061	0.011	Process	6	WNT7A,SRPX2,THBS2
negative regulation of extrinsic apoptotic signaling pathway	37	4	2.69	0.0055	0.011	Process	10	ACVR1,SCG2,THBS1,IGF1
actin filament organization	54	5	2.6	0.0065	0.012	Process	6	CCL11,MYLK,MYO1B,LMOD1,PDLIM3
negative regulation of gene expression	107	8	2.6	0.0063	0.012	Process	7	GJA1,SFRP1,SLIT2,WNT4,SERPINF1,CD34,SLIT3,C1QTNF3
myelination	38	4	2.63	0.0062	0.012	Process	9	JAM3,QKI,EGR2,MPDZ
positive regulation of fat cell differentiation	38	4	2.63	0.0062	0.012	Process	7	SNAI2,DACT1,RARRES2,SFRP1
lipid transport	72	6	2.55	0.0071	0.013	Process	5	APOD,APOLD1,ABCA8,ABCA6,OSBPL8,OSBPL10
neural tube development	25	3	2.56	0.007	0.013	Process	4	PKD2,DCHS1,SEMA3C
negative regulation of osteoblast differentiation	39	4	2.57	0.007	0.013	Process	7	ID3,TWIST1,IGFBP5,SFRP1
ventricular cardiac muscle tissue morphogenesis	25	3	2.56	0.007	0.013	Process	11	SMAD7,COL11A1,TPM1
bone morphogenesis	25	3	2.56	0.007	0.013	Process	8	HAS2,MMP13,CHSY1
ovarian follicle development	40	4	2.51	0.0077	0.014	Process	4	INHBA,KDR,MMP14,MMP19
regulation of complement activation	26	3	2.47	0.0081	0.014	Process	6	PROS1,C7,CFH
response to estradiol	74	6	2.47	0.0082	0.014	Process	6	GHR,COL1A1,WNT7A,PDGFA,RAMP2,PDGFRB
negative regulation of apoptotic process	477	24	2.44	0.0082	0.014	Process	8	BMP4,GLI3,TWIST1,THBS1,WNT5A,GREM1,COMP,IGF1,WNT7A,KDR,SPHK1,EDNRA,SFRP1,ANGPT1,PDGFRB,APBB2,MALT1,AQP1,EGR2,TXNDC5,KIFAP3,MAP4K4,GRK5,BNIP3L
ephrin receptor signaling pathway	91	7	2.52	0.0075	0.014	Process	9	MYH10,SDC2,MMP2,EFNB2,MYH11,MYL9,CHN1
negative regulation of epithelial cell proliferation	56	5	2.5	0.0078	0.014	Process	7	BMP4,WNT5A,SFRP1,GAS1,PLA2G2A
proteolysis involved in cellular protein catabolic process	26	3	2.47	0.0081	0.014	Process	7	FAP,CTSK,CTSO
bone development	40	4	2.51	0.0077	0.014	Process	4	PAPSS2,SPARC,SULF1,PLS3
platelet aggregation	40	4	2.51	0.0077	0.014	Process	7	PDGFRA,VCL,HBB,MYL9
cellular response to glucose stimulus	40	4	2.51	0.0077	0.014	Process	9	PPP3CA,SOX4,VCAM1,SERPINF1
positive regulation of establishment of protein localization to plasma membrane	26	3	2.47	0.0081	0.014	Process	10	ITGB1,RAMP3,SORBS1
glycosaminoglycan biosynthetic process	41	4	2.45	0.0086	0.015	Process	7	SDC1,SDC2,PDGFRB,XYLT1
central nervous system development	112	8	2.46	0.0084	0.015	Process	6	ID3,HAPLN1,VCAN,NDN,DCLK1,RCAN1,PDGFC,TIMP2
cell maturation	41	4	2.45	0.0086	0.015	Process	5	RUNX2,KDR,AXL,CCL21
response to hormone	42	4	2.39	0.0095	0.016	Process	4	MMP19,SFRP4,TIMP2,TIMP3
BMP signaling pathway	76	6	2.4	0.0094	0.016	Process	8	ACVR1,BMP4,SMAD7,RUNX2,BMPR2,FSTL1
positive regulation of protein ubiquitination	58	5	2.41	0.0092	0.016	Process	11	CAV1,SMAD7,SPHK1,ANGPT1,MALT1
fat cell differentiation	58	5	2.41	0.0092	0.016	Process	6	KLF4,PID1,EGR2,OSBPL8,C1QTNF3
positive regulation of glucose import	27	3	2.39	0.0093	0.016	Process	8	IGF1,ADIPOQ,SORBS1
negative regulation of insulin secretion	27	3	2.39	0.0093	0.016	Process	10	PPP3CA,SFRP1,ADRA2A
regulation of catalytic activity	58	5	2.41	0.0092	0.016	Process	4	PPP1R3C,RIN2,RCAN2,RCAN1,MTMR9
release of sequestered calcium ion into cytosol	27	3	2.39	0.0093	0.016	Process	8	F2R,PKD2,CCL21
multicellular organismal development	412	21	2.34	0.01	0.017	Process	4	ID3,BMP1,VCAN,ROR2,FGF1,CREB3L1,SERPINF1,HLX,SFRP4,ERG,MMP11,PCOLCE,MRAS,ENC1,MTL5,DZIP1,ANGPTL2,DKK2,OLFML3,PDGFD,LBH
odontogenesis of dentin-containing tooth	59	5	2.37	0.01	0.017	Process	9	BMP4,GLI3,RUNX2,TNC,PDGFRA
inactivation of MAPK activity	28	3	2.31	0.011	0.018	Process	14	CAV1,RGS3,RGS4
retinoid metabolic process	60	5	2.33	0.011	0.018	Process	9	LPL,LRP1,RARRES2,SDC1,SDC2
keratan sulfate biosynthetic process	28	3	2.31	0.011	0.018	Process	6	LUM,OMD,OGN
negative regulation of interferon-gamma production	28	3	2.31	0.011	0.018	Process	7	AXL,TNFSF4,IL33
embryonic skeletal system morphogenesis	43	4	2.33	0.011	0.018	Process	9	GLI3,ZEB1,COL11A1,PDGFRA
response to unfolded protein	44	4	2.28	0.012	0.019	Process	6	THBS1,DNAJB4,SERPINH1,HSPB7
positive regulation of BMP signaling pathway	29	3	2.24	0.012	0.02	Process	9	BMP4,BMPR2,SULF1
regulation of multicellular organism growth	29	3	2.24	0.012	0.02	Process	5	GHR,IGF1,FTO
positive regulation of phosphatidylinositol 3-kinase activity	29	3	2.24	0.012	0.02	Process	10	PDGFRA,PDGFRB,CCL21
phosphatidylinositol-mediated signaling	120	8	2.24	0.013	0.021	Process	8	IGF1,FGF1,PDGFA,PDGFRA,PDGFRB,FGFR4,FGF7,INPP5F
phosphatidic acid biosynthetic process	30	3	2.17	0.013	0.022	Process	9	GPD1,PLA2G2A,PLA2G5
T cell differentiation	30	3	2.17	0.013	0.022	Process	11	SOX4,RUNX2,PPP3CB
response to hydrogen peroxide	46	4	2.18	0.014	0.022	Process	5	COL1A1,SDC1,PDGFRB,HBB
sarcomere organization	30	3	2.17	0.013	0.022	Process	8	ITGB1,TPM1,FHOD3
protein localization to plasma membrane	63	5	2.2	0.014	0.022	Process	7	RAMP2,ADIPOQ,RAMP3,RAP2A,EHD2
male gonad development	82	6	2.19	0.014	0.023	Process	7	INHBA,WNT5A,FSTL3,MMP14,SFRP1,WNT4
positive regulation of epithelial cell migration	31	3	2.1	0.015	0.024	Process	6	TGFBR2,BMPR2,AQP1
embryonic hindlimb morphogenesis	31	3	2.1	0.015	0.024	Process	9	BMP4,TWIST1,WNT7A
positive regulation of vasoconstriction	31	3	2.1	0.015	0.024	Process	8	CAV1,F2R,GJA1
brown fat cell differentiation	31	3	2.1	0.015	0.024	Process	7	RARRES2,ADIPOQ,FABP4
protein homooligomerization	168	10	2.12	0.016	0.026	Process	8	CAV1,ADIPOQ,VWF,PLN,KCNC4,ANXA6,COLEC12,C1QTNF1,DPYSL3,EHD3
lens development in camera-type eye	32	3	2.04	0.017	0.027	Process	4	WNT5A,TGFBR2,GJA1
heart morphogenesis	33	3	1.97	0.019	0.029	Process	8	COL5A1,DCHS1,DLC1
bicarbonate transport	33	3	1.97	0.019	0.029	Process	9	AQP1,HBB,PTGER3
negative regulation of protein ubiquitination	33	3	1.97	0.019	0.029	Process	11	CAV1,SMAD7,SOX4
embryonic forelimb morphogenesis	33	3	1.97	0.019	0.029	Process	9	TWIST1,WNT7A,RUNX2
keratan sulfate metabolic process	33	3	1.97	0.019	0.029	Process	5	LUM,OMD,OGN
positive regulation of protein secretion	33	3	1.97	0.019	0.029	Process	9	TGFB3,IGF1,VEGFC
cellular response to interleukin-1	33	3	1.97	0.019	0.029	Process	7	PTGIS,HAS2,SFRP1
hematopoietic progenitor cell differentiation	69	5	1.98	0.02	0.031	Process	6	INHBA,BMP4,FSTL3,SFRP1,PDGFRA
response to endoplasmic reticulum stress	69	5	1.98	0.02	0.031	Process	5	THBS1,CREB3L2,TXNDC5,SRPX,PPP1R15A
cellular response to lipopolysaccharide	88	6	2	0.02	0.031	Process	6	CD36,WNT5A,SERPINE1,AXL,TNFSF4,SPON2
cellular response to mechanical stimulus	69	5	1.98	0.02	0.031	Process	5	ITGB1,COL1A1,EDNRA,GJA1,AQP1
respiratory gaseous exchange	34	3	1.91	0.021	0.032	Process	4	EDNRA,PBX3,ELN
positive regulation of peptidyl-serine phosphorylation	70	5	1.94	0.022	0.033	Process	11	CAV1,WNT5A,PRKD1,ANGPT1,PPP1R15A
signal transduction by protein phosphorylation	52	4	1.9	0.023	0.034	Process	4	ACVR1,KDR,TGFBR2,BMPR2
SMAD protein signal transduction	52	4	1.9	0.023	0.034	Process	6	INHBA,BMP4,TGFB3,VIM
sphingolipid biosynthetic process	36	3	1.8	0.025	0.037	Process	6	PRKD1,SPHK1,PPAP2A
positive regulation of cAMP biosynthetic process	36	3	1.8	0.025	0.037	Process	12	PTHLH,CALCRL,RAMP2
cellular response to drug	53	4	1.86	0.024	0.037	Process	5	PPP3CA,ADIPOQ,RAP2A,PPP3CB
negative regulation of MAP kinase activity	36	3	1.8	0.025	0.037	Process	12	BMP4,ADIPOQ,RGS14
negative regulation of protein phosphorylation	54	4	1.81	0.026	0.038	Process	10	SLIT2,ANGPT1,FBLN1,PID1
heart looping	54	4	1.81	0.026	0.038	Process	10	WNT5A,GJA1,PKD2,MICAL2
Wnt signaling pathway	157	9	1.89	0.026	0.038	Process	7	DACT1,WNT5A,WISP1,CPE,TGFB1I1,CPZ,GRK5,DKK2,DKK3
sensory perception of pain	54	4	1.81	0.026	0.038	Process	7	EDNRA,NDN,MME,AQP1
forebrain development	54	4	1.81	0.026	0.038	Process	4	ZEB1,PRKG1,DCLK1,DLC1
positive regulation of MAP kinase activity	54	4	1.81	0.026	0.038	Process	12	FGF1,PDGFA,PDGFRB,ADRA2A
positive regulation of apoptotic process	277	14	1.87	0.028	0.04	Process	8	ITGB1,BMP4,ID3,TGFB3,SOX4,CYP1B1,SFRP1,SLIT2,APBB2,SFRP4,ZMAT3,ALDH1A3,BNIP3L,MLLT11
positive regulation of nitric oxide biosynthetic process	37	3	1.75	0.027	0.04	Process	7	KLF4,PKD2,HBB
positive regulation of transcription from RNA polymerase II promoter	886	37	1.86	0.029	0.042	Process	12	ACVR1,INHBA,PPP3CA,BMP4,GLI3,SMAD7,PER1,ATXN1,ZEB1,TCF21,TWIST1,KLF4,ZFPM2,TGFB3,WNT5A,GREM1,IGF1,SOX4,WNT7A,FSTL3,FGF1,SERPINE1,PRKD1,PKD2,PID1,LDB2,CREB3L2,PPP3CB,HEYL,LUM,TCF4,TCF12,EGR2,ETV1,NRL,CCPG1,IL33
muscle filament sliding	38	3	1.69	0.03	0.043	Process	7	TPM1,VIM,TPM2
hair follicle development	39	3	1.64	0.033	0.047	Process	4	INHBA,PDGFA,LDB2
positive regulation of stress fiber assembly	39	3	1.64	0.033	0.047	Process	11	SFRP1,WNT4,TPM1
defense response	58	4	1.66	0.034	0.049	Process	4	INHBA,MALT1,COLEC12,CLEC1A
somitogenesis	40	3	1.6	0.035	0.051	Process	6	WNT5A,ROR2,SEMA3C
positive regulation of tumor necrosis factor production	40	3	1.6	0.035	0.051	Process	8	CD36,TWIST1,SPON2
inner ear morphogenesis	59	4	1.62	0.037	0.052	Process	7	PRRX1,COL11A1,ROR2,ALDH1A3
visual perception	191	10	1.69	0.037	0.053	Process	8	COL1A1,COL11A1,CYP1B1,COL18A1,LUM,NRL,CACNA1F,EFEMP1,RGS16,TIMP3
post-embryonic development	80	5	1.61	0.039	0.054	Process	4	BMP4,HEG1,SEMA3C,NDN,ACO1
response to organic cyclic compound	41	3	1.55	0.038	0.054	Process	5	ANGPT2,SFRP1,LUM
negative regulation of Wnt signaling pathway	41	3	1.55	0.038	0.054	Process	8	DACT1,LRP1,SFRP1
camera-type eye development	41	3	1.55	0.038	0.054	Process	9	FBN1,GAS1,EFEMP1
positive regulation of cell adhesion	41	3	1.55	0.038	0.054	Process	6	CXCL12,ANGPT1,TPM1
sphingolipid metabolic process	81	5	1.58	0.041	0.057	Process	5	PRKD1,SPHK1,PPAP2A,SERINC3,ARSJ
phospholipase C-activating G-protein coupled receptor signaling pathway	42	3	1.5	0.041	0.058	Process	8	F2R,LTB4R,PTGER3
neuron projection morphogenesis	42	3	1.5	0.041	0.058	Process	8	GJA1,GAS7,NBL1
cellular calcium ion homeostasis	82	5	1.55	0.043	0.06	Process	10	ITGB1,CAV1,CXCL12,CCL11,CACNA1F
response to glucocorticoid	63	4	1.48	0.046	0.064	Process	8	SPARC,SDC1,ADIPOQ,BCHE
potassium ion transport	84	5	1.5	0.047	0.066	Process	9	KCNJ8,AQP1,SLC24A3,KCNC4,SLC12A8
regulation of cell adhesion	44	3	1.41	0.048	0.066	Process	5	NUAK1,LAMA2,LAMA4
skeletal muscle tissue development	45	3	1.37	0.051	0.07	Process	7	CAV1,DCN,HLX
calcium-mediated signaling	45	3	1.37	0.051	0.07	Process	8	SPHK1,RCAN1,VSNL1
regulation of cell proliferation	153	8	1.51	0.051	0.07	Process	5	TGFB3,SERPINE1,TGFBR2,PKD2,PLAU,BMPR2,CCDC88A,NUAK1
smoothened signaling pathway	65	4	1.41	0.052	0.071	Process	7	BMP4,GLI3,EVC,TGFBR2
actin cytoskeleton organization	131	7	1.47	0.053	0.072	Process	5	PDGFA,PRKG1,ADRA2A,DLC1,MRAS,FHL3,FSCN1
cell proliferation	355	16	1.52	0.054	0.073	Process	3	FBXL7,ZEB1,MYH10,PDPN,IGF1,IGFBP4,LRP1,ENPEP,PRKD1,EDNRA,SERPINF1,CD34,ERG,ELN,FSCN1,RHBDF1
positive regulation of I-kappaB kinase/NF-kappaB signaling	155	8	1.47	0.054	0.073	Process	9	CD36,F2R,ECM1,PRKD1,GJA1,ADIPOQ,CCL21,MALT1
cytoskeleton organization	109	6	1.44	0.054	0.074	Process	5	THY1,TPM1,CCL11,MICAL2,DPYSL2,PALLD
skeletal muscle cell differentiation	46	3	1.33	0.055	0.074	Process	6	MAFF,HEYL,EGR2
activation of mitophagy in response to mitochondrial depolarization	133	7	1.43	0.057	0.076	Process	6	LMCD1,HAPLN1,PLOD2,PRKG1,SFRP4,MYLK,MYH11
xenobiotic metabolic process	157	8	1.43	0.058	0.078	Process	4	PAPSS2,PTGIS,CYP1B1,ADH1B,ALDH1A1,GSTM5,FMO1,NNMT
cell cycle arrest	134	7	1.41	0.059	0.078	Process	6	INHBA,THBS1,PKD2,APBB2,GAS1,PPP1R15A,GAS7
visual learning	47	3	1.29	0.058	0.078	Process	7	ITGB1,ATXN1,RGS14
protein oligomerization	47	3	1.29	0.058	0.078	Process	7	GJA1,MALT1,STX2
complement activation	48	3	1.25	0.062	0.082	Process	4	C1S,C7,CFH
cation transmembrane transport	48	3	1.25	0.062	0.082	Process	8	CHRNA1,AQP1,AOC3
positive regulation of protein phosphorylation	114	6	1.32	0.066	0.087	Process	10	BMP4,RARRES2,KDR,ADIPOQ,RAP2A,FZD1
adult locomotory behavior	49	3	1.21	0.066	0.087	Process	4	ATXN1,CXCL12,PBX3
Fc-epsilon receptor signaling pathway	186	9	1.36	0.067	0.088	Process	9	PPP3CA,FGF1,PDGFA,PDGFRA,PDGFRB,FGFR4,PPP3CB,MALT1,FGF7
positive regulation of cytosolic calcium ion concentration	115	6	1.3	0.068	0.09	Process	12	F2R,EDNRA,GJA1,PDGFRA,PTGER3,C1QTNF1
cellular response to insulin stimulus	71	4	1.22	0.071	0.092	Process	9	ADIPOQ,ENPP1,SORBS1,RAB31
negative regulation of neuron differentiation	50	3	1.17	0.07	0.092	Process	11	ITGB1,GLI3,TTC3
cellular protein modification process	94	5	1.23	0.074	0.096	Process	7	LOX,LOXL2,PLOD1,PLOD2,CPE
response to nutrient	72	4	1.19	0.074	0.096	Process	4	TGFBR2,VCAM1,ADIPOQ,GATM
generation of precursor metabolites and energy	52	3	1.1	0.079	0.1	Process	4	ADIPOQ,COX7A1,ENPP1
complement activation, classical pathway	52	3	1.1	0.079	0.1	Process	9	SERPING1,C1S,C7
regulation of growth	52	3	1.1	0.079	0.1	Process	4	NDN,LRP12,ZMAT3
learning	53	3	1.07	0.083	0.11	Process	8	PPP3CB,RGS14,BCHE
regulation of small GTPase mediated signal transduction	122	6	1.15	0.087	0.11	Process	8	ARHGAP24,DLC1,SYDE1,CHN1,RHOBTB1,STARD13
response to oxidative stress	100	5	1.08	0.093	0.12	Process	4	MMP14,GATM,RGS14,PXDN,RCAN2
anatomical structure morphogenesis	125	6	1.08	0.096	0.12	Process	3	F2R,FBN1,FGF1,MCAM,EFNB2,DKK3
cell junction assembly	77	4	1.05	0.093	0.12	Process	5	ITGB1,CDH11,PARVA,CDH5
glucose homeostasis	101	5	1.06	0.096	0.12	Process	7	SOX4,IGFBP5,ADIPOQ,FGFR4,ADRA2A
oxidation-reduction process	578	23	1.21	0.095	0.12	Process	4	PTGIS,CYP1B1,LOX,LOXL2,PLOD1,PLOD2,VCAM1,MICAL2,ALDH1B1,TDO2,DIO2,SCD,HSD17B6,AOC3,HEPH,HBB,PXDN,ALDH1A3,LOXL1,P4HA1,ENOX1,PAM,MOXD1
extrinsic apoptotic signaling pathway	56	3	0.964	0.097	0.12	Process	7	INHBA,IL33,MLLT11
carbohydrate metabolic process	337	14	1.1	0.11	0.13	Process	4	VCAN,PAPSS2,SDC1,SDC2,DCN,BGN,CHSY1,ALDH1B1,LUM,OMD,OGN,PPP1R3C,ST8SIA1,CHPF
protein dephosphorylation	104	5	0.993	0.11	0.13	Process	7	PPP3CA,PTPRB,PPP3CB,PTPRD,PPAP2A
positive regulation of signal transduction	58	3	0.9	0.11	0.13	Process	6	ADIPOQ,SORBS1,CHN1
dephosphorylation	104	5	0.993	0.11	0.13	Process	6	PPP3CA,PTPRB,PPP3CB,PPP1R3C,NT5E
positive regulation of JNK cascade	58	3	0.9	0.11	0.13	Process	13	WNT7A,CCL21,FZD7
liver development	81	4	0.943	0.11	0.14	Process	7	PKD2,WNT4,HLX,VWF
immune response	338	14	1.09	0.11	0.14	Process	3	ZEB1,THBS1,CXCL12,SEMA3C,CCL11,CCL21,TNFSF4,ENPP1,TCF12,LTB4R,CXCL14,GEM,PXDN,PROCR
Rho protein signal transduction	60	3	0.839	0.12	0.14	Process	9	COL1A2,EDNRA,ADRA2A
hemopoiesis	59	3	0.869	0.11	0.14	Process	8	RUNX2,ANGPT1,CD34
cell differentiation	450	18	1.09	0.11	0.14	Process	5	INHBA,ZHX3,ZFPM2,EID1,BMP1,MGP,ROR2,COL15A1,MMP19,APOLD1,ARHGAP24,ANGPT1,HLX,SFRP4,ERG,ETV1,STX2,MTL5
positive regulation of protein catabolic process	59	3	0.869	0.11	0.14	Process	7	DACT1,WNT5A,GJA1
retina development in camera-type eye	59	3	0.869	0.11	0.14	Process	5	MYH10,SERPINF1,CACNA1F
response to virus	109	5	0.884	0.13	0.15	Process	6	CXCL12,DCLK1,CCL11,TNFSF4,ACTA2
membrane organization	159	7	0.935	0.12	0.15	Process	4	GJA1,SEC24D,CCDC88A,SEC23A,TXNDC5,KIFAP3,SGCD
endocytosis	135	6	0.889	0.13	0.16	Process	6	GHR,MRC2,DPYSL2,LRP12,EHD2,RIN2
glucose transport	62	3	0.78	0.13	0.16	Process	9	EDNRA,SORBS1,SLC2A10
protein autophosphorylation	161	7	0.9	0.13	0.16	Process	9	DDR2,KDR,PRKD1,PDGFRA,PDGFRB,FGFR4,GRK5
microtubule-based movement	65	3	0.695	0.14	0.17	Process	5	KIFAP3,DNAH17,KIF26B
positive regulation of GTPase activity	436	17	0.948	0.14	0.17	Process	8	RGS3,RGS4,THY1,ARHGAP24,SFRP1,DLC1,CCL11,ALDH1A1,RIN2,RGS14,RGS5,CHN1,DOCK4,STARD13,RGS16,PSD3,TBC1D2B
cell-cell junction organization	65	3	0.695	0.14	0.17	Process	5	TGFB3,CDH11,CDH5
ER to Golgi vesicle-mediated transport	66	3	0.667	0.15	0.18	Process	7	SEC24D,CREB3L2,SEC23A
homophilic cell adhesion via plasma membrane adhesion molecules	141	6	0.779	0.15	0.18	Process	6	ITGB1,CDH11,DCHS1,PCDH12,CDH5,PCDH17
small GTPase mediated signal transduction	472	18	0.88	0.15	0.18	Process	7	ITGB1,PPP1R12B,MYH10,ARHGAP24,DLC1,MYLK,RIN2,MYH11,MYL9,GEM,SYDE1,CHN1,DOCK4,RHOBTB1,RHOBTB3,RASL12,ARL15,STARD13
nervous system development	274	11	0.859	0.15	0.18	Process	6	INHBA,PDPN,SPOCK1,SEMA5A,NDN,DCLK1,DPYSL2,FEZ1,ENC1,LSAMP,NBL1
phototransduction, visible light	91	4	0.702	0.16	0.18	Process	8	LPL,LRP1,SDC1,SDC2
circadian rhythm	90	4	0.725	0.15	0.18	Process	3	ID3,PER1,SERPINE1,ADIPOQ
regulation of gene expression	91	4	0.702	0.16	0.18	Process	6	IGF1,PTHLH,TGFBR2,LBH
response to ethanol	89	4	0.748	0.15	0.18	Process	6	SPARC,TNC,VCAM1,ADIPOQ
regulation of cell cycle	115	5	0.76	0.15	0.18	Process	5	ITGB1,ID3,RBL2,ADARB1,GRK5
chemotaxis	118	5	0.7	0.16	0.19	Process	4	RARRES2,CXCL12,PLAU,CCL11,CXCL14
antigen processing and presentation of exogenous peptide antigen via MHC class II	93	4	0.657	0.17	0.19	Process	6	ACTR1A,SEC24D,SEC23A,KIFAP3
negative regulation of NF-kappaB transcription factor activity	68	3	0.614	0.16	0.19	Process	13	KLF4,PTGIS,CYP1B1
epidermal growth factor receptor signaling pathway	198	8	0.749	0.17	0.2	Process	10	FGF1,PDGFA,PDGFRA,PDGFRB,FGFR4,FGF7,ADAM12,EFEMP1
brain development	172	7	0.72	0.17	0.2	Process	4	APOD,TGFBR2,SPHK1,COL4A1,BMPR2,EGR2,PTPRG
response to toxic substance	72	3	0.512	0.19	0.22	Process	4	SDC1,CYP1B1,PDGFRB
cellular response to heat	98	4	0.549	0.19	0.22	Process	5	THBS1,FGF1,ST8SIA1,XYLT1
neural tube closure	73	3	0.487	0.19	0.23	Process	9	BMP4,TWIST1,DLC1
endoplasmic reticulum unfolded protein response	100	4	0.508	0.2	0.23	Process	6	FKBP14,CREB3L1,CREB3L2,PPP1R15A
negative regulation of neuron apoptotic process	126	5	0.55	0.2	0.23	Process	8	F2R,TGFB3,LRP1,ANGPT1,AXL
cellular protein metabolic process	637	23	0.727	0.2	0.23	Process	6	TUBA1A,THBS1,FKBP14,IGF1,IGFBP4,ENPEP,MMP2,IGFBP5,SPHK1,SEC24D,MME,MMP13,CPA3,SEC23A,PROS1,CPE,ST8SIA1,GFPT2,GALNT1,GALNT10,MMP1,ARSJ,BCHE
energy reserve metabolic process	101	4	0.487	0.21	0.24	Process	6	ADRA2A,PID1,GNG11,GFPT2
Ras protein signal transduction	75	3	0.439	0.21	0.24	Process	8	IGF1,ADRA2A,MRAS
positive regulation of cell growth	75	3	0.439	0.21	0.24	Process	6	MMP14,SPHK1,SFRP1
negative regulation of cysteine-type endopeptidase activity involved in apoptotic process	75	3	0.439	0.21	0.24	Process	7	KLF4,THBS1,AQP1
activation of MAPK activity	103	4	0.447	0.22	0.25	Process	13	GHR,TGFB3,THBS1,WNT5A
intracellular protein transport	239	9	0.578	0.21	0.25	Process	6	RAB23,RAMP2,SEC24D,RAMP3,SEC23A,ATP10D,STX2,COPZ2,ATP10A
positive regulation of NF-kappaB transcription factor activity	130	5	0.478	0.22	0.25	Process	13	WNT5A,GREM1,PRKD1,SPHK1,MALT1
cellular response to hypoxia	103	4	0.447	0.22	0.25	Process	5	TWIST1,PTGIS,SFRP1,AQP1
antigen processing and presentation of peptide antigen via MHC class I	105	4	0.407	0.23	0.26	Process	5	CD36,SEC24D,ITGB5,SEC23A
potassium ion transmembrane transport	106	4	0.388	0.24	0.27	Process	10	PKD2,AQP1,KCNC4,KCNE4
MAPK cascade	82	3	0.281	0.25	0.29	Process	7	CAV1,SCG2,PLVAP
protein O-linked glycosylation	82	3	0.281	0.25	0.29	Process	9	THBS1,GALNT1,GALNT10
fibroblast growth factor receptor signaling pathway	165	6	0.383	0.26	0.29	Process	8	FGF1,PDGFA,PDGFRA,PDGFRB,FGFR4,FGF7
epidermis development	83	3	0.26	0.26	0.29	Process	6	PTHLH,PLOD1,FGF7
protein stabilization	109	4	0.331	0.25	0.29	Process	5	SMAD7,IGF1,SOX4,CRTAP
G2/M transition of mitotic cell cycle	140	5	0.308	0.27	0.3	Process	6	PPP1R12B,TUBA1A,SFI1,ACTR1A,FBXL7
anterior/posterior pattern specification	87	3	0.176	0.29	0.32	Process	7	GLI3,BMPR2,PCSK5
neuropeptide signaling pathway	88	3	0.156	0.29	0.33	Process	8	CPE,GRP,GPR1
transmembrane receptor protein tyrosine kinase signaling pathway	92	3	0.0777	0.32	0.36	Process	8	ROR2,KDR,PTPRG
vesicle-mediated transport	120	4	0.135	0.32	0.36	Process	5	ACTR1A,SEC23A,COPZ2,PSD3
positive regulation of defense response to virus by host	122	4	0.101	0.33	0.37	Process	9	LMCD1,CPA3,FGF7,MYLK
regulation of ion transmembrane transport	122	4	0.101	0.33	0.37	Process	7	KCNJ8,KCNC4,CACNA1F,KCNE4
glycerophospholipid biosynthetic process	93	3	0.0586	0.33	0.37	Process	8	GPD1,PLA2G2A,PLA2G5
negative regulation of transcription from RNA polymerase II promoter	669	22	0.256	0.35	0.38	Process	12	AEBP1,BMP4,CAV1,CD36,GLI3,ID3,SMAD7,PER1,PRRX1,ATXN1,SNAI2,ZEB1,TCF21,TWIST1,MSC,KLF4,ZHX3,ZFPM2,EID1,LMCD1,DACT1,HOPX
glucose metabolic process	125	4	0.0514	0.35	0.38	Process	8	APOD,IGFBP5,ADIPOQ,PPP1R3C
metabolic process	606	20	0.26	0.34	0.38	Process	2	MYH10,EDNRA,RAP2A,CPE,ABCA8,ATP10D,ABCA6,ATP10A,MYO1B,EHD2,MYH11,GEM,DNAH17,KIF26B,RHOBTB3,MRAS,DPYSL3,DIP2C,MYO1D,GLT8D2
protein N-linked glycosylation via asparagine	124	4	0.0678	0.35	0.38	Process	10	SEC24D,SEC23A,ST8SIA1,GFPT2
regulation of immune response	97	3	-0.0157	0.36	0.39	Process	5	ITGB1,VCAM1,CD34
sensory perception of sound	129	4	-0.0129	0.38	0.41	Process	8	SNAI2,COL1A1,COL11A1,DFNA5
peptidyl-tyrosine dephosphorylation	99	3	-0.0517	0.37	0.41	Process	9	PTPRB,PTPRD,PTPRG
positive regulation of sequence-specific DNA binding transcription factor activity	100	3	-0.0695	0.38	0.41	Process	5	DDR2,FZD1,FZD2
transcription from RNA polymerase II promoter	516	16	-0.0261	0.44	0.48	Process	11	GLI3,SNAI2,TCF21,MSC,KLF4,SOX4,CREB3L1,MAFF,BMPR2,CREB3L2,HEYL,TCF12,EGR2,ETV1,NRL,TGFB1I1
intracellular signal transduction	365	11	-0.119	0.47	0.5	Process	6	SMAD7,SCG2,PRKD1,IGFBP5,SPHK1,APBB2,DCLK1,MAP4K4,NUAK1,RGS14,FLRT2
cilium assembly	112	3	-0.27	0.46	0.5	Process	6	RAB23,CCNO,DZIP1
ion transmembrane transport	271	8	-0.161	0.47	0.51	Process	7	GJA1,CHRNA1,ATP10D,ANXA6,CACNA1F,TRPC1,ATP10A,SFXN3
neurotrophin TRK receptor signaling pathway	276	8	-0.214	0.49	0.53	Process	8	FGF1,PDGFA,PDGFRA,PDGFRB,FGFR4,NDN,PCSK5,FGF7
defense response to virus	149	4	-0.307	0.5	0.53	Process	4	KCNJ8,ADARB1,SPON2,BNIP3L
insulin receptor signaling pathway	151	4	-0.335	0.51	0.54	Process	9	FGF1,FGFR4,FGF7,SORBS1
post-translational protein modification	311	9	-0.232	0.51	0.54	Process	8	THBS1,SEC24D,SEC23A,PROS1,ST8SIA1,GFPT2,GALNT1,GALNT10,ARSJ
G1/S transition of mitotic cell cycle	153	4	-0.362	0.52	0.56	Process	8	ACVR1,INHBA,ITGB1,PPP3CA
stimulatory C-type lectin receptor signaling pathway	121	3	-0.407	0.52	0.56	Process	12	PPP3CA,PPP3CB,MALT1
lipid metabolic process	122	3	-0.422	0.53	0.56	Process	4	CD36,APOD,PPAP2A
phospholipid metabolic process	161	4	-0.466	0.57	0.6	Process	6	LPL,GPD1,PLA2G2A,PLA2G5
Notch signaling pathway	129	3	-0.521	0.58	0.61	Process	7	SNAI2,HEYL,CNTN1
DNA replication	132	3	-0.562	0.59	0.62	Process	7	IGF1,ADRA2A,CCDC88A
protein folding	166	4	-0.529	0.59	0.62	Process	7	TUBA1A,SPHK1,DNAJB4,TXNDC5
calcium ion transmembrane transport	131	3	-0.549	0.59	0.62	Process	10	PKD2,CACNA1F,TRPC1
cell surface receptor signaling pathway	170	4	-0.579	0.62	0.64	Process	6	INHBA,CD36,CLEC1A,GEM
cell cycle	187	4	-0.776	0.7	0.73	Process	4	EID1,CCNO,CCPG1,LZTS1
innate immune response	770	21	-0.643	0.7	0.73	Process	4	PPP3CA,CD36,FGF1,PDGFA,PRKD1,PDGFRA,PDGFRB,FGFR4,AXL,PPP3CB,MALT1,CTSK,FGF7,SERPING1,PROS1,ADARB1,C1S,C7,COLEC12,CFH,SPON2
protein transport	343	8	-0.849	0.75	0.78	Process	5	COL1A1,CALCRL,RAMP2,RAMP3,ZMAT3,KIAA1033,RHBDF1,TRAM2
regulation of apoptotic process	208	4	-1	0.78	0.81	Process	7	TGFB3,GAS1,MALT1,CIDEC
regulation of transcription from RNA polymerase II promoter	360	8	-0.992	0.8	0.82	Process	11	INHBA,ZEB1,RBL2,RUNX2,ECM1,FSTL3,ERG,TCF12
mRNA processing	178	3	-1.11	0.81	0.84	Process	9	MBNL2,QKI,ADARB1
cellular response to DNA damage stimulus	178	3	-1.11	0.81	0.84	Process	5	NUAK1,PPP1R15A,ZMAT3
transport	306	6	-1.18	0.85	0.87	Process	4	GJA1,FABP4,CHRNA1,FEZ1,ABCA8,GOLIM4
cellular nitrogen compound metabolic process	187	3	-1.2	0.84	0.87	Process	4	TDO2,DIO2,GATM
apoptotic process	607	14	-1.18	0.86	0.88	Process	6	GREM1,COMP,PRKD1,TGFBR2,GJA1,SULF1,DLC1,DFNA5,GRK5,VIM,PPP1R15A,MAGEH1,CIDEC,ZMAT3
transcription initiation from RNA polymerase II promoter	240	4	-1.31	0.87	0.89	Process	12	SMAD7,RUNX2,SERPINE1,TCF4
protein phosphorylation	472	10	-1.27	0.88	0.9	Process	7	ACVR1,TGFBR2,PRKG1,DCLK1,CCL11,PPP3CB,MYLK,ERG,MAP4K4,NUAK1
spermatogenesis	356	6	-1.58	0.93	0.95	Process	7	FSTL3,AXL,MTL5,DZIP1,ADAMTS2,CRTAP
mitotic nuclear division	236	3	-1.65	0.94	0.96	Process	6	FBXL7,RGS14,GEM
biological_process	650	13	-1.68	0.95	0.96	Process	1	SDC2,BGN,CALU,FLRT2,PDGFRL,ARL15,MN1,FILIP1L,DIP2C,MXRA5,KLHL4,CD248,TMEM47
protein ubiquitination	324	5	-1.65	0.94	0.96	Process	10	FBXL7,MALT1,ENC1,PDZRN3,RNF144A
organelle organization	292	4	-1.74	0.95	0.97	Process	4	TUBA1A,SFI1,ACTR1A,KIFAP3
viral process	555	10	-1.82	0.96	0.97	Process	4	ITGA5,KDR,VCAM1,PDGFRA,FBLN1,EFNB2,MMP1,VIM,MPDZ,BNIP3L
G-protein coupled receptor signaling pathway	863	17	-2	0.98	0.98	Process	7	F2R,RAMP2,EDNRA,CXCL12,PDGFRB,ADRA2A,FZD1,CCL21,FZD2,GNG11,LTB4R,GPR1,GPR4,PDGFRL,PTGER3,FZD7,BAIAP3
cell division	318	4	-1.93	0.97	0.98	Process	4	TUBA1A,FBXL7,CCNO,RGS14
mitotic cell cycle	418	5	-2.29	0.99	0.99	Process	5	PPP1R12B,TUBA1A,SFI1,ACTR1A,RBL2
synaptic transmission	414	5	-2.27	0.99	0.99	Process	6	KCNJ8,CHRNA1,KCNC4,GPR1,PMP22
transmembrane transport	641	10	-2.32	0.99	0.99	Process	4	AQP1,ABCA8,SLC24A3,ATP10D,SLC12A8,TRPC1,HEPH,ABCA6,ATP10A,SLC2A10
gene expression	843	5	-4.34	1	1	Process	5	SMAD7,RUNX2,SERPINE1,PTRF,ADARB1

## Sheet: STable 4C
Supplemental Table S4C. Overrepresented canonical pathways in ICGC-TCGA consensus blue module, related to Figure 3 and Figure S3.
MsigdbC2CP.name	MsigdbC2CP.nAnno	MsigdbC2CP.nOverlap	MsigdbC2CP.zscore	MsigdbC2CP.pvalue	MsigdbC2CP.adjp	MsigdbC2CP.namespace	MsigdbC2CP.distance	MsigdbC2CP.members
NABA_CORE_MATRISOME	275	81	15.2	2e-34	1.4e-32	C2	One hallmark of ECM proteins is their domain-based structure. Exploiting this characteristic, we established a list of diagnostic InterPro domains commonly found in ECM proteins. This domain list was used to screen the UniProt protein database. We know that some of the domains used to select positively for ECM proteins are also found in transmembrane receptors and proteins involved in cell adhesi…	COL4A1,COL4A2,COL6A1,COL6A2,COL6A3,COL15A1,LAMA2,LAMA4,LAMB1,NID1,NID2,COL18A1,COL1A1,COL1A2,COL3A1,COL5A1,COL5A2,COL8A2,COL10A1,COL11A1,COL16A1,COL14A1,COL5A3,AEBP1,BGN,COMP,HAPLN1,VCAN,DCN,DPT,EPYC,ECM2,ECM1,ELN,FBLN1,FBLN2,FBN1,EFEMP1,FN1,TNC,IGFBP4,IGFBP5,IGFBP7,LTBP2,LUM,MATN3,MFAP2,MFAP4,MGP,OMD,OGN,PCOLCE,SLIT3,SPARC,SPOCK1,THBS1,THBS2,TNFAIP6,VWF,PXDN,MFAP5,SPARCL1,SRPX,CILP,WISP2,WISP1,S…
NABA_ECM_GLYCOPROTEINS	196	52	11	1.7e-19	5.9e-18	C2	One hallmark of ECM proteins is their domain-based structure. Exploiting this characteristic, we established a list of diagnostic InterPro domains commonly found in ECM proteins. This domain list was used to screen the UniProt protein database. We know that some of the domains used to select positively for ECM proteins are also found in transmembrane receptors and proteins involved in cell adhesi…	LAMA2,LAMA4,LAMB1,NID1,NID2,AEBP1,COMP,DPT,ECM2,ECM1,ELN,FBLN1,FBLN2,FBN1,EFEMP1,FN1,TNC,IGFBP4,IGFBP5,IGFBP7,LTBP2,MATN3,MFAP2,MFAP4,MGP,PCOLCE,SLIT3,SPARC,THBS1,THBS2,TNFAIP6,VWF,PXDN,MFAP5,SPARCL1,SRPX,CILP,WISP2,WISP1,SLIT2,ADIPOQ,SPON2,FBLN5,POSTN,EMILIN1,MMRN1,MXRA5,SNED1,SRPX2,EFEMP2,SVEP1,CRISPLD2
PID_INTEGRIN1_PATHWAY	66	25	9.92	3.5e-14	7.9e-13	C2		COL4A1,COL6A1,COL6A2,COL6A3,LAMA2,LAMA4,LAMB1,NID1,COL18A1,COL1A1,COL1A2,COL3A1,COL5A1,COL5A2,COL11A1,FBN1,FN1,TNC,THBS1,THBS2,PLAU,ITGB1,JAM2,ITGA5,VCAM1
NABA_COLLAGENS	44	18	8.87	1.7e-11	2.9e-10	C2	One hallmark of ECM proteins is their domain-based structure. Exploiting this characteristic, we established a list of diagnostic InterPro domains commonly found in ECM proteins. This domain list was used to screen the UniProt protein database. We know that some of the domains used to select positively for ECM proteins are also found in transmembrane receptors and proteins involved in cell adhesi…	COL4A1,COL4A2,COL6A1,COL6A2,COL6A3,COL15A1,COL18A1,COL1A1,COL1A2,COL3A1,COL5A1,COL5A2,COL8A2,COL10A1,COL11A1,COL16A1,COL14A1,COL5A3
PID_SYNDECAN_1_PATHWAY	46	17	8.01	4.3e-10	5.8e-09	C2		COL4A1,COL6A1,COL6A2,COL6A3,COL15A1,COL1A1,COL1A2,COL3A1,COL5A1,COL5A2,COL8A2,COL10A1,COL11A1,COL16A1,COL14A1,SDC1,MMP1
PID_INTEGRIN3_PATHWAY	43	16	7.81	1.1e-09	1.3e-08	C2		COL4A1,LAMA4,LAMB1,COL1A1,COL1A2,FBN1,FN1,TNC,THBS1,SDC1,PLAU,TGFBR2,THY1,KDR,SPHK1,PDGFRB
PID_AVB3_INTEGRIN_PATHWAY	75	21	7.2	2.8e-09	2.7e-08	C2		COL4A1,COL6A1,COL6A2,COL6A3,COL15A1,COL1A1,COL1A2,COL3A1,COL5A1,COL5A2,COL8A2,COL10A1,COL11A1,COL16A1,COL14A1,FN1,SDC1,IGF1,TGFBR2,KDR,VCL
NABA_BASEMENT_MEMBRANES	40	12	5.73	1.6e-06	1.3e-05	C2	One hallmark of ECM proteins is their domain-based structure. Exploiting this characteristic, we established a list of diagnostic InterPro domains commonly found in ECM proteins. This domain list was used to screen the UniProt protein database. We know that some of the domains used to select positively for ECM proteins are also found in transmembrane receptors and proteins involved in cell adhesi…	COL4A1,COL4A2,COL6A1,COL6A2,COL6A3,COL15A1,LAMA2,LAMA4,LAMB1,NID1,NID2,COL18A1
NABA_PROTEOGLYCANS	35	11	5.69	2.1e-06	1.6e-05	C2	One hallmark of ECM proteins is their domain-based structure. Exploiting this characteristic, we established a list of diagnostic InterPro domains commonly found in ECM proteins. This domain list was used to screen the UniProt protein database. We know that some of the domains used to select positively for ECM proteins are also found in transmembrane receptors and proteins involved in cell adhesi…	BGN,HAPLN1,VCAN,DCN,EPYC,LUM,OMD,OGN,SPOCK1,ASPN,PODNL1
PID_UPA_UPAR_PATHWAY	42	11	4.9	1.8e-05	0.00012	C2		FN1,MMP12,MMP13,SERPINE1,PLAU,PDGFD,ITGB1,LRP1,ITGA5,ITGB5,PDGFRB
PID_SYNDECAN_4_PATHWAY	32	9	4.7	3.9e-05	0.00024	C2		FN1,TNC,THBS1,ADAM12,CXCL12,ITGB1,ITGA5,TFPI,FZD7
PID_INTEGRIN5_PATHWAY	17	6	4.58	8e-05	0.00046	C2		FBN1,FN1,SDC1,PLAU,VCAM1,ITGB5
PID_ALK1_PATHWAY	26	7	3.99	0.00027	0.0014	C2		INHBA,TGFB3,ACVR1,BMPR2,CAV1,SMAD7,TGFBR2
PID_WNT_SIGNALING_PATHWAY	28	7	3.75	0.00047	0.0023	C2		IGFBP4,WNT5A,WNT7A,FZD1,FZD7,FZD2,ROR2
PID_INTEGRIN_A9B1_PATHWAY	25	6	3.34	0.0012	0.0052	C2		FN1,TNC,ADAM12,VEGFC,ITGB1,VCAM1
PID_LYMPH_ANGIOGENESIS_PATHWAY	25	6	3.34	0.0012	0.0052	C2		COL1A1,COL1A2,FN1,VEGFC,ITGB1,ITGA5
NABA_ECM_REGULATORS	238	28	2.98	0.0019	0.0075	C2	One hallmark of ECM proteins is their domain-based structure. Exploiting this characteristic, we established a list of diagnostic InterPro domains commonly found in ECM proteins. This domain list was used to screen the UniProt protein database. We know that some of the domains used to select positively for ECM proteins are also found in transmembrane receptors and proteins involved in cell adhesi…	BMP1,SERPING1,SERPINH1,CTSK,CTSO,LOX,LOXL1,LOXL2,MMP1,MMP2,MMP11,MMP12,MMP13,MMP14,MMP19,P4HA1,SERPINE1,PCSK5,SERPINF1,PLAU,PLOD1,PLOD2,HTRA1,TIMP2,TIMP3,ADAM12,ADAMTS2,SULF1
PID_FRA_PATHWAY	37	7	2.85	0.0034	0.013	C2		COL1A2,DCN,MGP,MMP1,MMP2,PLAU,GJA1
PID_AMB2_NEUTROPHILS_PATHWAY	41	7	2.54	0.0065	0.023	C2		MMP2,PLAU,LRP1,SELP,THY1,JAM2,JAM3
PID_INTEGRIN_A4B1_PATHWAY	33	6	2.53	0.0067	0.023	C2		FN1,THBS1,THBS2,ITGB1,JAM2,VCAM1
ST_WNT_BETA_CATENIN_PATHWAY	34	6	2.44	0.008	0.026	C2	na	SFRP1,FSTL1,LRP1,DKK2,DKK3,DACT1
PID_INTEGRIN2_PATHWAY	29	5	2.17	0.013	0.042	C2		SPON2,PLAU,THY1,JAM3,VCAM1
NABA_MATRISOME_ASSOCIATED	753	66	2.14	0.015	0.044	C2	One hallmark of ECM proteins is their domain-based structure. Exploiting this characteristic, we established a list of diagnostic InterPro domains commonly found in ECM proteins. This domain list was used to screen the UniProt protein database. We know that some of the domains used to select positively for ECM proteins are also found in transmembrane receptors and proteins involved in cell adhesi…	ANXA6,SDC1,SDC2,SEMA5A,SEMA3C,GREM1,CLEC1A,EMCN,PLXDC1,COLEC12,C1QTNF1,C1QTNF3,BMP1,SERPING1,SERPINH1,CTSK,CTSO,LOX,LOXL1,LOXL2,MMP1,MMP2,MMP11,MMP12,MMP13,MMP14,MMP19,P4HA1,SERPINE1,PCSK5,SERPINF1,PLAU,PLOD1,PLOD2,HTRA1,TIMP2,TIMP3,ADAM12,ADAMTS2,SULF1,ANGPT1,ANGPT2,BMP4,FGF1,FGF7,IGF1,INHBA,PDGFA,CCL11,CCL21,CXCL12,SFRP1,SFRP4,TGFB3,TNFSF4,VEGFC,WNT5A,WNT7A,CXCL14,FSTL3,FSTL1,ANGPTL2,WNT4,PDGFC…
PID_SYNDECAN_2_PATHWAY	33	5	1.84	0.025	0.07	C2		FN1,SDC2,MMP2,ITGB1,ITGA5
PID_GLYPICAN_1PATHWAY	27	4	1.6	0.037	0.1	C2		SLIT2,TGFB3,TGFBR2,PLA2G2A
PID_TCR_CALCIUM_PATHWAY	29	4	1.44	0.048	0.13	C2		PPP3CA,PPP3CB,RCAN1,RCAN2
PID_ANGIOPOIETIN_RECEPTOR_PATHWAY	50	6	1.39	0.057	0.14	C2		FN1,MMP2,ANGPT1,ANGPT2,ITGB1,ITGA5
PID_S1P_S1P1_PATHWAY	21	3	1.31	0.055	0.14	C2		KDR,SPHK1,PDGFRB
PID_BMP_PATHWAY	42	5	1.25	0.07	0.16	C2		GREM1,BMP4,BMPR2,SMAD7,PPP1R15A
PID_WNT_NONCANONICAL_PATHWAY	32	4	1.22	0.069	0.16	C2		WNT5A,FZD7,FZD2,ROR2
PID_HIF2PATHWAY	34	4	1.09	0.085	0.19	C2		MMP14,SERPINE1,KDR,TWIST1
SIG_REGULATION_OF_THE_ACTIN_CYTOSKELETON_BY_RHO_GTPASES	35	4	1.03	0.094	0.19	C2	na	ANGPTL2,MYLK,ACTG2,FSCN1
WNT_SIGNALING	89	9	1.16	0.091	0.19	C2	na	WISP1,SFRP1,SFRP4,WNT5A,WNT7A,WNT4,FZD1,FZD7,FZD2
PID_A6B1_A6B4_INTEGRIN_PATHWAY	46	5	1.03	0.099	0.2	C2		LAMA2,LAMA4,LAMB1,ITGB1,PMP22
PID_INTEGRIN_CS_PATHWAY	26	3	0.909	0.1	0.2	C2		ITGB1,ITGA5,ITGB5
PID_HES_HEY_PATHWAY	48	5	0.932	0.12	0.22	C2		KDR,RUNX2,RCAN1,GHR,TWIST1
PID_MYC_REPRESS_PATHWAY	63	6	0.79	0.15	0.27	C2		COL1A2,SFRP1,WNT5A,ITGB1,PDGFRB,SFXN3
PID_IL4_2PATHWAY	65	6	0.709	0.17	0.3	C2		COL1A1,COL1A2,CCL11,SELP,THY1,EGR2
PID_FGF_PATHWAY	55	5	0.611	0.18	0.31	C2		SDC2,PLAU,FGF1,RUNX2,FGFR4
PID_TGFBR_PATHWAY	55	5	0.611	0.18	0.31	C2		TGFB3,CAV1,SMAD7,TGFBR2,PPP1R15A
PID_ILK_PATHWAY	45	4	0.498	0.2	0.34	C2		ZEB1,TNS1,MYL9,PARVA
PID_SHP2_PATHWAY	58	5	0.486	0.22	0.35	C2		SDC2,ANGPT1,IGF1,KDR,PDGFRB
PID_FAK_PATHWAY	59	5	0.446	0.23	0.36	C2		MMP14,ITGB1,ITGA5,VCL,ITGB5
NABA_SECRETED_FACTORS	344	26	0.423	0.29	0.45	C2	One hallmark of ECM proteins is their domain-based structure. Exploiting this characteristic, we established a list of diagnostic InterPro domains commonly found in ECM proteins. This domain list was used to screen the UniProt protein database. We know that some of the domains used to select positively for ECM proteins are also found in transmembrane receptors and proteins involved in cell adhesi…	ANGPT1,ANGPT2,BMP4,FGF1,FGF7,IGF1,INHBA,PDGFA,CCL11,CCL21,CXCL12,SFRP1,SFRP4,TGFB3,TNFSF4,VEGFC,WNT5A,WNT7A,CXCL14,FSTL3,FSTL1,ANGPTL2,WNT4,PDGFC,SCUBE2,PDGFD
PID_FOXM1_PATHWAY	40	3	0.123	0.31	0.46	C2		LAMA4,MMP2,GAS1
PID_NFAT_3PATHWAY	54	4	0.117	0.33	0.48	C2		PPP3CA,PPP3CB,RCAN1,RCAN2
PID_ECADHERIN_STABILIZATION_PATHWAY	42	3	0.035	0.34	0.49	C2		IGF1,VCL,LIMA1
PID_TCPTP_PATHWAY	43	3	-0.00751	0.36	0.5	C2		ITGB1,KDR,PDGFRB
PID_AP1_PATHWAY	70	5	0.0454	0.37	0.51	C2		COL1A2,MMP1,PLAU,FABP4,GJA1
PID_NOTCH_PATHWAY	59	4	-0.0686	0.4	0.54	C2		MFAP2,MFAP5,ADAM12,CNTN1
NABA_ECM_AFFILIATED	171	12	0.00616	0.42	0.56	C2	One hallmark of ECM proteins is their domain-based structure. Exploiting this characteristic, we established a list of diagnostic InterPro domains commonly found in ECM proteins. This domain list was used to screen the UniProt protein database. We know that some of the domains used to select positively for ECM proteins are also found in transmembrane receptors and proteins involved in cell adhesi…	ANXA6,SDC1,SDC2,SEMA5A,SEMA3C,GREM1,CLEC1A,EMCN,PLXDC1,COLEC12,C1QTNF1,C1QTNF3
PID_ARF6_TRAFFICKING_PATHWAY	49	3	-0.244	0.45	0.57	C2		ITGB1,ITGA5,CPE
PID_CERAMIDE_PATHWAY	48	3	-0.207	0.44	0.57	C2		IGF1,PDGFA,MAP4K4
PID_ENDOTHELIN_PATHWAY	63	4	-0.206	0.45	0.57	C2		COL1A2,COL3A1,MMP1,EDNRA
PID_BETA_CATENIN_NUC_PATHWAY	80	5	-0.268	0.49	0.61	C2		VCAN,MMP2,TCF4,SNAI2,KLF4
PID_SMAD2_3NUCLEAR_PATHWAY	82	5	-0.326	0.52	0.62	C2		COL1A2,SERPINE1,SMAD7,ITGB5,RUNX2
ST_INTEGRIN_SIGNALING_PATHWAY	82	5	-0.326	0.52	0.62	C2	na	ANGPTL2,CAV1,ITGA5,MYLK,MRAS
PID_VEGFR1_2_PATHWAY	69	4	-0.397	0.54	0.63	C2		CAV1,KDR,VCL,CDH5
PID_ATF2_PATHWAY	59	3	-0.583	0.6	0.69	C2		MMP2,PLAU,PDGFRA
PID_P53_DOWNSTREAM_PATHWAY	137	8	-0.546	0.63	0.72	C2		COL18A1,VCAN,MMP2,SERPINE1,CAV1,SNAI2,MAP4K4,BNIP3L
PID_IL12_2PATHWAY	63	3	-0.704	0.65	0.73	C2		PPP3CA,PPP3CB,HLX
PID_BCR_5PATHWAY	65	3	-0.762	0.68	0.74	C2		PPP3CA,PPP3CB,MALT1
PID_HIF1_TFPATHWAY	66	3	-0.791	0.69	0.74	C2		SERPINE1,CXCL12,NT5E
PID_E2F_PATHWAY	74	3	-1.01	0.77	0.82	C2		SERPINE1,PLAU,RBL2
PID_P73PATHWAY	79	3	-1.13	0.82	0.84	C2		SERPINE1,PPAP2A,TUBA1A
PID_PDGFRB_PATHWAY	129	6	-1.07	0.81	0.84	C2		LRP1,SPHK1,PDGFRB,ACTA2,TAGLN,DOCK4
PID_CMYB_PATHWAY	84	3	-1.25	0.85	0.86	C2		COL1A2,PPP3CA,CD34
PID_CXCR4_PATHWAY	102	3	-1.63	0.94	0.94	C2		CXCL12,ITGB1,ITGA5

## Sheet: STable 4D
Supplemental Table S4D. Overrepresented Gene Ontology Biological Processes in ICGC-TCGA consensus green module, related to Figure 3 and Figure S3.
GOBP.name	GOBP.nAnno	GOBP.nOverlap	GOBP.zscore	GOBP.pvalue	GOBP.adjp	GOBP.namespace	GOBP.distance	GOBP.members
immune response	338	22	17.9	1.1e-22	7e-21	Process	3	FASLG,IGKC,CCR7,CCR2,AIM2,ZAP70,CCL19,CXCL13,CXCL9,CXCL11,ADAMDEC1,GZMH,GZMA,CXCL10,IL32,CD7,CTSW,IL2RG,LTB,CST7,CD96,ICOS
chemokine-mediated signaling pathway	45	9	20.8	1.6e-15	5.1e-14	Process	8	CCL5,CXCR3,CCR7,CCR2,CXCL13,CXCL9,CXCL11,CXCL10,CXCR6
cell surface receptor signaling pathway	170	13	15	4.5e-15	1e-13	Process	6	IFNG,FASLG,CXCR3,CXCL13,CD3E,CD3G,CD2,CXCL10,CD3D,CD27,KLRB1,KLRD1,LAG3
T cell costimulation	73	8	14.3	1.2e-11	2.1e-10	Process	10	CCL19,CD3E,CD3G,LCK,ICOS,KLRK1,CD3D,CD247
regulation of immune response	97	8	12.2	1.7e-10	2.2e-09	Process	5	IGKC,CD3E,CD3G,CD96,KLRK1,CD3D,KLRD1,CD247
T cell activation	44	6	13.9	4.2e-10	4.6e-09	Process	7	ITK,ZAP70,CD3E,CD3G,CD2,CD7
inflammatory response	334	12	9.29	6.3e-10	5.9e-09	Process	5	CCL5,CXCR3,CCR7,CCR2,AIM2,CCL19,CXCL13,CXCL9,CXCL11,PLA2G2D,CXCL10,CXCR6
positive regulation of cAMP-mediated signaling	13	4	17.3	1.1e-09	9.4e-09	Process	9	CXCR3,CXCL9,CXCL11,CXCL10
dendritic cell chemotaxis	15	4	16	2.7e-09	1.9e-08	Process	9	CCL5,CCR7,CCR2,CCL19
cellular defense response	61	6	11.6	4.6e-09	3e-08	Process	5	ITK,CCR2,CXCL9,PRF1,SH2D1A,GNLY
T cell receptor signaling pathway	98	7	10.6	5.3e-09	3.2e-08	Process	11	ITK,ZAP70,CD3E,CD3G,LCK,CD3D,CD247
natural killer cell activation	19	4	14.2	1e-08	5.6e-08	Process	7	CD2,SLAMF7,KLRK1,IL21R
cytolysis	20	4	13.8	1.3e-08	6.8e-08	Process	3	GZMH,GZMA,GZMB,PRF1
chemotaxis	118	7	9.51	2.3e-08	1.1e-07	Process	4	CCL5,CXCR3,CCR2,CXCL9,CXCL11,CXCL10,CXCR6
cell-cell signaling	248	9	8.07	5.2e-08	2e-07	Process	4	FASLG,CCL5,CXCL13,CXCL9,CXCL11,CXCL10,LTB,SH2D1A,SIRPG
positive regulation of T cell chemotaxis	10	3	14.8	5e-08	2e-07	Process	11	CCL5,CCR2,CXCL13
positive regulation of alpha-beta T cell proliferation	10	3	14.8	5e-08	2e-07	Process	11	CCR2,ZAP70,CD3E
positive regulation of release of sequestered calcium ion into cytosol	27	4	11.8	6.9e-08	2.5e-07	Process	11	CXCR3,CXCL9,CXCL11,CXCL10
negative thymic T cell selection	11	3	14.1	7.8e-08	2.7e-07	Process	14	CCR7,ZAP70,CD3E
T cell differentiation	30	4	11.2	1.2e-07	4e-07	Process	11	ZAP70,LCK,CD3D,RHOH
positive regulation of monocyte chemotaxis	13	3	12.9	1.7e-07	5.3e-07	Process	11	CCL5,CCR2,CXCL10
positive regulation of T cell activation	17	3	11.2	5.5e-07	1.7e-06	Process	9	CCR2,LCK,SIRPG
positive regulation of natural killer cell mediated cytotoxicity	18	3	10.9	7.1e-07	2e-06	Process	9	SH2D1A,KLRK1,LAG3
positive regulation of interleukin-1 beta secretion	19	3	10.6	8.9e-07	2.5e-06	Process	9	IFNG,AIM2,CCL19
adaptive immune response	46	4	8.88	1.1e-06	2.9e-06	Process	4	IFNG,ITK,IGHM,ZAP70
transmembrane receptor protein tyrosine kinase signaling pathway	92	5	7.63	1.8e-06	4.7e-06	Process	8	ITK,ZAP70,CD3E,LCK,CD7
positive regulation of T cell proliferation	52	4	8.3	2e-06	5e-06	Process	10	IFNG,CCL5,CCL19,CD3E
regulation of cell proliferation	153	6	6.9	2.6e-06	6.2e-06	Process	5	ITK,CXCL13,CXCL9,CXCL11,LCK,CXCL10
negative regulation of angiogenesis	56	4	7.97	3e-06	6.5e-06	Process	8	FASLG,CXCR3,CCR2,CXCL10
positive regulation of interleukin-12 production	25	3	9.15	2.9e-06	6.5e-06	Process	7	IFNG,CCR7,CCL19
release of sequestered calcium ion into cytosol	27	3	8.78	3.9e-06	8.4e-06	Process	8	CCR7,CCL19,LCK
B cell receptor signaling pathway	34	3	7.75	1e-05	2.1e-05	Process	11	ITK,LCK,CD79A
peptidyl-tyrosine autophosphorylation	39	3	7.19	1.8e-05	3.6e-05	Process	10	ITK,ZAP70,LCK
positive regulation of tumor necrosis factor production	40	3	7.09	2e-05	3.8e-05	Process	8	IFNG,CCL19,CD2
response to lipopolysaccharide	142	5	5.89	2.3e-05	4.3e-05	Process	5	FASLG,CCR7,CXCL13,CXCL9,CXCL11
apoptotic process	607	10	4.93	2.7e-05	5e-05	Process	6	IFNG,FASLG,CXCR3,AIM2,CD2,GZMH,GZMA,GZMB,TNFRSF9,PRF1
positive regulation of I-kappaB kinase/NF-kappaB signaling	155	5	5.57	3.7e-05	6.6e-05	Process	9	PIM2,FASLG,CCR7,CCL19,UBD
innate immune response	770	11	4.6	5e-05	8.7e-05	Process	4	ITK,IGKC,CCR2,AIM2,IGHM,ZAP70,CD3G,LCK,KLRK1,KLRD1,CD247
defense response	58	3	5.74	8.7e-05	0.00013	Process	4	CXCL9,PTPRCAP,IL32
humoral immune response	58	3	5.74	8.7e-05	0.00013	Process	4	IFNG,POU2AF1,SH2D1A
response to virus	109	4	5.4	7.7e-05	0.00013	Process	6	IFNG,PIM2,CCL5,CCL19
positive regulation of JNK cascade	58	3	5.74	8.7e-05	0.00013	Process	13	CCR7,CCL19,CD27
extrinsic apoptotic signaling pathway	56	3	5.86	7.6e-05	0.00013	Process	7	IFNG,FASLG,CD27
positive regulation of cytosolic calcium ion concentration	115	4	5.22	0.0001	0.00015	Process	12	CXCR3,CCR7,CCR2,CXCL13
signal transduction	986	12	4.16	0.00013	0.00019	Process	4	FASLG,ITK,TNFRSF17,SIT1,CXCL9,CXCL11,IL2RB,CXCL10,IL2RG,LTB,CD69,KLRK1
G-protein coupled receptor signaling pathway	863	11	4.15	0.00015	0.00021	Process	7	CCL5,CXCR3,CCR7,CCR2,CXCL13,CXCL9,CXCL11,CD3E,CXCL10,CXCR6,GPR171
cellular calcium ion homeostasis	82	3	4.66	0.00033	0.00046	Process	10	CCL5,CCR2,CCL19
defense response to virus	149	4	4.41	0.00033	0.00046	Process	4	IFNG,CXCL9,PRF1,CXCL10
Fc-gamma receptor signaling pathway involved in phagocytosis	93	3	4.3	0.00054	0.00072	Process	8	IGKC,CD3G,CD247
protein complex assembly	115	3	3.74	0.0012	0.0015	Process	5	CD3E,CD3G,IL2RB
defense response to bacterium	113	3	3.79	0.0011	0.0015	Process	7	IFNG,CXCL13,GNLY
leukocyte migration	115	3	3.74	0.0012	0.0015	Process	3	LCK,CD2,SIRPG
cell adhesion	427	6	3.31	0.0016	0.002	Process	3	CXCR3,IL32,CD96,LY9,SIRPG,SLAMF7
cytokine-mediated signaling pathway	264	4	2.87	0.0042	0.0052	Process	7	IFNG,CCR2,IL2RB,STAT4
Fc-epsilon receptor signaling pathway	186	3	2.62	0.0067	0.0081	Process	9	ITK,IGKC,LCK
positive regulation of cell proliferation	437	5	2.48	0.0082	0.0097	Process	6	IFNG,FASLG,CXCR3,CXCL10,SIRPG
intracellular signal transduction	365	4	2.11	0.016	0.018	Process	6	ITK,ZAP70,CD3E,SIRPG
viral process	555	5	1.88	0.024	0.027	Process	4	CCR2,IL2RB,LCK,IL2RG,CD247
positive regulation of apoptotic process	277	3	1.8	0.026	0.029	Process	8	FASLG,UBD,GZMA
protein phosphorylation	472	4	1.54	0.042	0.046	Process	7	PIM2,ZAP70,LCK,STAT4
cell proliferation	355	3	1.33	0.055	0.06	Process	3	PIM2,TNFRSF17,STAT4
negative regulation of cell proliferation	381	3	1.2	0.068	0.072	Process	6	PIM2,TNFRSF9,SIRPG
proteolysis	433	3	0.962	0.097	0.1	Process	6	GZMK,UBD,ADAMDEC1
negative regulation of apoptotic process	477	3	0.788	0.13	0.13	Process	8	PIM2,IL2RB,CD27
blood coagulation	487	3	0.751	0.13	0.14	Process	5	LCK,CD2,SIRPG
positive regulation of transcription from RNA polymerase II promoter	886	5	0.777	0.15	0.15	Process	12	IFNG,CXCR3,STAT4,CXCL10,CD3D

## Sheet: STable 4E
Supplemental Table S4E. Overrepresented canonical pathways in ICGC-TCGA consensus green module, related to Figure 3 and Figure S3.
MsigdbC2CP.name	MsigdbC2CP.nAnno	MsigdbC2CP.nOverlap	MsigdbC2CP.zscore	MsigdbC2CP.pvalue	MsigdbC2CP.adjp	MsigdbC2CP.namespace	MsigdbC2CP.distance	MsigdbC2CP.members
PID_CD8_TCR_DOWNSTREAM_PATHWAY	65	12	15.4	1e-15	9.4e-15	C2		FASLG,IFNG,GZMB,PRF1,CD3D,CD3E,CD3G,CD247,IL2RB,IL2RG,TNFRSF9,STAT4
PID_IL12_2PATHWAY	63	12	15.7	6.7e-16	9.4e-15	C2		FASLG,IFNG,LCK,GZMB,CD3D,CD3E,CD3G,CD247,IL2RB,IL2RG,STAT4,GZMA
PID_IL12_STAT4_PATHWAY	33	7	12.6	1.5e-10	8.8e-10	C2		IFNG,PRF1,CD3D,CD3E,CD3G,CD247,STAT4
PID_CD8_TCR_PATHWAY	53	7	9.73	8.3e-09	3.7e-08	C2		LCK,PRF1,CD3D,CD3E,CD3G,CD247,ZAP70
PID_TCR_PATHWAY	66	7	8.59	5e-08	1.8e-07	C2		LCK,CD3D,CD3E,CD3G,CD247,ZAP70,ITK
PID_IL2_STAT5_PATHWAY	30	5	9.34	1.3e-07	4e-07	C2		FASLG,LCK,PRF1,IL2RB,IL2RG
PID_CXCR3_PATHWAY	43	5	7.63	1.3e-06	3.3e-06	C2		CXCL10,CXCL9,CXCL11,CXCL13,CXCR3
PID_IL23_PATHWAY	37	4	6.54	1.3e-05	2.9e-05	C2		IFNG,CXCL9,CD3E,STAT4
SA_CASPASE_CASCADE	19	3	7.01	1.7e-05	3.3e-05	C2	na	FASLG,GZMB,PRF1
ST_T_CELL_SIGNAL_TRANSDUCTION	45	4	5.82	3.4e-05	6.1e-05	C2	na	LCK,CD3D,ZAP70,ITK
PID_IL2_1PATHWAY	55	4	5.15	9.1e-05	0.00015	C2		IFNG,LCK,IL2RB,IL2RG
PID_SHP2_PATHWAY	58	4	4.98	0.00012	0.00018	C2		IFNG,LCK,IL2RB,IL2RG
PID_CXCR4_PATHWAY	102	5	4.44	0.0002	0.00025	C2		LCK,CD3D,CD3E,CD3G,CD247
PID_IL2_PI3K_PATHWAY	34	3	5.01	0.00018	0.00025	C2		LCK,IL2RB,IL2RG
NABA_SECRETED_FACTORS	344	9	3.67	0.00042	0.00051	C2	One hallmark of ECM proteins is their domain-based structure. Exploiting this characteristic, we established a list of diagnostic InterPro domains commonly found in ECM proteins. This domain list was used to screen the UniProt protein database. We know that some of the domains used to select positively for ECM proteins are also found in transmembrane receptors and proteins involved in cell adhesi…	FASLG,IFNG,CXCL10,LTB,CXCL9,CCL5,CCL19,CXCL11,CXCL13
PID_PI3KCI_PATHWAY	49	3	3.98	0.00076	0.00085	C2		LCK,ZAP70,ITK
NABA_MATRISOME_ASSOCIATED	753	12	2.41	0.0068	0.0072	C2	One hallmark of ECM proteins is their domain-based structure. Exploiting this characteristic, we established a list of diagnostic InterPro domains commonly found in ECM proteins. This domain list was used to screen the UniProt protein database. We know that some of the domains used to select positively for ECM proteins are also found in transmembrane receptors and proteins involved in cell adhesi…	CTSW,CST7,ADAMDEC1,FASLG,IFNG,CXCL10,LTB,CXCL9,CCL5,CCL19,CXCL11,CXCL13
NABA_ECM_REGULATORS	238	3	0.668	0.15	0.15	C2	One hallmark of ECM proteins is their domain-based structure. Exploiting this characteristic, we established a list of diagnostic InterPro domains commonly found in ECM proteins. This domain list was used to screen the UniProt protein database. We know that some of the domains used to select positively for ECM proteins are also found in transmembrane receptors and proteins involved in cell adhesi…	CTSW,CST7,ADAMDEC1
