# Supplementary material for: Mouse Ovarian Cancer Models Recapitulate the Human Tumor Microenvironment and Patient Response to Treatment
Source: Cell Rep. 2020 Jan 14;30(2):525–540.e7. doi: 10.1016/j.celrep.2019.12.034 (PMC6963791; doi:10.1016/j.celrep.2019.12.034)
Supplement: Table S5. List of Matrix Index Genes, Related to Figure 5 [file mmc6.xlsx]

## Sheet: STable 5
Supplemental Table S5: List of Matrix Index genes, related to Figure 5. The genes were identified in Pearce et al., 2018 (PMID: 29196464)
Gene.name
COL11A1
COMP
FN1
VCAN
CTSB		]
COL1A1
AGT
ANXA5
ANXA6
LAMB1
FBLN2
LAMC1
LGALS3
CTSG
HSPG2
COL15A1
ANXA1
LAMA4
COL6A6
VWF
ABI3BP
TNXB
