# Supplementary material for: Mouse Ovarian Cancer Models Recapitulate the Human Tumor Microenvironment and Patient Response to Treatment
Source: Cell Rep. 2020 Jan 14;30(2):525–540.e7. doi: 10.1016/j.celrep.2019.12.034 (PMC6963791; doi:10.1016/j.celrep.2019.12.034)
Supplement: Table S6. Classification Genes and Enriched Pathways, Related to Figure 7 [file mmc7.xlsx]

## Sheet: STable 6A
Supplemental Table S6A. List of 687 orthologous genes differentially expressed in 60577 vs HGS2 and sufficiently detected in ICGC, related to Figure 7. FDR < 0.0001, logFC > |3|.
A2M
AASS
ABCA6
ABCC9
ABLIM2
ACE2
ACER2
ACOT4
ACP1
ACSM3
ACTA2
ACTG2
ACTR3B
ADAM12
ADAM22
ADAMTS12
ADAMTS15
ADAMTS16
ADAMTS6
ADAMTSL2
ADCY4
ADD2
ADIPOQ
ADM2
ADORA1
ADRA2A
AGER
AGT
AIF1L
AKAP6
ALAD
ALB
ALDH1A1
ALDH1L1
ALK
ALPK2
AMHR2
AMN
AMY2B
ANGPT1
ANGPTL1
ANO7
ANO9
ANTXR1
AOAH
AOC3
APOA1
APOD
APOL6
ARHGEF15
ARNTL2
ARSI
ASIC3
ASPHD2
ASPN
ASPRV1
ASTN2
ATP1A2
ATP1B1
BAALC
BACE2
BCAT1
BGN
BMP1
BTNL9
C1QTNF3
C7
CACNA1C
CADPS2
CAP2
CAPN6
CASZ1
CBS
CCDC160
CCDC30
CCDC85C
CCDC92
CCL11
CCL8
CCM2L
CCSER1
CD163
CD163L1
CD207
CD8A
CDA
CDH13
CDH5
CDH6
CDKN1C
CDO1
CECR2
CEL
CFD
CFTR
CHDH
CHGA
CHODL
CHP2
CHST4
CIDEC
CILP
CITED4
CLDN1
CLDN15
CLDN5
CLDN7
CLEC11A
CLEC12A
CLIC6
CLMP
CMYA5
CNN1
CNRIP1
CNTN4
CNTNAP3
COL11A1
COL12A1
COL1A1
COL1A2
COL23A1
COL24A1
COL26A1
COL27A1
COL28A1
COL3A1
COL5A1
COL5A3
COL6A3
COL7A1
COL8A1
COL8A2
COMP
CPB1
CPE
CPED1
CPS1
CPXM1
CPXM2
CPZ
CRABP2
CREB3L1
CRISPLD1
CRISPLD2
CRLF1
CTH
CTHRC1
CTRL
CTSK
CUZD1
CXCL12
CXCL17
CXCL9
CYFIP2
CYP11A1
CYP2E1
CYP2R1
CYP4B1
CYP7B1
CYSTM1
CYTL1
CYYR1
DCHS2
DDR2
DES
DIO2
DISP2
DLL4
DLX5
DMBT1
DMKN
DMRTA1
DNAJA4
DNAJC22
DNAJC6
DNM3
DNM3OS
DPEP1
DPT
DPYD
DPYSL3
EBF1
EBF3
ECM2
EDIL3
EDN2
EDNRA
EFCAB1
EFCC1
EFS
EGFL7
ELOVL7
EMCN
EMID1
EMILIN1
ENAH
ENTPD2
EOMES
EPAS1
EPHX3
EPN3
EPS8L1
EPYC
ERG
ERP27
ESPN
ESRP1
EVA1A
FAM150B
FAM167A
FAM171A1
FAM174B
FAM179A
FAM212B
FAM213A
FAM83A
FAM83F
FAM83G
FAM84B
FAP
FBLN5
FBLN7
FBN1
FBN2
FBXL7
FEZ1
FGF7
FGFBP1
FGFR4
FIBIN
FMO1
FMO4
FMOD
FNDC1
FNDC5
FOXA2
FOXA3
FOXO6
FOXQ1
FREM1
FUT1
FUT2
FXYD2
FXYD3
GABRA3
GABRE
GALNT16
GALNT5
GATA2
GATA4
GCNT3
GFRA2
GIPC2
GJA4
GJA5
GJB1
GJB2
GLDN
GLIS3
GNG4
GNMT
GPC6
GPIHBP1
GPNMB
GPR176
GPR4
GPR63
GPRC5A
GPX3
GRASP
GRB14
GREB1
GRHL3
GUCY1A2
GZMA
GZMB
H2AFY2
HAND2
HAPLN1
HECW1
HEYL
HGFAC
HMCN2
HMGA1
HMGCS2
HNF1B
HOGA1
HOMER2
HOXA10
HOXA3
HOXA4
HOXA6
HOXA7
HOXA9
HOXB2
HOXB5
HOXC4
HOXC5
HOXC6
HOXD4
HOXD8
HPDL
HPX
HSPB7
HTR2B
IFI44
IFIT3
IGF2
IGHG3
IGHM
IGHV1-18
IGHV1-69
IGKC
IGLC1
IGLC2
IGSF10
IGSF9
IL11
IL17RB
IL2RB
INMT
IRF7
ISM1
ITGA1
ITGB6
ITGBL1
ITIH3
ITK
JAM2
JPH2
KCND2
KCNE4
KCNIP2
KCNK2
KCNK3
KCNK5
KCNQ3
KCTD14
KIF26B
KLF15
KLHL14
KLHL4
KLK1
KLRD1
KLRK1
KRT15
KRT18
KRT19
KRT7
KRT8
KYNU
LAMA2
LDB2
LEF1
LEFTY2
LGALS2
LGALS7
LHX1
LHX2
LIMS2
LMOD1
LONRF2
LRRC15
LRRC17
LRRC32
LRRC4C
LRRN1
LSAMP
LSR
LUM
MAL2
MALL
MAMDC2
MAPK10
MAPT
MARCO
MAT1A
MATK
MATN3
MBOAT1
MBOAT2
MDGA1
MEG3
MEOX2
METTL21B
MFAP4
MFAP5
MGAT3
MGLL
MKX
MMEL1
MMP13
MMP14
MMP2
MMP7
MMRN1
MMRN2
MOXD1
MPZL2
MRC2
MRO
MROH2A
MS4A14
MSC
MUC1
MX1
MYH11
MYL7
MYLK
MYLPF
MYO15B
MYO5C
MYOM1
MYOM2
MYRIP
NAALADL2
NALCN
NCMAP
NDRG4
NDUFS5
NEB
NEGR1
NFASC
NFATC4
NID1
NID2
NIPAL2
NKD2
NKG7
NOTCH3
NOTCH4
NOV
NOX4
NPAS2
NPW
NPY
NR2F1
NRGN
NSUN7
NTN1
NTRK2
NXF3
NXPH3
OAS2
OAS3
OBSCN
ODF3B
OGN
OMD
ORM1
ORM2
OSCAR
OSR2
OXTR
P2RX5
PADI3
PARD6B
PCDH12
PCDHGA10
PCDHGA11
PCDHGA12
PCDHGA2
PCDHGA4
PCDHGA6
PCDHGB1
PCDHGB2
PCDHGB7
PCK1
PCOLCE2
PCSK9
PDE11A
PDGFRB
PDGFRL
PDK4
PDLIM3
PDZRN3
PEG3
PENK
PGAM2
PHYHD1
PIANP
PIEZO2
PIGR
PIP5K1B
PKNOX2
PLA1A
PLA2G5
PLIN4
PLIN5
PLN
PLVAP
PODNL1
PODXL2
POF1B
PON1
POSTN
PPARGC1A
PPP1R1A
PPP1R26
PRDM1
PRELP
PRICKLE1
PRKCH
PRKCQ
PROM1
PROM2
PRPH
PRR15L
PRRX1
PRRX2
PRTG
PSD2
PTCH2
PTGDS
PTGR1
PTN
PTPN22
PTPRM
PTPRN2
PTPRU
PYGM
QPRT
RAB17
RAB39B
RADIL
RAPGEF4
RASAL1
RASGEF1A
RASIP1
RASL12
RBP7
REC8
RECK
REEP1
REG3G
RELN
RETN
RFTN2
RHOJ
RIC3
RIMS4
RNASE1
RNF152
RNF182
RNF43
ROR2
RORC
RPL29
RPS2
RRAGB
RSPH1
RSPO3
RUNX1T1
RYR1
RYR2
SAMD12
SAMD3
SATB1
SBSPON
SCG2
SEC14L4
SEC16B
SERINC2
SERPINB7
SERPINF1
SERPINI2
SFN
SFRP1
SFRP2
SGCD
SGIP1
SH2D2A
SH2D4A
SH3BGR
SH3BGRL2
SH3RF3
SHANK3
SIX1
SKAP1
SLAMF7
SLC13A4
SLC13A5
SLC18A2
SLC23A3
SLC25A34
SLC25A35
SLC27A6
SLC2A10
SLC2A12
SLC2A13
SLC2A4
SLC34A2
SLC38A3
SLC39A4
SLC3A1
SLC6A13
SLC7A10
SLITRK6
SMOC2
SNAI1
SNED1
SNHG11
SOD3
SOX17
SPARCL1
SPINK1
SPOCK2
SPOCK3
SPTB
SRPX
SRPX2
ST14
ST6GALNAC5
ST8SIA1
STAC3
STAR
STC1
SVEP1
SYT15
SYT8
TACR1
TACSTD2
TAGLN
TBXA2R
TDG
TDO2
TEK
TFCP2L1
TFF2
TFR2
TGFA
TGFB1I1
THBS2
THBS3
TIE1
TIMP4
TLE2
TLL1
TLN2
TLR9
TMC5
TMEM100
TMEM150B
TMEM163
TMEM182
TMEM184A
TMEM255A
TMEM30B
TMEM45B
TMOD1
TMPRSS2
TNC
TNNI1
TNNI2
TNNT3
TRHDE
TRIM29
TRIM5
TRNP1
TSHR
TSHZ2
TSHZ3
TSPAN12
TSPAN15
TUBB4A
UBD
UBXN10
UCP3
UGGT2
UNC5A
USHBP1
VCAN
VGLL3
VIPR1
VNN1
VWF
WASF3
WDR66
WDR86
WISP2
WNK2
WNT10A
WNT6
ZAP70
ZFHX4
ZIC1
ZYG11A

## Sheet: STable 6B
Supplemental Table S9B. List of significantly enriched Gene Ontology Biological Processes in the 687 genes.
name	nAnno	nOverlap	zscore	pvalue	adjp	namespace	distance	members
extracellular matrix organization	312	53	12	1.8e-20	9e-18	Process	5	ITGA1,BMP1,COL1A1,COL1A2,COL3A1,COL12A1,COMP,HAPLN1,VCAN,FBN1,MATN3,TLL1,POSTN,COL11A1,DDR2,COL8A1,COL8A2,MMP2,MMP14,AGT,FBLN5,COL5A1,TNC,VWF,MMP13,BGN,CTSK,COL24A1,A2M,FMOD,LUM,MMP7,ITGB6,COL6A3,COL7A1,LAMA2,MFAP4,EMILIN1,NID2,COL28A1,ECM2,NID1,COL5A3,JAM2,SPOCK2,SMOC2,RECK,COL26A1,FBN2,COL23A1,MFAP5,CRISPLD2,COL27A1
cell adhesion	427	49	8.13	4.5e-12	7e-10	Process	3	COL12A1,COMP,HAPLN1,VCAN,POSTN,DDR2,COL8A1,FAP,EGFL7,NOV,WISP2,COL5A1,CXCL12,TNC,GPNMB,ATP1B1,RELN,VWF,CCL11,MMRN1,OMD,CHST4,TGFB1I1,PTPRU,ADAM12,ADAM22,FEZ1,AOC3,SRPX,ITGB6,TLN2,CDH6,COL6A3,COL7A1,DPT,LAMA2,MFAP4,THBS2,CLDN1,ITGBL1,EDIL3,EFS,EMILIN1,NID2,SLAMF7,CNTNAP3,SVEP1,FBLN7,COL28A1
extracellular matrix disassembly	120	24	9.09	5.7e-12	7e-10	Process	5	BMP1,COL1A1,COL1A2,COL3A1,COL12A1,FBN1,TLL1,COL11A1,COL8A1,COL8A2,MMP2,MMP14,COL5A1,MMP13,CTSK,A2M,MMP7,COL6A3,COL7A1,NID1,COL5A3,COL26A1,FBN2,COL23A1
collagen catabolic process	74	19	9.64	4.7e-12	7e-10	Process	5	COL1A1,COL1A2,COL3A1,COL12A1,COL11A1,COL8A1,COL8A2,MMP2,MMP14,COL5A1,MRC2,MMP13,CTSK,MMP7,COL6A3,COL7A1,COL5A3,COL26A1,COL23A1
collagen fibril organization	40	12	8.49	2.2e-09	2.1e-07	Process	6	MKX,COL1A1,COL1A2,COL3A1,COL12A1,COL11A1,DDR2,COL5A1,SFRP2,LUM,DPT,COL5A3
angiogenesis	213	27	6.61	2.1e-08	1.7e-06	Process	4	HOXA7,DLL4,SOX17,SCG2,TGFA,APOD,GJA5,COL8A1,COL8A2,EPAS1,FAP,HOXA3,MEOX2,MMP2,MMP14,TEK,TIE1,SH2D2A,HAND2,TSPAN12,SRPX2,EGFL7,RASIP1,TMEM100,MMRN2,ADM2,CXCL17
muscle contraction	102	16	6.13	4.4e-07	3.1e-05	Process	6	ITGA1,RYR1,OXTR,MYLK,MYOM1,KCNIP2,ACTA2,ACTG2,DES,MYH11,TMOD1,VIPR1,MYOM2,LMOD1,MYLPF,MYL7
cell-matrix adhesion	87	14	5.85	1.3e-06	8.2e-05	Process	5	ITGA1,COL3A1,TEK,AGT,FBLN5,ITGB6,FREM1,NID2,ECM2,NID1,THBS3,SNED1,COL5A3,ADAMTS12
skeletal system development	137	18	5.57	1.7e-06	8.5e-05	Process	6	CDKN1C,BMP1,COL1A1,COL1A2,COL3A1,COL12A1,COMP,HAPLN1,VCAN,DLX5,FBN1,GJA5,HOXA10,IGF2,MATN3,PRELP,TLL1,POSTN
cellular response to fibroblast growth factor stimulus	23	7	6.54	1.6e-06	8.5e-05	Process	5	CPS1,DLL4,COL1A1,SFRP1,LHX1,STAR,CYP11A1
keratan sulfate catabolic process	12	5	6.73	2.7e-06	0.00012	Process	5	PRELP,FMOD,LUM,OMD,OGN
regulation of vasoconstriction	19	6	6.2	4.7e-06	0.00017	Process	7	EDN2,AGT,ACE2,ADRA2A,ATP1A2,CACNA1C
embryonic skeletal system morphogenesis	43	9	5.74	4.9e-06	0.00017	Process	9	HOXA7,SIX1,OSR2,COL11A1,HOXA3,HOXB2,HOXB5,HOXA4,HOXA6
cell communication by electrical coupling involved in cardiac conduction	13	5	6.41	4.9e-06	0.00017	Process	6	GJA5,ATP1B1,RYR2,ATP1A2,CACNA1C
homophilic cell adhesion via plasma membrane adhesion molecules	141	17	4.98	1.1e-05	0.00035	Process	6	PTPRM,CDH13,PCDH12,CDH6,CDH5,MPZL2,PCDHGA12,DCHS2,PCDHGB7,PCDHGB2,PCDHGB1,PCDHGA11,PCDHGA10,PCDHGA6,PCDHGA4,PCDHGA2,IGSF9
positive regulation of cell-substrate adhesion	40	8	5.23	1.9e-05	0.0006	Process	7	COL8A1,EDIL3,EMILIN1,ECM2,NID1,SPOCK2,SMOC2,COL26A1
receptor-mediated endocytosis	151	17	4.65	2.7e-05	0.00079	Process	7	COL1A1,COL1A2,COL3A1,APOA1,DMBT1,ALB,IGKC,CD163L1,TMPRSS2,AMN,TFR2,HPX,IGLC1,IGLC2,MARCO,CD163,SBSPON
anterior/posterior pattern specification	87	12	4.74	3.4e-05	0.00091	Process	7	HOXA7,HNF1B,HOXA10,HOXA3,LHX1,HOXB2,HOXC5,HOXC6,HOXB5,HOXA4,HOXA6,HOXC4
regulation of cardiac muscle cell contraction	11	4	5.53	3.5e-05	0.00091	Process	7	STC1,GATA4,ATP1A2,PLN
patterning of blood vessels	34	7	5	4e-05	0.00098	Process	6	NFATC4,LEF1,DLL4,EDNRA,NOTCH4,CXCL12,SFRP2
proteolysis	433	34	4.25	4.6e-05	0.00098	Process	6	CPS1,BMP1,TLL1,FAP,MMP2,MMP14,CAPN6,SFRP1,ADAMTS16,RELN,MMP13,CTSK,CFD,CPB1,CTRL,DPEP1,HGFAC,KLK1,MMP7,ST14,TMPRSS2,ADAM12,CPZ,ADAMTSL2,UBD,ADAMTS6,BACE2,TRHDE,ADAM22,CPXM1,MMEL1,CPXM2,LONRF2,ADAMTS15
positive regulation of blood pressure	18	5	5.21	4.5e-05	0.00098	Process	8	ADORA1,ADIPOQ,OXTR,TACR1,TBXA2R
cellular response to cAMP	44	8	4.87	4.4e-05	0.00098	Process	6	CPS1,NOX4,STC1,AKAP6,ADIPOQ,STAR,CFTR,CYP11A1
skin development	35	7	4.89	5e-05	0.001	Process	7	COL3A1,COL5A1,RYR1,WNT10A,COL5A3,PTCH2,ASPRV1
endodermal cell differentiation	27	6	4.89	6.3e-05	0.0011	Process	6	COL12A1,COL11A1,COL8A1,MMP2,MMP14,COL7A1
extracellular fibril organization	12	4	5.24	5.8e-05	0.0011	Process	7	COL3A1,COL5A1,MFAP4,MFAP5
ERK1 and ERK2 cascade	19	5	5.02	6.3e-05	0.0011	Process	11	APOA1,AGT,HTR2B,CCL11,OXTR
cellular sodium ion homeostasis	13	4	4.98	9.2e-05	0.0014	Process	10	AGT,ATP1B1,ATP1A2,C7
protein localization to cell surface	20	5	4.85	8.7e-05	0.0014	Process	6	FBLN5,ANGPT1,FGF7,PTPRU,GPIHBP1
inner ear morphogenesis	59	9	4.48	9.1e-05	0.0014	Process	7	GATA2,PRRX1,SIX1,DLX5,COL11A1,ROR2,NTN1,PRRX2,ZIC1
response to estrogen	59	9	4.48	9.1e-05	0.0014	Process	7	APOA1,MMP14,TEK,GATA4,SLC34A2,STAR,CFTR,KRT19,CITED4
regulation of blood pressure	60	9	4.42	0.00011	0.0016	Process	4	COL1A2,AGT,EDNRA,ATP1A2,CACNA1C,ACSM3,NPY,ACTA2,CHGA
positive regulation of vasodilation	29	6	4.65	0.0001	0.0016	Process	8	CPS1,GJA5,AGT,ADRA2A,PTPRM,CFTR
cellular response to transforming growth factor beta stimulus	39	7	4.51	0.00011	0.0016	Process	5	NOX4,COL1A1,FBN1,SFRP1,WNT10A,STAR,CYP11A1
endoderm formation	14	4	4.74	0.00014	0.0019	Process	6	EOMES,SOX17,LHX1,GATA4
hexose transmembrane transport	14	4	4.74	0.00014	0.0019	Process	8	SLC2A4,SLC2A10,SLC2A13,SLC2A12
osteoblast differentiation	101	12	4.12	0.00016	0.0021	Process	5	SNAI1,LEF1,COL1A1,VCAN,DLX5,IGF2,TNC,SFRP1,MRC2,LRRC17,GPNMB,CREB3L1
embryonic limb morphogenesis	41	7	4.33	0.00017	0.0021	Process	8	PRRX1,LEF1,DLX5,GJA5,HOXA10,PRRX2,FBN2
cellular response to BMP stimulus	22	5	4.54	0.00016	0.0021	Process	5	DLX5,TMEM100,SFRP1,HEYL,ADAMTS12
signal transduction	986	60	3.59	0.00029	0.0034	Process	4	SFN,NR2F1,DLL4,ADORA1,ALK,MAPK10,ROR2,DDR2,EPAS1,TEK,TIE1,SH2D2A,RASIP1,NOV,WISP2,EDNRA,CXCL12,PENK,PDGFRB,ITK,ADRA2A,PTPRM,CCL11,NDRG4,CYTL1,FGF7,FGFBP1,CXCL9,ADCY4,KCNIP2,GUCY1A2,PDE11A,ERG,ARNTL2,IL2RB,PRKCH,CCL8,TRHDE,CRABP2,P2RX5,ASIC3,ABCC9,MX1,NPAS2,CAP2,AMHR2,GRB14,NRGN,TLE2,SPARCL1,RASAL1,PTCH2,GPRC5A,SPOCK2,KLRK1,SPOCK3,RADIL,SMOC2,ANTXR1,GRASP
negative regulation of endothelial cell migration	16	4	4.34	0.00028	0.0034	Process	10	DLL4,STC1,SERPINF1,PTPRM
cellular response to starvation	45	7	4.02	0.00033	0.0038	Process	5	SFRP1,FOXA3,PCSK9,ALB,PDK4,RRAGB,CADPS2
face morphogenesis	35	6	4.02	0.00036	0.0041	Process	4	LEF1,COL1A1,DLX5,MMP2,CRISPLD2,CRISPLD1
single organismal cell-cell adhesion	96	11	3.8	0.00038	0.0042	Process	5	COL8A2,TEK,SRPX2,NTN1,VNN1,PTPRU,CYFIP2,JAM2,LSAMP,NEGR1,LIMS2
negative regulation of hormone secretion	10	3	4.24	0.00041	0.0044	Process	6	ADORA1,ADIPOQ,IL11
generation of neurons	10	3	4.24	0.00041	0.0044	Process	8	SIX1,LEF1,MAPT
blood vessel development	38	6	3.76	0.00061	0.0051	Process	4	COL1A1,COL1A2,EGFL7,AGT,COL5A1,GJA4
endochondral ossification	28	5	3.79	0.00065	0.0051	Process	6	COL1A1,DLX5,MMP14,TEK,MMP13
negative regulation of autophagy	19	4	3.84	0.00068	0.0051	Process	8	RASIP1,GATA4,HTR2B,PTPN22
positive regulation of gene expression	194	17	3.48	0.00066	0.0051	Process	7	PRDM1,LEF1,DLL4,OSR2,ADM2,NTRK2,TNC,WNT6,FGFR4,WNT10A,TLR9,PTPN22,STAR,ACTA2,ACTG2,SEC16B,LRRC32
retina layer formation	19	4	3.84	0.00068	0.0051	Process	4	TSPAN12,LHX1,PTPRM,PROM1
regulation of cardiac muscle contraction by regulation of the release of sequestered calcium ion	19	4	3.84	0.00068	0.0051	Process	11	RYR2,ATP1A2,PLN,CACNA1C
keratan sulfate biosynthetic process	28	5	3.79	0.00065	0.0051	Process	6	PRELP,FMOD,LUM,OMD,OGN
muscle filament sliding	38	6	3.76	0.00061	0.0051	Process	7	TNNI2,TNNT3,DES,TMOD1,NEB,TNNI1
negative regulation of cAMP biosynthetic process	11	3	3.98	0.00063	0.0051	Process	12	AKAP6,EDNRA,ADRA2A
lipoprotein metabolic process	38	6	3.76	0.00061	0.0051	Process	6	BMP1,APOA1,PCSK9,ALB,AMN,APOL6
tongue development	11	3	3.98	0.00063	0.0051	Process	8	LEF1,HAND2,WNT10A
epithelial cell proliferation	11	3	3.98	0.00063	0.0051	Process	4	HNF1B,COL8A1,COL8A2
negative regulation of peptidyl-tyrosine phosphorylation	11	3	3.98	0.00063	0.0051	Process	11	SFRP2,SFRP1,SPINK1
positive regulation of calcium-mediated signaling	19	4	3.84	0.00068	0.0051	Process	9	CDH13,ZAP70,P2RX5,CD8A
positive regulation of synaptic transmission, glutamatergic	18	4	3.99	0.00052	0.0051	Process	8	SHANK3,NTRK2,RELN,OXTR
calcium ion transport into cytosol	11	3	3.98	0.00063	0.0051	Process	7	RYR2,CACNA1C,JPH2
protein heterotrimerization	11	3	3.98	0.00063	0.0051	Process	9	COL1A1,COL1A2,ADIPOQ
cellular response to epinephrine stimulus	11	3	3.98	0.00063	0.0051	Process	9	RYR2,ADIPOQ,STAR
positive regulation of DNA biosynthetic process	11	3	3.98	0.00063	0.0051	Process	8	NOX4,PDGFRB,FGFR4
outflow tract morphogenesis	39	6	3.68	0.00072	0.0053	Process	4	SIX1,SOX17,GJA5,SFRP2,RYR1,HEYL
platelet activation	212	18	3.44	0.00073	0.0053	Process	5	COL1A1,COL1A2,COL3A1,IGF2,APOA1,PRKCQ,ADRA2A,VWF,ALB,A2M,CFD,LEFTY2,MMRN1,RAPGEF4,PRKCH,MGLL,TBXA2R,ENTPD2
blood circulation	40	6	3.6	0.00085	0.0061	Process	6	DLL4,MEOX2,CXCL12,HOXB2,PLN,NPY
response to muscle activity	12	3	3.76	0.00091	0.0061	Process	4	PPARGC1A,RYR2,FNDC5
regulation of epithelial cell proliferation	12	3	3.76	0.00091	0.0061	Process	6	SIX1,EDNRA,TACSTD2
relaxation of cardiac muscle	12	3	3.76	0.00091	0.0061	Process	7	ATP1B1,ATP1A2,PLN
membrane hyperpolarization	12	3	3.76	0.00091	0.0061	Process	5	ADIPOQ,CFTR,KCNQ3
positive regulation of wound healing	12	3	3.76	0.00091	0.0061	Process	8	ADRA2A,MYLK,REG3G
transmembrane receptor protein tyrosine kinase signaling pathway	92	10	3.43	0.00095	0.0063	Process	8	ALK,ROR2,TEK,NTRK2,ITK,MATK,ZAP70,CD8A,GFRA2,ANGPTL1
glucose import	21	4	3.56	0.0011	0.0073	Process	10	SLC2A4,SLC2A10,SLC2A13,SLC2A12
response to mechanical stimulus	54	7	3.42	0.0012	0.0074	Process	4	COL3A1,MMP14,CXCL12,TNC,GATA4,PIEZO2,RETN
response to hypoxia	155	14	3.28	0.0012	0.0075	Process	4	ADORA1,SOD3,NOX4,EPAS1,MMP2,MMP14,TEK,EDNRA,CXCL12,ATP1B1,RYR1,RYR2,UCP3,ADIPOQ
regulation of respiratory gaseous exchange by neurological system process	13	3	3.55	0.0013	0.0075	Process	6	ADORA1,TSHZ3,ATP1A2
response to virus	109	11	3.32	0.0012	0.0075	Process	6	IRF7,CXCL12,CCL11,OAS2,OAS3,HMGA1,CCL8,MX1,ACTA2,IFIT3,IFI44
calcium-mediated signaling using intracellular calcium source	13	3	3.55	0.0013	0.0075	Process	9	NTRK2,RYR2,HOMER2
negative regulation of calcium ion transport	13	3	3.55	0.0013	0.0075	Process	8	STC1,ADRA2A,PLN
uterus development	13	3	3.55	0.0013	0.0075	Process	4	CDKN1C,HOXA10,LHX1
planar cell polarity pathway involved in neural tube closure	13	3	3.55	0.0013	0.0075	Process	9	SFRP2,SFRP1,GRHL3
positive regulation of transcription, DNA-templated	499	33	3.13	0.0014	0.0079	Process	8	CDKN1C,IRF7,SIX1,SNAI1,HNF1B,EOMES,LEF1,SOX17,OSR2,COL1A1,DLX5,ROR2,HAND2,AGT,NOTCH4,SFRP1,LHX1,WNT6,PPARGC1A,GATA4,FOXA2,LHX2,TNNI2,HMGA1,ARNTL2,TGFB1I1,RORC,NPAS2,EBF1,EBF3,ZIC1,SKAP1,CITED4
calcium-independent cell-cell adhesion via plasma membrane cell-adhesion molecules	22	4	3.44	0.0014	0.008	Process	6	CLDN7,CLDN15,CLDN1,CLDN5
middle ear morphogenesis	22	4	3.44	0.0014	0.008	Process	7	PRRX1,SIX1,OSR2,PRRX2
blood vessel remodeling	33	5	3.32	0.0016	0.0088	Process	5	DLL4,EPAS1,HOXA3,AGT,BGN
sprouting angiogenesis	23	4	3.32	0.0017	0.0088	Process	12	LEF1,TEK,ANGPT1,CDH13
acute inflammatory response	14	3	3.37	0.0017	0.0088	Process	6	ADRA2A,TACR1,VNN1
cell-cell junction assembly	14	3	3.37	0.0017	0.0088	Process	6	GJA4,PARD6B,TLN2
digestion	57	7	3.25	0.0017	0.0088	Process	4	ADM2,PPARGC1A,AMY2B,CTRL,NPY,VIPR1,TFF2
feeding behavior	33	5	3.32	0.0016	0.0088	Process	3	ADM2,NTRK2,NPY,NPW,NEGR1
central nervous system neuron development	14	3	3.37	0.0017	0.0088	Process	11	GATA2,NTRK2,NPY
keratan sulfate metabolic process	33	5	3.32	0.0016	0.0088	Process	5	PRELP,FMOD,LUM,OMD,OGN
protein kinase C signaling	14	3	3.37	0.0017	0.0088	Process	7	PLVAP,HTR2B,PRKCH
negative regulation of intrinsic apoptotic signaling pathway in response to DNA damage	14	3	3.37	0.0017	0.0088	Process	9	SNAI1,CXCL12,SFRP2
regulation of cell growth	72	8	3.14	0.002	0.0098	Process	5	H2AFY2,AGT,FXYD2,NOV,PRKCQ,WISP2,FBLN5,IL17RB
cell-cell signaling	248	19	3.04	0.0019	0.0098	Process	4	ADORA1,TEK,AGT,NOV,WISP2,GJA4,SFRP2,LHX1,GATA4,ADRA2A,FGFBP1,CXCL9,CHST4,CCL8,TRHDE,GJB1,GJB2,TSHR,IL11
response to peptide hormone	46	6	3.18	0.002	0.0098	Process	6	COL1A1,TEK,CXCL12,OXTR,CFTR,TIMP4
positive regulation of epithelial cell proliferation	59	7	3.14	0.0021	0.01	Process	7	OSR2,TGFA,DLX5,SFRP1,FGF7,TACR1,CYP7B1
negative regulation of cell migration	88	9	3.05	0.0024	0.011	Process	8	STC1,TIE1,EGFL7,SFRP2,SFRP1,ADIPOQ,PTPRU,DPEP1,DPYSL3
negative regulation of JUN kinase activity	15	3	3.2	0.0023	0.011	Process	14	SFRP2,SFRP1,PTPN22
induction of positive chemotaxis	15	3	3.2	0.0023	0.011	Process	9	SCG2,CXCL12,AGER
positive regulation of calcium ion import	15	3	3.2	0.0023	0.011	Process	9	STC1,CXCL12,PDGFRB
sulfur amino acid metabolic process	25	4	3.11	0.0026	0.012	Process	5	CBS,CDO1,CTH,MAT1A
complement activation	48	6	3.06	0.0026	0.012	Process	4	IGHG3,IGKC,CFD,C7,IGLC1,IGLC2
negative regulation of cell adhesion	36	5	3.08	0.0026	0.012	Process	6	TNC,ANGPT1,CDH13,ADAM22,JAM2
response to nicotine	25	4	3.11	0.0026	0.012	Process	6	IGF2,ATP1A2,TACR1,STAR
positive regulation of smoothened signaling pathway	25	4	3.11	0.0026	0.012	Process	8	PRRX1,SFRP1,FOXA2,PRRX2
endothelial cell proliferation	16	3	3.05	0.003	0.013	Process	5	APOA1,MMP14,TEK
adult locomotory behavior	49	6	3	0.0029	0.013	Process	4	CXCL12,FOXA2,SLITRK6,ATP1A2,ADAM22,TMOD1
stabilization of membrane potential	16	3	3.05	0.003	0.013	Process	5	KCNK3,KCNK5,KCNK2
embryonic heart tube development	16	3	3.05	0.003	0.013	Process	6	SOX17,GJA5,NDRG4
positive regulation of protein import into nucleus	16	3	3.05	0.003	0.013	Process	9	TEK,ZIC1,CHP2
proteolysis involved in cellular protein catabolic process	26	4	3.01	0.0031	0.013	Process	7	FAP,CTSK,GZMA,ADAMTS12
palate development	77	8	2.92	0.0032	0.013	Process	4	PRRX1,SNAI1,MSC,LEF1,OSR2,DLX5,MEOX2,HAND2
definitive hemopoiesis	16	3	3.05	0.003	0.013	Process	9	GATA2,TEK,MFAP5
negative regulation of endothelial cell apoptotic process	26	4	3.01	0.0031	0.013	Process	10	SCG2,TEK,ANGPT1,IL11
glycogen metabolic process	27	4	2.91	0.0036	0.015	Process	6	PYGM,PPP1R1A,GNMT,PCDH12
smooth muscle contraction	17	3	2.91	0.0037	0.015	Process	7	EDNRA,MYLK,MYH11
positive regulation of smooth muscle cell migration	17	3	2.91	0.0037	0.015	Process	9	NOX4,PDGFRB,RETN
vasoconstriction	17	3	2.91	0.0037	0.015	Process	8	EDN2,EDNRA,HTR2B
vasodilation	17	3	2.91	0.0037	0.015	Process	8	ITGA1,AGT,CFTR
cell-cell junction organization	65	7	2.84	0.0038	0.015	Process	5	CDH13,PARD6B,CLDN15,CDH6,CLDN1,CDH5,LIMS2
positive regulation of stress fiber assembly	39	5	2.86	0.0039	0.015	Process	11	NOX4,APOA1,SFRP1,TACR1,ARHGEF15
positive regulation of endothelial cell proliferation	66	7	2.79	0.0042	0.016	Process	8	SCG2,TEK,EGFL7,CXCL12,HTR2B,CDH13,CCL11
pattern specification process	28	4	2.82	0.0043	0.016	Process	4	SIX1,LHX1,GRHL3,ZIC1
positive regulation of cell proliferation	437	28	2.7	0.0043	0.016	Process	6	LEF1,OSR2,IGF2,EDN2,HOXA3,EDNRA,SFRP2,NTRK2,TNC,SFRP1,CRLF1,PDGFRB,HTR2B,FGFR4,NTN1,ADRA2A,ACER2,MATK,FGF7,FGFBP1,ST8SIA1,VIPR1,TSHR,IL11,PTN,TFF2,CLEC11A,CHP2
negative regulation of blood pressure	28	4	2.82	0.0043	0.016	Process	8	ADORA1,GJA5,ADM2,ADIPOQ
ureteric bud development	40	5	2.79	0.0044	0.017	Process	8	SIX1,SFRP1,LHX1,TSHZ3,CRLF1
negative regulation of endopeptidase activity	144	12	2.73	0.0045	0.017	Process	10	AGT,SERPINF1,A2M,SERPINI2,COL6A3,COL7A1,COL28A1,SPOCK3,TIMP4,RECK,ITIH3,SERPINB7
regulation of bone mineralization	18	3	2.78	0.0047	0.017	Process	6	DDR2,CREB3L1,OMD
regulation of neurogenesis	18	3	2.78	0.0047	0.017	Process	7	DLL4,LSAMP,NEGR1
cochlea development	18	3	2.78	0.0047	0.017	Process	4	CECR2,SLITRK6,KCNK3
platelet degranulation	83	8	2.68	0.0052	0.018	Process	9	IGF2,APOA1,VWF,ALB,A2M,CFD,LEFTY2,MMRN1
aging	129	11	2.69	0.0049	0.018	Process	4	CDKN1C,APOD,COL3A1,AGT,EDNRA,NTRK2,UCP3,SLC34A2,SERPINF1,SLC18A2,RETN
positive regulation of epithelial to mesenchymal transition	29	4	2.73	0.005	0.018	Process	6	SNAI1,LEF1,COL1A1,TGFB1I1
positive regulation of phosphatidylinositol 3-kinase signaling	54	6	2.72	0.005	0.018	Process	9	TEK,AGT,NTRK2,ANGPT1,PDGFRB,RELN
negative regulation of smooth muscle cell proliferation	29	4	2.73	0.005	0.018	Process	7	APOD,ADIPOQ,NDRG4,OGN
positive regulation of ERK1 and ERK2 cascade	129	11	2.69	0.0049	0.018	Process	12	NOX4,TEK,EDNRA,ANGPT1,PDGFRB,HTR2B,FGFR4,NDRG4,PTPN22,PLA2G5,TFF2
positive regulation of reactive oxygen species metabolic process	29	4	2.73	0.005	0.018	Process	7	NOX4,AGT,PDGFRB,ACE2
temperature homeostasis	19	3	2.66	0.0057	0.019	Process	6	ADORA1,EDN2,PPARGC1A
response to radiation	30	4	2.65	0.0058	0.019	Process	4	COL3A1,IGF2,CXCL12,CCL11
response to heat	42	5	2.66	0.0057	0.019	Process	4	CXCL12,TACR1,TGFB1I1,ASIC3,DNAJA4
regulation of glucose metabolic process	19	3	2.66	0.0057	0.019	Process	8	ADIPOQ,PDK4,RORC
embryonic cranial skeleton morphogenesis	30	4	2.65	0.0058	0.019	Process	10	PRRX1,SIX1,MMP14,PRRX2
cellular response to cytokine stimulus	19	3	2.66	0.0057	0.019	Process	6	LEF1,AKAP6,DPYSL3
positive regulation of branching involved in ureteric bud morphogenesis	19	3	2.66	0.0057	0.019	Process	9	SIX1,AGT,LHX1
positive regulation of neuron projection development	70	7	2.62	0.006	0.02	Process	8	NTRK2,RELN,SERPINF1,NDRG4,FEZ1,DPYSL3,NEGR1
negative regulation of angiogenesis	56	6	2.61	0.0061	0.02	Process	8	TEK,TIE1,AGT,SERPINF1,PTPRM,THBS2
canonical Wnt signaling pathway	85	8	2.6	0.0061	0.02	Process	8	LEF1,SOX17,SFRP2,SFRP1,RYR2,GATA4,PTPRU,RSPO3
cellular response to amino acid stimulus	43	5	2.6	0.0064	0.02	Process	6	COL1A1,COL1A2,COL3A1,MMP2,RRAGB
activation of mitophagy in response to mitochondrial depolarization	133	11	2.58	0.0062	0.02	Process	6	HAPLN1,ATP1B1,MYLK,MYOM1,FGFBP1,CD163L1,OBSCN,P2RX5,KCNK3,MYH11,KRT15
regulation of heart contraction	31	4	2.57	0.0067	0.021	Process	7	PLN,KCNIP2,DES,HSPB7
hair follicle morphogenesis	31	4	2.57	0.0067	0.021	Process	4	SNAI1,WNT10A,FGF7,FOXQ1
positive regulation of vasoconstriction	31	4	2.57	0.0067	0.021	Process	8	GJA5,OXTR,TACR1,TBXA2R
lipid transport	72	7	2.53	0.0072	0.022	Process	5	APOD,ANO7,ANO9,ABCA6,APOL6,TMEM30B,GPIHBP1
response to nutrient	72	7	2.53	0.0072	0.022	Process	4	APOA1,SFRP2,UCP3,ADIPOQ,ALB,STAR,TBXA2R
cytolysis	20	3	2.55	0.007	0.022	Process	3	C7,GZMA,GZMB
branching involved in ureteric bud morphogenesis	45	5	2.48	0.008	0.024	Process	9	SIX1,AGT,LHX1,WNT6,ADAMTS16
skeletal muscle contraction	21	3	2.44	0.0083	0.024	Process	6	TNNI2,TNNT3,STAC3
axon guidance	379	24	2.43	0.0083	0.024	Process	14	ITGA1,COL3A1,DLX5,MMP2,PRKCQ,COL5A1,RELN,NTN1,LHX2,ENAH,CACNA1C,FEZ1,KCNQ3,UNC5A,MYH11,SPTB,CAP2,COL6A3,LAMA2,CNTN4,COL5A3,DPYSL3,NFASC,ABLIM2
negative regulation of epithelial to mesenchymal transition	21	3	2.44	0.0083	0.024	Process	6	SFRP2,SFRP1,FOXA2
response to activity	32	4	2.49	0.0077	0.024	Process	3	UCP3,ADIPOQ,PCK1,STAR
peptidyl-tyrosine phosphorylation	120	10	2.49	0.0077	0.024	Process	9	ALK,ROR2,DDR2,TEK,TIE1,NTRK2,PDGFRB,FGFR4,RELN,ZAP70
exogenous drug catabolic process	21	3	2.44	0.0083	0.024	Process	5	CYP2E1,CYP2R1,CYP4B1
response to ethanol	89	8	2.46	0.0082	0.024	Process	6	CDO1,IGF2,TNC,ADIPOQ,TACR1,SLC2A4,CYP2E1,STAR
vasculogenesis	60	6	2.42	0.0089	0.025	Process	6	SOX17,TIE1,EGFL7,RASIP1,TMEM100,NTRK2
Rho protein signal transduction	60	6	2.42	0.0089	0.025	Process	9	COL1A2,EDNRA,ADRA2A,CDH13,RHOJ,EPS8L1
cerebral cortex development	46	5	2.42	0.0089	0.025	Process	4	COL3A1,NTRK2,LHX2,NPY,CCDC85C
response to estradiol	74	7	2.45	0.0084	0.025	Process	6	COL1A1,IGF2,PDGFRB,SLC34A2,OXTR,TACR1,GJB2
defense response to Gram-negative bacterium	33	4	2.42	0.0088	0.025	Process	8	TLR9,IGHM,MMP7,CHGA
cartilage condensation	22	3	2.34	0.0099	0.027	Process	3	BMP1,COL11A1,ROR2
positive regulation of cytokine production	22	3	2.34	0.0099	0.027	Process	6	AGT,HTR2B,ADRA2A
activation of adenylate cyclase activity	34	4	2.35	0.01	0.027	Process	14	EDNRA,NTRK2,CAP2,TSHR
Notch receptor processing	22	3	2.34	0.0099	0.027	Process	7	DLL4,NOTCH4,NOTCH3
drug metabolic process	34	4	2.35	0.01	0.027	Process	4	PCK1,CYP2E1,FMO1,FMO4
signal transduction involved in regulation of gene expression	22	3	2.34	0.0099	0.027	Process	6	SOX17,GATA4,FOXA2
insulin secretion	34	4	2.35	0.01	0.027	Process	9	HNF1B,SLC18A2,CACNA1C,RAPGEF4
artery morphogenesis	22	3	2.34	0.0099	0.027	Process	11	PRRX1,GJA5,PRRX2
cochlea morphogenesis	22	3	2.34	0.0099	0.027	Process	7	SIX1,GRHL3,CTHRC1
anatomical structure morphogenesis	125	10	2.35	0.01	0.028	Process	3	FBN1,LHX1,FOXA3,FOXA2,FOXQ1,FOXO6,HOXB5,KRT18,MPZL2,HOXA4
bone mineralization	35	4	2.28	0.011	0.03	Process	5	GPNMB,MMP13,PTN,ASPN
adrenal gland development	23	3	2.25	0.012	0.03	Process	7	CDKN1C,APOA1,PDGFRB
positive regulation of collagen biosynthetic process	23	3	2.25	0.012	0.03	Process	8	MKX,PDGFRB,SERPINB7
phosphatidylethanolamine acyl-chain remodeling	23	3	2.25	0.012	0.03	Process	10	PLA2G5,MBOAT2,MBOAT1
response to starvation	35	4	2.28	0.011	0.03	Process	4	CPS1,PPARGC1A,SLC18A2,PDK4
positive regulation of peptidyl-tyrosine phosphorylation	78	7	2.3	0.011	0.03	Process	11	IGF2,AGT,ADIPOQ,ANGPT1,RELN,FGF7,IL11
positive regulation of smooth muscle cell proliferation	49	5	2.26	0.012	0.031	Process	7	PPARGC1A,PDGFRB,CDH13,NOTCH3,RETN
inflammatory response	334	21	2.24	0.013	0.033	Process	5	CDO1,NFATC4,SCG2,ADORA1,NOX4,PRKCQ,NTRK2,CCL11,TLR9,TACR1,VNN1,CXCL9,CHST4,CCL8,AOAH,MGLL,ORM1,AOC3,AGER,ITGB6,TBXA2R
positive regulation of cell migration	146	11	2.25	0.013	0.033	Process	8	SNAI1,LEF1,COL1A1,ROR2,MMP14,PDGFRB,ADRA2A,CDH13,CCL11,MYLK,LRRC15
potassium ion import	24	3	2.16	0.013	0.034	Process	12	ATP1B1,ATP1A2,ABCC9
endothelial cell migration	24	3	2.16	0.013	0.034	Process	9	SCG2,FAP,CDH13
response to corticosterone	24	3	2.16	0.013	0.034	Process	6	SLC18A2,STAR,CYP11A1
positive regulation of synapse assembly	24	3	2.16	0.013	0.034	Process	6	SRPX2,OXTR,THBS2
cellular response to tumor necrosis factor	65	6	2.2	0.014	0.034	Process	7	COL1A1,NTRK2,SFRP1,PPARGC1A,CYP11A1,ADAMTS12
acute-phase response	37	4	2.15	0.014	0.035	Process	7	REG3G,ORM1,ORM2,CD163
cellular calcium ion homeostasis	82	7	2.15	0.015	0.037	Process	10	STC1,CXCL12,ATP1B1,RYR2,HTR2B,CCL11,CCL8
response to drug	299	19	2.17	0.015	0.037	Process	4	CPS1,TGFA,APOD,COL1A1,IGF2,APOA1,SFRP2,SFRP1,GATA4,HTR2B,PTPRM,OXTR,MMP7,STAR,CFTR,CYP11A1,KCNK3,TBXA2R,TIMP4
bone morphogenesis	25	3	2.08	0.016	0.038	Process	8	OSR2,SFRP2,MMP13
complement activation, classical pathway	52	5	2.11	0.016	0.039	Process	9	IGHG3,IGKC,C7,IGLC1,IGLC2
epidermis development	83	7	2.11	0.016	0.039	Process	6	SATB1,GRHL3,FGF7,CRABP2,COL7A1,PTCH2,KRT15
kidney development	84	7	2.08	0.017	0.042	Process	4	CDKN1C,SIX1,HNF1B,AGT,LHX1,SERPINF1,PCSK9
potassium ion transport	84	7	2.08	0.017	0.042	Process	9	GJA5,ATP1A2,KCNIP2,KCNK3,KCNQ3,KCNK5,ABCC9
glucose homeostasis	101	8	2.07	0.018	0.043	Process	7	ADIPOQ,FGFR4,ADRA2A,SLC18A2,PDK4,PCK1,SLC2A4,CACNA1C
transport	306	19	2.07	0.019	0.044	Process	4	PTGDS,FXYD2,GJA4,ALB,CFTR,CRABP2,GABRA3,GABRE,GJB1,GJB2,ORM1,ORM2,P2RX5,ASIC3,FEZ1,RBP7,SLC25A34,SEC14L4,SLC25A35
actin filament organization	54	5	2.02	0.019	0.044	Process	6	CCL11,MYLK,TMOD1,LMOD1,PDLIM3
negative regulation of inflammatory response	69	6	2.04	0.018	0.044	Process	7	APOA1,TEK,ADIPOQ,SERPINF1,TFF2,C1QTNF3
chloride transmembrane transport	85	7	2.05	0.019	0.044	Process	10	CFTR,GABRA3,GABRE,FXYD3,ANO7,ANO9,CLIC6
retina homeostasis	40	4	1.98	0.02	0.045	Process	7	PIGR,ALB,IGHG3,IGKC
embryo implantation	40	4	1.98	0.02	0.045	Process	4	RPL29,STC1,MMP2,RECK
cellular response to glucose stimulus	40	4	1.98	0.02	0.045	Process	9	NOX4,GATA4,SERPINF1,STAR
positive regulation of peptidyl-serine phosphorylation	70	6	2	0.02	0.046	Process	11	TEK,AGT,SFRP2,NTRK2,ANGPT1,IL11
branching morphogenesis of an epithelial tube	27	3	1.92	0.02	0.046	Process	7	HNF1B,MMP14,RASIP1
release of sequestered calcium ion into cytosol	27	3	1.92	0.02	0.046	Process	8	RYR1,RYR2,HTR2B
positive regulation of release of sequestered calcium ion into cytosol	27	3	1.92	0.02	0.046	Process	11	AKAP6,EDNRA,CXCL9
regulation of sensory perception of pain	27	3	1.92	0.02	0.046	Process	8	ADORA1,TMEM100,MGLL
transmembrane transport	641	35	2.03	0.02	0.046	Process	4	SLC27A6,GJA5,APOA1,FXYD2,ATP1B1,RYR1,RYR2,SLC34A2,ALB,SLC18A2,ATP1A2,ADCY4,SLC3A1,SLC7A10,SLC2A4,ADD2,CFTR,GABRA3,GJB2,ASIC3,SLC38A3,ABCC9,SLC13A5,FXYD3,ANO7,ANO9,ABCA6,SLC39A4,SLC6A13,SLC2A10,SLC2A13,SLC2A12,NALCN,SLC13A4,SLC23A3
cellular response to hypoxia	103	8	2.01	0.02	0.046	Process	5	STC1,KCND2,EPAS1,SFRP1,PPARGC1A,FNDC1,SLC2A4,KCNK3
wound healing	71	6	1.96	0.021	0.047	Process	5	TGFA,COL3A1,TNC,PDGFRB,GRHL3,CCM2L
multicellular organismal development	412	24	2	0.022	0.048	Process	4	BMP1,VCAN,HOXA10,IGF2,ROR2,IGSF10,MEOX2,CREB3L1,SERPINF1,HOXB2,LEFTY2,ERG,HOXC6,OBSCN,AMN,EDIL3,RADIL,EBF1,HOXA9,HOXD4,CASZ1,TSHZ2,EBF3,PRTG
proton transport	56	5	1.93	0.022	0.049	Process	7	UCP3,SLC2A4,SLC2A10,SLC2A13,SLC2A12
response to cytokine	56	5	1.93	0.022	0.049	Process	5	COL3A1,OXTR,PLA2G5,CFTR,TIMP4
regulation of ion transmembrane transport	122	9	1.96	0.022	0.049	Process	7	KCND2,CACNA1C,KCNK3,KCNQ3,KCNK5,KCNK2,NALCN,KCNE4,CLIC6
long-term memory	28	3	1.85	0.023	0.05	Process	9	NTRK2,RELN,TACR1
response to zinc ion	28	3	1.85	0.023	0.05	Process	5	CPS1,SLC18A2,PLN
odontogenesis	28	3	1.85	0.023	0.05	Process	8	OSR2,COL1A2,WNT10A
positive regulation of signal transduction	58	5	1.84	0.026	0.055	Process	6	SH2D2A,ADIPOQ,SH3BGR,GRB14,SKAP1
positive regulation of mitotic nuclear division	29	3	1.78	0.026	0.055	Process	8	TGFA,IGF2,PDGFRB
digestive tract development	29	3	1.78	0.026	0.055	Process	4	COL3A1,OXTR,CLMP
cytosolic calcium ion homeostasis	29	3	1.78	0.026	0.055	Process	11	RYR1,RYR2,PLN
negative regulation of cell death	43	4	1.81	0.026	0.055	Process	6	NOV,WISP2,HTR2B,NPAS2
positive regulation of cell growth	75	6	1.82	0.028	0.058	Process	6	SFN,LEF1,AKAP6,MMP14,SFRP2,SFRP1
positive regulation of osteoblast differentiation	59	5	1.8	0.028	0.058	Process	7	DLX5,DDR2,SFRP2,CTHRC1,FBN2
one-carbon metabolic process	30	3	1.71	0.029	0.059	Process	4	MAT1A,GNMT,ALDH1L1
blood coagulation	487	27	1.86	0.029	0.059	Process	5	GATA2,ITGA1,COL1A1,COL1A2,IGF2,APOA1,TEK,PRKCQ,ATP1B1,ANGPT1,GATA4,ADRA2A,VWF,ALB,A2M,CFD,LEFTY2,MMRN1,SLC7A10,RAPGEF4,GUCY1A2,PDE11A,PRKCH,MGLL,TBXA2R,JAM2,GRB14
triglyceride catabolic process	30	3	1.71	0.029	0.059	Process	9	CPS1,APOA1,MGLL
negative regulation of DNA binding	30	3	1.71	0.029	0.059	Process	6	LEF1,HAND2,GZMA
sarcomere organization	30	3	1.71	0.029	0.059	Process	8	OBSCN,KRT8,KRT19
embryonic skeletal system development	30	3	1.71	0.029	0.059	Process	7	COL1A1,HOXC5,HOXC6
BMP signaling pathway	76	6	1.78	0.03	0.06	Process	8	LEF1,DLX5,TMEM100,RYR2,GATA4,FAM83G
muscle organ development	93	7	1.79	0.03	0.061	Process	5	MKX,COL6A3,LAMA2,NEB,SGCD,TAGLN,CHODL
calcium-mediated signaling	45	4	1.71	0.031	0.062	Process	8	EDN2,RYR2,HTR2B,TFF2
metanephros development	31	3	1.65	0.032	0.063	Process	9	OSR2,FBN1,TSHZ3
activation of phospholipase C activity	61	5	1.72	0.032	0.063	Process	11	AGT,EDNRA,HTR2B,ITK,ADCY4
mesoderm development	31	3	1.65	0.032	0.063	Process	5	TIE1,LHX2,MATK
response to cold	31	3	1.65	0.032	0.063	Process	4	AGT,PPARGC1A,UCP3
methylation	94	7	1.76	0.032	0.063	Process	3	MAT1A,PRDM1,GNMT,ALDH1L1,INMT,METTL21B,NSUN7
cell junction assembly	77	6	1.75	0.032	0.063	Process	5	CDH13,PARD6B,CLDN15,CDH6,CDH5,LIMS2
cholesterol homeostasis	61	5	1.72	0.032	0.063	Process	8	APOA1,PCSK9,ACSM3,GPIHBP1,MALL
brown fat cell differentiation	31	3	1.65	0.032	0.063	Process	7	PPARGC1A,ADIPOQ,SLC2A4
cartilage development	61	5	1.72	0.032	0.063	Process	6	PRRX1,HOXA3,PRRX2,LUM,HOXC4
synapse assembly	46	4	1.66	0.034	0.065	Process	5	SHANK3,SLITRK6,DNM3,SPOCK2
response to hydrogen peroxide	46	4	1.66	0.034	0.065	Process	5	COL1A1,PDGFRB,STAR,CYP11A1
defense response to virus	149	10	1.75	0.033	0.065	Process	4	DMBT1,CD207,CXCL9,OAS2,OAS3,ABCC9,MX1,CD8A,IFIT3,TRIM5
transcription from RNA polymerase II promoter	516	28	1.77	0.035	0.066	Process	11	GATA2,HOXA7,HOXD8,IRF7,NFATC4,SIX1,HNF1B,TDG,MSC,TRIM29,LEF1,GLIS3,MKX,DLX5,HOXA10,EPAS1,MEOX2,HAND2,CREB3L1,LHX1,GATA4,FOXA2,GRHL3,LHX2,HEYL,HOXB5,TGFB1I1,KLF15
triglyceride metabolic process	32	3	1.58	0.036	0.068	Process	8	PCSK9,CEL,CYP2E1
regulation of immune response	97	7	1.67	0.037	0.07	Process	5	IRF7,IGKC,IGLC1,IGLC2,CD8A,KLRK1,KLRD1
response to glucocorticoid	63	5	1.64	0.037	0.07	Process	8	CDO1,PTGDS,UCP3,ADIPOQ,PTPRU
leukocyte migration	115	8	1.67	0.038	0.071	Process	3	COL1A1,COL1A2,TEK,ATP1B1,ANGPT1,SLC7A10,JAM2,GRB14
negative regulation of canonical Wnt signaling pathway	152	10	1.69	0.038	0.071	Process	9	LEF1,SOX17,ROR2,SFRP2,SFRP1,PRICKLE1,NKD2,TLE2,CTHRC1,HECW1
heart morphogenesis	33	3	1.53	0.039	0.072	Process	8	HAND2,COL5A1,HTR2B
response to progesterone	33	3	1.53	0.039	0.072	Process	6	OXTR,TACR1,GJB2
negative regulation of tumor necrosis factor production	33	3	1.53	0.039	0.072	Process	8	ADIPOQ,PTPN22,ORM1
tumor necrosis factor-mediated signaling pathway	33	3	1.53	0.039	0.072	Process	8	PLVAP,KRT18,KRT8
cellular response to interleukin-1	33	3	1.53	0.039	0.072	Process	7	SFRP1,CYP11A1,ADAMTS12
cation transmembrane transport	48	4	1.57	0.04	0.073	Process	8	P2RX5,ASIC3,AOC3,PIEZO2
glycosaminoglycan metabolic process	117	8	1.62	0.041	0.075	Process	6	VCAN,PRELP,GPC6,BGN,FMOD,LUM,OMD,OGN
amino acid transport	34	3	1.47	0.043	0.077	Process	6	SLC3A1,SLC7A10,SLC38A3
neuromuscular junction development	34	3	1.47	0.043	0.077	Process	5	NTRK2,TNC,PDZRN3
respiratory gaseous exchange	34	3	1.47	0.043	0.077	Process	4	EDNRA,UCP3,CFTR
cholesterol metabolic process	65	5	1.56	0.042	0.077	Process	7	APOA1,PCSK9,STAR,CYP7B1,CYP11A1
male gonad development	82	6	1.58	0.042	0.077	Process	7	HOXA10,MMP14,SFRP2,SFRP1,GATA4,STAR
dorsal/ventral pattern formation	34	3	1.47	0.043	0.077	Process	7	LHX1,LHX2,HOXB2
cell fate commitment	49	4	1.53	0.043	0.077	Process	5	PRDM1,WNT6,WNT10A,TGFB1I1
positive chemotaxis	34	3	1.47	0.043	0.077	Process	6	SCG2,ANGPT1,FGF7
response to cAMP	49	4	1.53	0.043	0.077	Process	5	CDO1,COL1A1,TEK,PLA2G5
carbohydrate metabolic process	337	19	1.63	0.045	0.079	Process	4	VCAN,PRELP,GPC6,BGN,SLC3A1,AMY2B,FMOD,FUT1,FUT2,LUM,OMD,OGN,PCK1,PGAM2,PYGM,ST8SIA1,SLC2A4,GCNT3,CHST4
xenobiotic metabolic process	157	10	1.58	0.046	0.08	Process	4	MAT1A,ALDH1A1,RORC,DPEP1,CYP2E1,CYP7B1,CYP2R1,CYP4B1,CYP11A1,FMO1
response to retinoic acid	50	4	1.48	0.046	0.08	Process	5	TIE1,GATA4,PDGFRB,ACER2
response to reactive oxygen species	35	3	1.41	0.047	0.082	Process	5	APOD,GPX3,SOD3
adult walking behavior	35	3	1.41	0.047	0.082	Process	6	MAPT,CACNA1C,ZIC1
regulation of synaptic plasticity	35	3	1.41	0.047	0.082	Process	5	NFATC4,ADORA1,CNTN4
organ regeneration	51	4	1.44	0.049	0.085	Process	5	APOA1,TEK,CXCL12,PTPRU
female pregnancy	85	6	1.49	0.05	0.086	Process	4	TFCP2L1,IGF2,AGT,ADRA2A,OXTR,EPYC
positive regulation of angiogenesis	103	7	1.5	0.05	0.086	Process	8	GATA2,TEK,ADM2,SFRP2,GATA4,CCL11,TBXA2R
positive regulation of defense response to virus by host	122	8	1.5	0.051	0.087	Process	9	ATP1B1,CLDN7,FGF7,MYLK,PDK4,MYOM1,FGFBP1,CD163L1
positive regulation of MAPK cascade	68	5	1.45	0.051	0.087	Process	9	IGF2,AGT,NTRK2,IL11,TRIM5
calcium ion transport	86	6	1.46	0.052	0.089	Process	10	GJA4,RYR1,RYR2,PLN,CCL8,NPY
arachidonic acid metabolic process	52	4	1.4	0.053	0.089	Process	9	PTGDS,DPEP1,MGLL,PTGR1
epithelial cell differentiation	69	5	1.42	0.054	0.09	Process	6	SIX1,DLX5,DMBT1,TGFB1I1,TAGLN
type I interferon signaling pathway	69	5	1.42	0.054	0.09	Process	8	IRF7,OAS2,OAS3,MX1,IFIT3
cellular response to mechanical stimulus	69	5	1.42	0.054	0.09	Process	5	COL1A1,IGF2,AGT,EDNRA,ATP1A2
chondrocyte differentiation	37	3	1.31	0.056	0.093	Process	6	OSR2,MATN3,CYTL1
regulation of autophagy	37	3	1.31	0.056	0.093	Process	7	MAPT,RRAGB,TMEM150B
cellular response to drug	53	4	1.36	0.057	0.094	Process	5	ADIPOQ,ACER2,SLC18A2,DPEP1
neuron migration	106	7	1.42	0.057	0.095	Process	7	NR2F1,MAPT,CXCL12,NTRK2,RELN,NTN1,MDGA1
potassium ion transmembrane transport	106	7	1.42	0.057	0.095	Process	10	KCND2,KCNIP2,KCNK3,KCNQ3,KCNK5,KCNK2,KCNE4
heart looping	54	4	1.32	0.06	0.098	Process	10	SOX17,HAND2,GATA4,NDRG4
cholesterol biosynthetic process	38	3	1.26	0.061	0.098	Process	8	APOA1,CFTR,HMGCS2
response to wounding	54	4	1.32	0.06	0.098	Process	4	TNC,VWF,FGF7,AGER
adherens junction organization	38	3	1.26	0.061	0.098	Process	6	CDH13,CDH6,CDH5
positive regulation of MAP kinase activity	54	4	1.32	0.06	0.098	Process	12	NOX4,PDGFRB,HTR2B,ADRA2A
cellular response to glucagon stimulus	38	3	1.26	0.061	0.098	Process	9	CPS1,ADCY4,GNG4
adenylate cyclase-activating G-protein coupled receptor signaling pathway	39	3	1.21	0.066	0.1	Process	10	ADM2,ADCY4,TSHR
response to toxic substance	72	5	1.32	0.064	0.1	Process	4	CPS1,PDGFRB,PTGR1,PON1,INMT
regulation of cell migration	55	4	1.28	0.064	0.1	Process	7	NTN1,PARD6B,LAMA2,TFF2
substrate adhesion-dependent cell spreading	39	3	1.21	0.066	0.1	Process	5	TEK,RADIL,ANTXR1
peptidyl-tyrosine autophosphorylation	39	3	1.21	0.066	0.1	Process	10	ITK,MATK,ZAP70
neural tube closure	73	5	1.28	0.067	0.11	Process	9	CECR2,GRHL3,LHX2,ENAH,PRICKLE1
glycosaminoglycan biosynthetic process	41	3	1.12	0.076	0.11	Process	7	GPC6,PDGFRB,GALNT5
chloride transport	40	3	1.16	0.071	0.11	Process	9	FXYD3,ANO7,ANO9
central nervous system development	112	7	1.27	0.074	0.11	Process	6	HAPLN1,VCAN,GRHL3,RELN,ADAM22,NPAS2,TIMP4
heart development	148	9	1.35	0.067	0.11	Process	4	NFATC4,COL3A1,VCAN,FBN1,TEK,HAND2,EDNRA,OXTR,PDLIM3
excretion	40	3	1.16	0.071	0.11	Process	5	AGT,AMN,KCNK5
embryo development	40	3	1.16	0.071	0.11	Process	4	TDG,OSR2,NOTCH4
positive regulation of endothelial cell migration	40	3	1.16	0.071	0.11	Process	10	TEK,AGT,ANGPT1
negative regulation of Wnt signaling pathway	41	3	1.12	0.076	0.11	Process	8	SFRP2,SFRP1,RNF43
endocrine pancreas development	40	3	1.16	0.071	0.11	Process	4	HNF1B,FOXA3,FOXA2
response to insulin	56	4	1.24	0.069	0.11	Process	8	UCP3,PLN,PCK1,RETN
camera-type eye development	41	3	1.12	0.076	0.11	Process	9	CDKN1C,FBN1,FBN2
regulation of GTPase activity	40	3	1.16	0.071	0.11	Process	7	RASIP1,NTRK2,PROM2
negative regulation of fat cell differentiation	40	3	1.16	0.071	0.11	Process	7	GATA2,ADIPOQ,TGFB1I1
thymus development	41	3	1.12	0.076	0.11	Process	8	SIX1,HOXA3,HAND2
positive regulation of NF-kappaB transcription factor activity	130	8	1.31	0.071	0.11	Process	13	CTH,ALK,AGT,PRKCQ,TLR9,PRKCH,AGER,TRIM5
protein homotetramerization	56	4	1.24	0.069	0.11	Process	9	CTH,GPX3,GNMT,CDA
positive regulation of cell division	40	3	1.16	0.071	0.11	Process	6	HTR2B,FGF7,PTN
cell chemotaxis	57	4	1.2	0.073	0.11	Process	5	LEF1,CXCL12,PDGFRB,CCL8
ossification	76	5	1.19	0.078	0.12	Process	4	BMP1,COL11A1,DDR2,STC1,IGSF10
protein complex assembly	115	7	1.19	0.084	0.12	Process	5	PPARGC1A,HMGA1,ADD2,IL2RB,SH3BGR,WASF3,PARD6B
positive regulation of cytosolic calcium ion concentration	115	7	1.19	0.084	0.12	Process	12	EDN2,EDNRA,OXTR,TACR1,CACNA1C,RIC3,TBXA2R
brain development	172	10	1.28	0.078	0.12	Process	4	EOMES,H2AFY2,APOD,RELN,MDGA1,NDRG4,STAR,KCNK3,CNTN4,ZIC1
hemopoiesis	59	4	1.13	0.082	0.12	Process	8	NOTCH4,ANGPT1,ADD2,SPTB
odontogenesis of dentin-containing tooth	59	4	1.13	0.082	0.12	Process	9	LEF1,HAND2,TNC,WNT6
inner ear development	42	3	1.07	0.082	0.12	Process	4	SIX1,PDGFRB,CYTL1
steroid metabolic process	60	4	1.09	0.087	0.13	Process	5	CYP2E1,STAR,CYP2R1,CYP11A1
Wnt signaling pathway	157	9	1.16	0.091	0.13	Process	7	LEF1,WNT6,WNT10A,CPE,TGFB1I1,CPZ,NKD2,TLE2,RNF43
cardiac muscle contraction	43	3	1.03	0.088	0.13	Process	8	ATP1B1,RYR2,ATP1A2
gluconeogenesis	45	3	0.944	0.1	0.14	Process	9	PPARGC1A,PCK1,PGAM2
G-protein coupled receptor signaling pathway, coupled to cyclic nucleotide second messenger	45	3	0.944	0.1	0.14	Process	8	NPY,VIPR1,TSHR
skeletal muscle tissue development	45	3	0.944	0.1	0.14	Process	7	SIX1,MEOX2,MYLPF
glucose transport	62	4	1.02	0.096	0.14	Process	9	EDNRA,SLC2A4,KLF15,SLC2A10
lung development	81	5	1.04	0.099	0.14	Process	4	EPAS1,MMP14,TSHZ3,CFTR,CRISPLD2
peptidyl-tyrosine dephosphorylation	99	6	1.09	0.095	0.14	Process	9	PTPRM,PTPRN2,PTPRU,PTPN22,DNAJC6,ACP1
T cell activation	44	3	0.985	0.094	0.14	Process	7	ITK,ZAP70,CD8A
chemokine-mediated signaling pathway	45	3	0.944	0.1	0.14	Process	8	CXCL12,CXCL9,TFF2
cellular response to retinoic acid	63	4	0.988	0.1	0.14	Process	6	COL1A1,TNC,WNT6,SERPINF1
adaptive immune response	46	3	0.904	0.11	0.15	Process	4	ITK,IGHM,ZAP70
cation transport	46	3	0.904	0.11	0.15	Process	7	P2RX5,AOC3,PIEZO2
protein glycosylation	66	4	0.89	0.12	0.16	Process	4	FUT1,FUT2,OAS2,GALNT16
cellular component disassembly involved in execution phase of apoptosis	48	3	0.827	0.12	0.16	Process	5	SATB1,MAPT,PRKCQ
cellular response to hormone stimulus	65	4	0.922	0.11	0.16	Process	5	UCP3,ADRA2A,OXTR,CFTR
ion transmembrane transport	271	14	1.05	0.12	0.16	Process	7	FXYD2,ATP1B1,RYR1,RYR2,ATP1A2,CACNA1C,GABRA3,P2RX5,ASIC3,KCNK3,FXYD3,ANO7,ANO9,NALCN
protein oligomerization	47	3	0.865	0.11	0.16	Process	7	GJA5,TEK,QPRT
glucose metabolic process	125	7	0.962	0.12	0.17	Process	8	APOD,IGF2,ADIPOQ,PDK4,PCK1,PGAM2,PYGM
movement of cell or subcellular component	87	5	0.872	0.13	0.17	Process	4	ADRA2A,VNN1,CHST4,NPY,SERPINI2
negative regulation of gene expression	107	6	0.893	0.13	0.17	Process	7	DLL4,SFRP2,SFRP1,SERPINF1,PTPN22,C1QTNF3
chondroitin sulfate metabolic process	49	3	0.789	0.13	0.17	Process	5	VCAN,GPC6,BGN
cellular nitrogen compound metabolic process	187	10	1	0.12	0.17	Process	4	CPS1,BCAT1,CBS,CDO1,CTH,MAT1A,TDO2,KYNU,DIO2,AASS
somatic stem cell maintenance	68	4	0.828	0.13	0.17	Process	9	GATA2,EPAS1,SFRP1,LDB2
negative regulation of neuron apoptotic process	126	7	0.94	0.12	0.17	Process	8	SIX1,AGT,NTRK2,CRLF1,PPARGC1A,ANGPT1,STAR
positive regulation of inflammatory response	49	3	0.789	0.13	0.17	Process	7	AGT,EDNRA,TLR9
neuropeptide signaling pathway	88	5	0.846	0.13	0.18	Process	8	PENK,CPE,NPY,NPW,NXPH3
Notch signaling pathway	129	7	0.875	0.14	0.18	Process	7	DLL4,TMEM100,NOTCH4,HEYL,NOTCH3,GZMB,TLE2
neuron differentiation	88	5	0.846	0.13	0.18	Process	6	NTRK2,WNT6,PCSK9,WNT10A,PSD2
negative regulation of neuron differentiation	50	3	0.753	0.13	0.18	Process	11	FOXA2,NOTCH3,CNTN4
in utero embryonic development	215	11	0.898	0.14	0.19	Process	8	TIE1,HAND2,TMEM100,EDNRA,TSHZ3,ANGPT1,GATA4,FOXA2,PDGFRB,PEG3,SLC34A2
circadian rhythm	90	5	0.794	0.14	0.19	Process	3	NTRK2,PPARGC1A,ADIPOQ,ARNTL2,NPAS2
cell migration	172	9	0.881	0.14	0.19	Process	6	SNAI1,GPC6,COL5A1,PDGFRB,FGFR4,MATK,ADAMTS12,RASGEF1A,CTHRC1
cellular response to insulin stimulus	71	4	0.738	0.15	0.19	Process	9	ADIPOQ,PCSK9,SLC2A4,STAR
learning	53	3	0.648	0.15	0.2	Process	8	SHANK3,NTRK2,PTN
regulation of inflammatory response	53	3	0.648	0.15	0.2	Process	6	ACE2,MGLL,ADAMTS12
Fc-gamma receptor signaling pathway involved in phagocytosis	93	5	0.718	0.16	0.21	Process	8	IGHG3,IGKC,IGLC1,IGLC2,CYFIP2
embryonic digit morphogenesis	55	3	0.581	0.17	0.22	Process	7	OSR2,HAND2,SFRP2
negative regulation of cell proliferation	381	18	0.803	0.17	0.23	Process	6	DLL4,ADORA1,ITGA1,NOX4,ROR2,AGT,SFRP2,SFRP1,GPNMB,CDH13,FGFBP1,HMGA1,TGFB1I1,WNK2,PTPRU,DPT,CDH5,IFIT3
O-glycan processing	56	3	0.549	0.18	0.23	Process	10	GCNT3,GALNT5,MUC1
negative regulation of cysteine-type endopeptidase activity involved in apoptotic process	75	4	0.625	0.17	0.23	Process	7	SFN,LEF1,SFRP2,DPEP1
steroid hormone mediated signaling pathway	56	3	0.549	0.18	0.23	Process	8	NR2F1,LEF1,RORC
negative regulation of epithelial cell proliferation	56	3	0.549	0.18	0.23	Process	7	CDKN1C,SFRP2,SFRP1
extrinsic apoptotic signaling pathway	56	3	0.549	0.18	0.23	Process	7	UNC5A,KRT18,KRT8
T cell receptor signaling pathway	98	5	0.597	0.19	0.24	Process	11	PRKCQ,ITK,ENAH,ZAP70,SKAP1
interferon-gamma-mediated signaling pathway	77	4	0.57	0.19	0.24	Process	8	IRF7,OAS2,OAS3,TRIM5
defense response	58	3	0.486	0.19	0.25	Process	4	IL17RB,CXCL9,MX1
memory	58	3	0.486	0.19	0.25	Process	8	SHANK3,IGF2,OXTR
negative regulation of cell growth	120	6	0.603	0.19	0.25	Process	6	SOX17,AGT,SFRP2,SFRP1,GNG4,CDA
circadian regulation of gene expression	59	3	0.455	0.2	0.25	Process	4	PPARGC1A,RORC,NPAS2
Fc-epsilon receptor signaling pathway	186	9	0.638	0.2	0.25	Process	9	MAPK10,PRKCQ,PDGFRB,FGFR4,ITK,IGKC,FGF7,IGLC1,IGLC2
fat cell differentiation	58	3	0.486	0.19	0.25	Process	6	IL11,RETN,C1QTNF3
positive regulation of transcription from RNA polymerase II promoter	886	39	0.737	0.2	0.25	Process	12	GATA2,HOXA7,HOXD8,IRF7,NFATC4,SIX1,NR2F1,EOMES,LEF1,SOX17,OSR2,GLIS3,MKX,HOXA10,IGF2,EPAS1,MEOX2,HAND2,SFRP2,PPARGC1A,FOXA3,GATA4,FOXA2,GRHL3,LHX2,CDH13,LDB2,CYTL1,TLR9,HEYL,LUM,ARNTL2,HOXB5,KLF15,NPAS2,IL11,ABLIM2,CHP2,SKAP1
positive regulation of protein kinase B signaling	79	4	0.518	0.2	0.25	Process	9	NOX4,IGF2,TEK,ANGPT1
energy reserve metabolic process	101	5	0.527	0.21	0.26	Process	6	ADRA2A,ADCY4,CACNA1C,GNG4,RAPGEF4
lipid metabolic process	122	6	0.561	0.21	0.26	Process	4	APOD,UCP3,AOAH,CEL,MGLL,PLA1A
sodium ion transmembrane transport	80	4	0.492	0.21	0.26	Process	10	SLC34A2,ASIC3,NALCN,SLC13A4
integrin-mediated signaling pathway	81	4	0.466	0.21	0.27	Process	7	ITGA1,COL3A1,APOA1,ITGB6
locomotory behavior	82	4	0.441	0.22	0.27	Process	3	PENK,SLC18A2,ESPN,NEGR1
neuron projection development	81	4	0.466	0.21	0.27	Process	5	PTPRM,NPY,AGER,CNTN4
cell surface receptor signaling pathway	170	8	0.52	0.23	0.28	Process	6	EDN2,TSPAN12,OXTR,CDA,MARCO,AGER,KLRD1,TACSTD2
axonogenesis	64	3	0.311	0.24	0.3	Process	12	SLITRK6,PARD6B,CNTN4
sensory perception of sound	129	6	0.421	0.25	0.3	Process	8	SIX1,COL1A1,COL11A1,SLITRK6,GJB2,ESPN
cell differentiation	450	20	0.565	0.24	0.3	Process	5	OSR2,BMP1,TLL1,ROR2,IGSF10,SH2D2A,CXCL17,NOTCH4,FOXA3,ANGPT1,FOXA2,NDRG4,MATK,ZAP70,ERG,FOXQ1,FOXO6,PTPRU,KLRK1,ZIC1
cytoskeleton organization	109	5	0.352	0.26	0.31	Process	5	CECR2,CCL11,WASF3,DES,CAP2
regulation of cell proliferation	153	7	0.41	0.26	0.31	Process	5	AGT,FXYD2,ITK,ACE2,CXCL9,MMP7,TRNP1
protein stabilization	109	5	0.352	0.26	0.31	Process	5	SOX17,APOA1,PPARGC1A,ATP1B1,GPIHBP1
defense response to Gram-positive bacterium	65	3	0.283	0.25	0.31	Process	8	REG3G,MMP7,CHGA
positive regulation of canonical Wnt signaling pathway	130	6	0.401	0.25	0.31	Process	9	COL1A1,DLX5,ROR2,SFRP2,SFRP1,RSPO3
organ morphogenesis	89	4	0.273	0.27	0.33	Process	4	COMP,IGF2,LHX1,TLE2
positive regulation of protein phosphorylation	114	5	0.249	0.29	0.35	Process	10	IGF2,TEK,ADIPOQ,FNDC1,PROM2
negative regulation of transforming growth factor beta receptor signaling pathway	70	3	0.152	0.3	0.36	Process	8	TGFB1I1,ADAMTSL2,ASPN
glycerophospholipid biosynthetic process	93	4	0.183	0.3	0.36	Process	8	MGLL,PLA2G5,MBOAT2,MBOAT1
protein autophosphorylation	161	7	0.271	0.3	0.36	Process	9	ALK,DDR2,TEK,NTRK2,PDGFRB,FGFR4,WNK2
toll-like receptor 9 signaling pathway	72	3	0.102	0.31	0.37	Process	13	IRF7,MAPK10,TLR9
chemotaxis	118	5	0.17	0.32	0.38	Process	4	CXCL17,CXCL12,CCL11,CXCL9,CCL8
response to lipopolysaccharide	142	6	0.179	0.33	0.39	Process	5	CPS1,EDNRA,CXCL9,FMO1,TBXA2R,TIMP4
protein homooligomerization	168	7	0.156	0.34	0.4	Process	8	KCND2,ADIPOQ,VWF,PLN,ALAD,DPYSL3,KCTD14
oxidation-reduction process	578	24	0.275	0.34	0.4	Process	4	CBS,CDO1,GPX3,SOD3,NOX4,DPYD,TDO2,DIO2,CYP2E1,PTGR1,CYP7B1,ALDH1L1,CYP2R1,CYP4B1,CYP11A1,AOC3,FMO4,AASS,FAM213A,MOXD1,CHDH,ASPHD2,HPDL,PHYHD1
chromatin modification	99	4	0.0546	0.35	0.41	Process	7	TDG,H2AFY2,FOXA3,FOXA2
sodium ion transport	77	3	-0.0172	0.36	0.42	Process	9	ATP1A2,SLC38A3,SLC13A5
lipid catabolic process	77	3	-0.0172	0.36	0.42	Process	5	ADORA1,PLA1A,PLA2G5
multicellular organism growth	77	3	-0.0172	0.36	0.42	Process	4	CDKN1C,PEG3,SLITRK6
positive regulation of sequence-specific DNA binding transcription factor activity	100	4	0.034	0.36	0.42	Process	5	DDR2,PPARGC1A,CYTL1,TRIM5
activation of MAPK activity	103	4	-0.0265	0.38	0.44	Process	13	ALK,ITGA1,MAPK10,TGFA
autophagy	79	3	-0.0626	0.38	0.44	Process	5	PTPN22,SRPX,EVA1A
liver development	81	3	-0.107	0.4	0.45	Process	7	PCSK9,VWF,LSR
MyD88-dependent toll-like receptor signaling pathway	81	3	-0.107	0.4	0.45	Process	13	MAPK10,TLR9,REG3G
protein dephosphorylation	104	4	-0.0463	0.39	0.45	Process	7	PTPRM,PTPRN2,PTPRU,PTPN22
sphingolipid metabolic process	81	3	-0.107	0.4	0.45	Process	5	ACER2,ARSI,SERINC2
nervous system development	274	11	0.0691	0.39	0.45	Process	6	ADORA1,DLX5,LHX1,GJB1,P2RX5,FEZ1,CNTN4,NRGN,GFRA2,LSAMP,PTN
post-embryonic development	80	3	-0.0849	0.39	0.45	Process	4	PRDM1,LHX1,SLC18A2
MAPK cascade	82	3	-0.129	0.4	0.46	Process	7	SCG2,PLVAP,SHANK3
protein O-linked glycosylation	82	3	-0.129	0.4	0.46	Process	9	GCNT3,GALNT5,MUC1
ion transport	154	6	-0.0244	0.4	0.46	Process	6	SLC34A2,SLC3A1,SLC7A10,SLC38A3,CLDN15,TMC5
positive regulation of I-kappaB kinase/NF-kappaB signaling	155	6	-0.0407	0.41	0.46	Process	9	CTH,ADIPOQ,HTR2B,TLR9,UBD,TRIM5
calcium ion transmembrane transport	131	5	-0.0694	0.41	0.47	Process	10	RYR1,RYR2,CACNA1C,NALCN,JPH2
transforming growth factor beta receptor signaling pathway	133	5	-0.104	0.43	0.48	Process	8	COL1A2,COL3A1,APOA1,LEFTY2,AMHR2
toll-like receptor signaling pathway	110	4	-0.161	0.44	0.49	Process	12	IRF7,MAPK10,CTSK,TLR9
exocytosis	85	3	-0.192	0.43	0.49	Process	6	CCL8,RIMS4,NKD2
programmed cell death	159	6	-0.105	0.44	0.49	Process	5	SFN,SATB1,MAPT,PRKCQ,GZMB,UNC5A
regulation of insulin secretion	86	3	-0.213	0.44	0.49	Process	9	ADRA2A,CACNA1C,RAPGEF4
membrane organization	159	6	-0.105	0.44	0.49	Process	4	SFN,SLC2A4,GJB1,GJB2,DNAJC6,SGCD
phospholipid metabolic process	161	6	-0.136	0.45	0.5	Process	6	PCSK9,MGLL,PLA2G5,PIP5K1B,MBOAT2,MBOAT1
immune response	338	13	-0.0841	0.46	0.51	Process	3	CXCL12,IGKC,CCL11,ZAP70,CXCL9,CHST4,CCL8,IGLC1,SBSPON,GZMA,VIPR1,MYLPF,CD8A
vitamin metabolic process	90	3	-0.294	0.47	0.53	Process	5	QPRT,AMN,CYP2R1
visual perception	191	7	-0.193	0.48	0.53	Process	8	DLL4,COL1A1,COL11A1,EPAS1,SLITRK6,LUM,TACSTD2
phototransduction, visible light	91	3	-0.314	0.48	0.53	Process	8	APOA1,GPC6,PRKCQ
regulation of gene expression	91	3	-0.314	0.48	0.53	Process	6	NOV,LHX1,ATP1B1
respiratory electron transport chain	93	3	-0.352	0.5	0.55	Process	6	PPARGC1A,UCP3,NDUFS5
cellular lipid metabolic process	145	5	-0.302	0.51	0.56	Process	4	APOA1,AGT,HMGCS2,NPAS2,ELOVL7
epidermal growth factor receptor signaling pathway	198	7	-0.29	0.52	0.57	Process	10	TGFA,PIGR,PDGFRB,FGFR4,FGF7,ADCY4,ADAM12
cell proliferation	355	13	-0.267	0.54	0.58	Process	3	BCAT1,FBXL7,ALK,TGFA,DLX5,SH2D2A,EDNRA,SERPINF1,MATK,ERG,NPY,CUZD1,TACSTD2
protein N-linked glycosylation via asparagine	124	4	-0.407	0.54	0.59	Process	10	ST8SIA1,UGGT2,ST6GALNAC5,MGAT3
negative regulation of transcription from RNA polymerase II promoter	669	25	-0.268	0.56	0.6	Process	12	PRDM1,CDKN1C,GATA2,HOXA7,HOXD8,IRF7,NFATC4,PRRX1,SATB1,SIX1,SNAI1,HNF1B,TDG,NR2F1,EOMES,MSC,TRIM29,TFCP2L1,LEF1,DLL4,H2AFY2,SOX17,OSR2,GLIS3,MKX
insulin receptor signaling pathway	151	5	-0.396	0.55	0.6	Process	9	IGF2,FGFR4,TLR9,FGF7,PDK4
innate immune response	770	29	-0.246	0.55	0.6	Process	4	IRF7,MAPK10,PRKCQ,PDGFRB,FGFR4,ITK,DMBT1,IGHG3,IGKC,MATK,CTSK,TLR9,FGF7,IGHM,ZAP70,VNN1,CFD,ADCY4,C7,IGLC1,IGLC2,MARCO,MX1,CYFIP2,AGER,KLRK1,KLRD1,CHGA,TRIM5
synaptic transmission	414	15	-0.33	0.57	0.61	Process	6	KCND2,SLC18A2,ADCY4,KCNIP2,CACNA1C,GNG4,GABRA3,KCNK3,KCNQ3,ABCC9,NPY,VIPR1,KCNK2,GPR176,SLC6A13
intracellular signal transduction	365	13	-0.37	0.58	0.62	Process	6	SCG2,TEK,PRKCQ,ITK,ZAP70,STAC3,ADCY4,PPP1R1A,GUCY1A2,WNK2,EFS,NRGN,RASAL1
actin cytoskeleton organization	131	4	-0.521	0.59	0.63	Process	5	ADRA2A,ADD2,RHOJ,ABLIM2
cytokine-mediated signaling pathway	264	9	-0.443	0.59	0.64	Process	7	IRF7,EDN2,IL17RB,OAS2,OAS3,IL2RB,MX1,IFIT3,TRIM5
vascular endothelial growth factor receptor signaling pathway	108	3	-0.62	0.62	0.66	Process	9	SH2D2A,CYFIP2,CDH5
vesicle-mediated transport	120	3	-0.811	0.7	0.74	Process	5	CECR2,RAB39B,PSD2
negative regulation of apoptotic process	477	16	-0.662	0.7	0.74	Process	8	LEF1,ADORA1,TGFA,COMP,TEK,EDNRA,SFRP1,ANGPT1,PDGFRB,HTR2B,ALB,IL2RB,DPEP1,KRT18,IFIT3,LIMS2
phosphatidylinositol-mediated signaling	120	3	-0.811	0.7	0.74	Process	8	PDGFRB,FGFR4,FGF7
regulation of small GTPase mediated signal transduction	122	3	-0.841	0.71	0.76	Process	8	A2M,OBSCN,RHOJ
regulation of cell shape	125	3	-0.886	0.73	0.77	Process	4	CCL11,WASF3,RHOJ
cellular metabolic process	124	3	-0.871	0.72	0.77	Process	3	UCP3,PDK4,NDUFS5
regulation of transcription from RNA polymerase II promoter	360	11	-0.868	0.76	0.8	Process	11	TFCP2L1,FOXA2,PEG3,GRHL3,ERG,HOXC5,HOXC6,ARNTL2,PKNOX2,FOXQ1,FOXO6
protein phosphorylation	472	15	-0.858	0.76	0.8	Process	7	MAPK10,ADM2,PRKCQ,CCL11,MATK,MYLK,PDK4,ZAP70,ERG,RORC,PRKCH,CCL8,WNK2,OBSCN,ALPK2
protein folding	166	4	-1.02	0.79	0.82	Process	7	TUBB4A,UGGT2,RIC3,ERP27
endocytosis	135	3	-1.03	0.78	0.82	Process	6	MRC2,DNM3,SGIP1
fibroblast growth factor receptor signaling pathway	165	4	-1	0.78	0.82	Process	8	PDGFRB,FGFR4,FGF7,ADCY4
post-translational protein modification	311	9	-0.953	0.79	0.82	Process	8	TDG,ST8SIA1,GCNT3,GALNT5,UGGT2,ST6GALNAC5,MUC1,ARSI,MGAT3
transcription initiation from RNA polymerase II promoter	240	6	-1.15	0.84	0.87	Process	12	SFN,NR2F1,NOTCH4,PPARGC1A,NOTCH3,RORC
cell cycle	187	4	-1.27	0.86	0.9	Process	4	PARD6B,KRT18,CUZD1,TRNP1
apoptotic process	607	18	-1.25	0.88	0.91	Process	6	SFN,SATB1,SIX1,MAPT,COMP,HAND2,PRKCQ,PEG3,NTN1,PCSK9,EVA1A,GZMA,GZMB,MX1,CYFIP2,CIDEC,UNC5A,RNF152
positive regulation of GTPase activity	436	12	-1.29	0.88	0.91	Process	8	SFRP1,HTR2B,CCL11,ALDH1A1,RAPGEF4,OBSCN,TBXA2R,RASAL1,RASGEF1A,EPS8L1,PSD2,ARHGEF15
negative regulation of transcription, DNA-templated	472	13	-1.34	0.89	0.92	Process	8	CDKN1C,HOXA7,LEF1,SFRP2,SFRP1,LHX1,TSHZ3,ADIPOQ,PRICKLE1,HEYL,RUNX1T1,HMGA1,TLE2
metabolic process	606	17	-1.46	0.92	0.94	Process	2	EDNRA,ATP1A2,TNNT3,CPE,ABCC9,ABCA6,RAB17,RAB39B,DNM3,MX1,MYH11,KIF26B,RHOJ,DPYSL3,EPHX3,RRAGB,MYO5C
positive regulation of apoptotic process	277	6	-1.53	0.92	0.94	Process	8	NOX4,SFRP2,SFRP1,OBSCN,UBD,GZMA
cellular protein metabolic process	637	18	-1.47	0.92	0.94	Process	6	TUBB4A,TDG,RPL29,RPS2,IGF2,MMP2,AGT,ACE2,MMP13,CPE,ST8SIA1,GCNT3,GALNT5,UGGT2,ST6GALNAC5,MUC1,ARSI,MGAT3
neurotrophin TRK receptor signaling pathway	276	6	-1.52	0.92	0.94	Process	8	NTRK2,PDGFRB,FGFR4,FGF7,ADCY4,OBSCN
protein ubiquitination	324	7	-1.66	0.94	0.96	Process	10	FBXL7,PRKCQ,UBD,PDZRN3,RNF43,RNF182,ZYG11A
intracellular protein transport	239	4	-1.81	0.96	0.98	Process	6	GPIHBP1,MYRIP,RAB17,RAB39B
small GTPase mediated signal transduction	472	11	-1.82	0.96	0.98	Process	7	SFN,MYLK,A2M,RAPGEF4,OBSCN,CFTR,CYFIP2,MYH11,RASL12,RHOJ,RASGEF1A
regulation of apoptotic process	208	3	-1.86	0.97	0.98	Process	7	ALK,LEFTY2,CIDEC
G-protein coupled receptor signaling pathway	863	22	-2.15	0.98	0.99	Process	7	APOA1,AGT,EDNRA,CXCL12,PDGFRB,HTR2B,ADRA2A,OXTR,CXCL9,GNG4,RAPGEF4,VIPR1,TBXA2R,GPRC5A,ENTPD2,GPR4,KCNK2,PDGFRL,TSHR,GPR176,GPR63,NPW
viral process	555	13	-1.96	0.97	0.99	Process	4	SATB1,RPL29,RPS2,DMBT1,HMGA1,IL2RB,HPX,KRT18,CLDN1,KRT7,KRT8,KRT19,TRIM5
spermatogenesis	356	6	-2.21	0.99	1	Process	7	SOX17,REC8,HOXA10,FOXA3,GATA4,PGAM2
biological_process	650	14	-2.38	0.99	1	Process	1	BGN,CCM2L,DCHS2,PDGFRL,GPR63,TIMP4,RETN,GIPC2,KLHL4,ACTR3B,EPHX3,CYSTM1,CYYR1,FNDC5
gene expression	843	9	-4.4	1	1	Process	5	SFN,TDG,NR2F1,RPL29,RPS2,NOX4,NOTCH4,NOTCH3,RORC
protein transport	343	5	-2.39	0.99	1	Process	5	COL1A1,DMBT1,SEC16B,CHP2,CADPS2
cell division	318	3	-2.77	1	1	Process	4	FBXL7,PARD6B,CUZD1
