# Supplementary material for: Mouse Ovarian Cancer Models Recapitulate the Human Tumor Microenvironment and Patient Response to Treatment
Source: Cell Rep. 2020 Jan 14;30(2):525–540.e7. doi: 10.1016/j.celrep.2019.12.034 (PMC6963791; doi:10.1016/j.celrep.2019.12.034)
Supplement: Table S7. Antibodies and Conditions for Immunohistochemistry, Related to STAR Methods [file mmc8.xlsx]

## Sheet: STable 7
Supplemental Table S7. Antibodies and conditions for immunohistochemistry, related to STAR Methods.
Primary Ab	Catalogue #	Species raised in	Antigen Retrieval	Blocking	Dilution	Secondary Ab
anti-CD3	Abcam, ab11089	Rat monoclonal	30min, 980C in thermostatic bath with 1X pH9 Tris-EDTA buffer (ab93684, Abcam)	Novocastra protein block (RE7102-CE)	1:100 O/N ,40C	F(ab’)2-Goat anti-Rat IgG (H+L) Highly Cross-Adsorbed Secondary Antibody, HRP (A24555, Thermo Fisher), 1:500, 2h, RT
anti-human CD3	Agilent, A0452	Rabbit polyclonal	30min 950C in thermostatic bath with 1X pH9 Tris-EDTA buffer (ab93684, Abcam)	2.5% BSA, 2.5% normal goat serum in PBS	1:800, 1h, RT	biotinylated goat anti-rabbit IgG Antibody (BA-1000, Vector), 1:200, 45min, RT
Anti-F4/80	Serotec/BioRad, MCA497	Rat monoclonal	Proteinase K (25530015, Invitrogen) in TE-CaCl2 buffer pH8, RT, 20min	2.5% BSA in PBST	1 μg/ml in PBST, 30min	anti-rat ImmPRESS-HRP reagent (MP7444, Vector), 30min, RT
anti-endomucin (V7C7)	Santa Cruz, SC-65495	Rat monoclonal	pH6 antigen unmasking solution (H3300, Vector) in 950C waterbath, 15min	DAKO (Agilent), X0909	1:200 in 3%BSA in PBS/0.3% Triton X, 1h, RT	anti-rat IgG (BA-4001, Vector), 1:200, 40min, RT
anti-PECAM-1 (0.N.100)	Santa Cruz, sc-71872	mouse monoclonal	pH6 antigen unmasking solution (H3300, Vector) in 950C waterbath, 20 min	DAKO (Agilent), X0909	1:100 in PBS	Anti-mouse IgG (BA-0200, Vector), 1:200, 40min, RT
anti-aSMA mouse IHC	Abcam,ab5694	Rabbit polyclonal	No antigen retrieval	2.5% BSA, 2.5% normal goat serum in PBS	1:200, 1h, RT	ImmPress HRP anti-rabbit (MP7451, Vector), 30min, RT
anti-aSMA human IHC	Sigma, clone 1A4, A2547	Mouse monoclonal	Antigen retrieval for 10 min with vector antigen unmasking buffer and a pressure cooker	5% BSA in PBS	1:200, 30min, RT	The BioGenex super enhancer was added for 20 min and then washed off before addition of BioGenex SS label poly-HRP for 30 min
anti-Ki67 [SP6]	Abcam, ab16667	Rabbit monoclonal	pH6 antigen unmasking solution (H3300, Vector) in Antigen retriever for 1h	2.5% BSA, 2.5% normal goat serum in PBS	1:50, 1h, RT	biotinylated goat anti-rabbit IgG Antibody (BA-1000, Vector), 1:200, 45min, RT
anti-VCAN	Sigma-Aldrich, HPA004726	Rabbit polyclonal	pH6 antigen unmasking solution (H3300, Vector) in 95C waterbath for 15min	5 % BSA in PBS	1:100 in antibody diluent (Zytomed, ZUC025-100), 1h, RT	biotinylated goat anti-rabbit IgG Antibody (BA-1000, Vector), 1:200, 45min, RT
anti-COL11A1 (Figure S5)	Sigma-Aldrich, HPA052246	Rabbit polyclonal	pH6 antigen unmasking solution (H3300, Vector) in 950C waterbath for 15min	5 % BSA in PBS	1:100 in antibody diluent (Zytomed, ZUC025-100) for 1h at RT	biotinylated goat anti-rabbit IgG Antibody (BA-1000, Vector), 1:200, 45min, RT
anti-COL11A1 (Figure S2)	Novus Biologicals, NBP2-58159	Rabbit polyclonal	pH6 antigen unmasking solution (H3300, Vector) in 950C waterbath for 25min	5 % BSA in PBS	1:50 in antibody diluent (Zytomed, ZUC025-100) for 1h at RT	biotinylated goat anti-rabbit IgG Antibody (BA-1000, Vector), 1:200, 30min, RT
anti-COL1A1	Abcam, ab21286	Rabbit polyclonal	pH6 antigen unmasking solution (H3300, Vector) in 950C waterbath, 20min	5 % BSA in PBS	1:200 in antibody diluent (Zytomed, ZUC025-100), 1h, RT	biotinylated goat anti-rabbit IgG Antibody (BA-1000, Vector), 1:200, 30min, RT
anti-FN1	Sigma-Aldrich, F3648	Rabbit polyclonal	N/A	5 % BSA in PBS	1:500 in antibody diluent (Zytomed, ZUC025-100), 45min, RT	biotinylated goat anti-rabbit IgG Antibody (BA-1000, Vector), 1:200, 45min, RT
anti-CTSB	Novus Biologicals, LLC, NBP1-19797	Rabbit polyclonal	pH6 antigen unmasking solution (H3300, Vector) in 950C waterbath, 10min	5 % BSA in PBS	1:200 in antibody diluent (Zytomed, ZUC025-100), 1h, RT	biotinylated goat anti-rabbit IgG Antibody (BA-1000 , Vector), 1:200, 45min, RT
anti-COMP	GeneTex Inc, GTX14515	Rabbit polyclonal	N/A	5 % BSA in PBS	1:1000 in antibody diluent (Zytomed, ZUC025-100),1h, RT	biotinylated goat anti-rabbit IgG Antibody (BA-1000, Vector), 1:200, 45min, RT
anti-Runx2 [EPR14334]	Abcam, ab192256	Rabbit monoclonal	Tris-EDTA, pH;9 (ab93684, Abcam)	Normal Goat Serum (MP-7451, Vector)	1:1000 in antibody diluent (Zytomed, ZUC025-100),1h, RT	ImmPress HRP anti-rabbit (MP7451, Vector), 30min, RT
anti-VDR (D2K6W)	Cell Signaling Tec	Rabbit polyclonal	pH6 antigen unmasking solution (H3300, Vector) in 950C waterbath, 10min	Normal Goat Serum (MP-7451, Vector)	1:200 in antibody diluent (Zytomed, ZUC025-100),1h, RT	ImmPress HRP anti-rabbit (MP7451, Vector), 30min, RT
Anti-Folate Binding Protein, [EPR20277]	Abcam, ab221543	Rabit monoclonal	Tris-EDTA pH9 (ab93684, Abcam) in 950C waterbath, 20min	Normal Goat Serum (MP-7451, Vector)	1:1000 for human IHC and 1:500 for mouse in antibody diluent (Zytomed, ZUC025-100),1h, RT	ImmPress HRP anti-rabbit (MP7451, Vector), 30min, RT
